# Supplementary material for: Assessment of a complete and classified platelet proteome from genome-wide transcripts of human platelets and megakaryocytes covering platelet functions
Source: Sci Rep. 2021 Jun 11;11:12358. doi: 10.1038/s41598-021-91661-x (PMC8196183; doi:10.1038/s41598-021-91661-x)
Supplement: Supplementary file 1 — Supplementary Information 1. Datafile 1. Genome-wide transcriptome and identified proteome of PLT and MGK [file 41598_2021_91661_MOESM1_ESM.xlsx]

## Sheet: Legend
Datafile 1	Column title	Explanation
A	Uniprot	Uniprot assignment of (identified) PLT proteins
B	PLT present (prot;transcr) 1=yes, 0=no	Present in current PLT proteome and/or in combined transcriptome
C	PLT proteome 1=yes, 0=no	Present in current PLT proteome
D	PLT or MGK RNA 1=yes, 0=no cut-off >0.20	Present in PLT and/or MGK Blueprint trancriptome with cut-off level 0.20 (log2fpkm)
E	PLT RNA 1=yes, 0=no cut-off >0.20	Present in PLT Blueprint trancriptome with cut-off level 0.20 (log2fpkm)
F	MGK RNA 1=yes, 0=no cut-off >0.20	Present in MGK Blueprint trancriptome with cut-off level 0.20 (log2fpkm)
G	Gene name (GeneCards)	Gene name according to GeneCards (checked against Ensembl)
H	Protein expressed from genome	Expression of protein according to GeneCards
I	Protein name UniProtKB, RNA name GeneCards (Blueprint alias)	Protein name according to Uniprot, RNA name according to GeneCards (published Blueprint transcript name if changed)
J	PLT copy number	Copy number according to Burkhart(2012); or identification without copy number (global proteome), or after TiO2 enrichment (phosphoproteome). N.d., not identified in current proteomes. Validaton = protein present in validation proteome.
K	PLT function class	Assignment of identified [not identified] proteins in 21 platelet function classes (Figure 1)
L	#PLT global proteome	Number of proteomes (subjects) with proteins identified (total = 14)
M	#PLT phosphoproteome	Number of proteomes (subjects) with phosphoproteins identified (total = 12)
N	#PLT membr	Number of proteomes (subjects) with membrane proteins identified (total = 3)
O	PLT Blueprint	Gene transcript level in platelets according to Blueprint database (log2fpkm)
P	MGK Blueprint	Gene transcript level in megakaryocytes according to Blueprint database (log2fpkm)

## Sheet: Datafile 1
UniProtKB	PLT present (prot;transcr) 1=yes, 0=no	PLT proteome 1=yes, 0=no	PLT or MGK RNA 1=yes, 0=no cut-off >0.20	PLT RNA 1=yes, 0=no cut-off >0.20	MGK RNA 1=yes, 0=no cut-off >0.20	Gene name (GeneCards)	Protein expressed from genome	Protein name UniProtKB, RNA name GeneCards (Blueprint alias)	PLT copy number	PLT function class (based on UniProtKB)	PLT Blueprint	MGK Blueprint
A6NIZ1	1;1	1	1	0	0	ENSG00000254893	no	Rap1B member of Ras oncogene family pseudogene	143076	*pseudogene*	n.d.	n.d.
Q58FF6	1;1	1	0	0	0	HSP90AB4P	no	Heat shock protein Hsp 90-beta 4 pseudogene	*no copy number*	*pseudogene*	n.d.	n.d.
Q9ULV0	1;1	1	0	0	0	MYO5B	yes	Unconventional myosin-VB	*no copy number*	[01 Cytoskeleton actin-myosin]	0.143193	0.0248228
Q8N1T3	1;1	1	0	0	0	MYO1H	yes	Unconventional myosin-IH	*no copy number*	[01 Cytoskeleton actin-myosin]	0.110243	0.00768303
Q14315	1;1	1	0	0	0	FLNC	yes	Filamin-C	15495.1	[01 Cytoskeleton actin-myosin]	0.101056	0.0148821
P35609	1;1	1	0	0	0	ACTN2	yes	Alpha-actinin-2	25832.6	[01 Cytoskeleton actin-myosin]	0.0738773	0.045883
Q9UKX3	1;1	1	0	0	0	MYH13	yes	Myosin-13	250	[01 Cytoskeleton actin-myosin]	0.0689551	0.000314051
P05976	1;1	1	0	0	0	MYL1	yes	Myosin light chain 1/3 skeletal muscle isoform	10944.7	[01 Cytoskeleton actin-myosin]	0.033887	0.0041615
Q7Z406	1;1	1	0	0	0	MYH14	yes	Myosin-14	11414.3	[01 Cytoskeleton actin-myosin]	0.0243031	0.00282568
Q562R1	1;1	1	0	0	0	ACTBL2	yes	Beta-actin-like protein 2	219517	[01 Cytoskeleton actin-myosin]	0.00473398	0.00197148
P13533	1;1	1	0	0	0	MYH6	yes	Myosin-6	*no copy number*	[01 Cytoskeleton actin-myosin]	0.00363754	0.0159998
P13646	1;1	1	0	0	0	KRT13	yes	Keratin type I cytoskeletal 13	*no copy number*	[02 Cytoskeleton intermediate]	0.12735	0.0274093
P20930	1;1	1	0	0	0	FLG	yes	Filaggrin	*no copy number*	[02 Cytoskeleton intermediate]	0.0651807	0.000935573
P08779	1;1	1	0	0	0	KRT16	yes	Keratin type I cytoskeletal 16	*no copy number*	[02 Cytoskeleton intermediate]	0.0389043	0.00423406
P02533	1;1	1	0	0	0	KRT14	yes	Keratin type I cytoskeletal 14	783.176	[02 Cytoskeleton intermediate]	0.0133512	0.00218582
P78386	1;1	1	0	0	0	KRT85	yes	Keratin type II cuticular Hb5	*no copy number*	[02 Cytoskeleton intermediate]	0.0113248	0.00161843
Q7Z3Y8	1;1	1	0	0	0	KRT27	yes	Keratin type I cytoskeletal 27	*no copy number*	[02 Cytoskeleton intermediate]	0.0071144	0.00120535
P35908	1;1	1	0	0	0	KRT2	yes	Keratin type II cytoskeletal 2 epidermal	1630.46	[02 Cytoskeleton intermediate]	0.00646902	0.00606101
Q3SY84	1;1	1	0	0	0	KRT71	yes	Keratin type II cytoskeletal 71	*no copy number*	[02 Cytoskeleton intermediate]	0.00545764	0.00255462
P35527	1;1	1	0	0	0	KRT9	yes	Keratin type I cytoskeletal 9	1776.12	[02 Cytoskeleton intermediate]	0.00474108	0.000859642
Q5D862	1;1	1	0	0	0	FLG2	yes	Filaggrin-2	*no copy number*	[02 Cytoskeleton intermediate]	0.00265032	0.00108499
O95996	1;1	1	0	0	0	APC2	yes	Adenomatous polyposis coli protein 2	*no copy number*	[03 Cytoskeleton microtubule]	0.0873186	0.0395646
Q3ZCM7	1;1	1	0	0	0	TUBB8	yes	Tubulin beta-8 chain	39140.5	[03 Cytoskeleton microtubule]	0.033558	0.00417594
Q8TD57	1;1	1	0	0	0	DNAH3	yes	Dynein heavy chain 3 axonemal	*no copy number*	[03 Cytoskeleton microtubule]	0.0327864	0.0271739
Q96JB1	1;1	1	0	0	0	DNAH8	yes	Dynein heavy chain 8 axonemal	*no copy number*	[03 Cytoskeleton microtubule]	0.0228858	0.00729041
Q8TE73	1;1	1	0	0	0	DNAH5	yes	Dynein heavy chain 5 axonemal	*no copy number*	[03 Cytoskeleton microtubule]	0.0175424	0.0139974
Q13509	1;1	1	0	0	0	TUBB3	yes	Tubulin beta-3 chain	78836.8	[03 Cytoskeleton microtubule]	0.0059413	0.0119576
Q8NBP7	1;1	1	0	0	0	PCSK9	yes	Proprotein convertase subtilisin/kexin type 9	*no copy number*	[06 ER & Golgi proteins]	0.0119201	0.0976759
P07205	1;1	1	0	0	0	PGK2	yes	Phosphoglycerate kinase 2	*no copy number*	[07 Glucose metabolism]	0.00705891	0.00236361
Q8N8Y2	1;1	1	0	0	0	ATP6V0D2	yes	V-type proton ATPase subunit D 2	664.355	[08 Lysosome & peroxisome proteins]	0.0658153	0.035555
Q9Y2K9	1;1	1	0	0	0	STXBP5L	yes	Syntaxin-binding protein 5-like	710	[09 Membrane & protein trafficking]	0.0572008	0.0342513
Q9UPA5	1;1	1	0	0	0	BSN	yes	Protein bassoon	*no copy number*	[09 Membrane & protein trafficking]	0.0570709	0.013416
O15069	1;1	1	0	0	0	NACAD	yes	NAC-alpha domain-containing protein 1	*no copy number*	[09 Membrane & protein trafficking]	0.00958266	0.0324979
Q92928	1;1	1	0	0	0	RAB1C	yes	Putative Ras-related protein Rab-1C	24515.7	[09 Membrane & protein trafficking]	0.00828375	0.00415233
Q13641	1;1	1	0	0	0	TPBG	yes	Trophoblast glycoprotein	*no copy number*	[10 Membrane receptors & channels]	0.180872	0.0656078
Q96NW7	1;1	1	0	0	0	LRRC7	yes	Leucine-rich repeat-containing protein 7	*no copy number*	[10 Membrane receptors & channels]	0.179603	0.166689
Q13733	1;1	1	0	0	0	ATP1A4	yes	Sodium/potassium-transporting ATPase subunit alpha-4	250	[10 Membrane receptors & channels]	0.117323	0.00775501
P17693	1;1	1	0	0	0	HLA-G	yes	HLA class I histocompatibility antigen alpha chain G	*no copy number*	[10 Membrane receptors & channels]	0.0568882	0.0609605
Q8IZF0	1;1	1	0	0	0	NALCN	yes	Sodium leak channel non-selective protein	847.48	[10 Membrane receptors & channels]	0.0313736	0.00420205
A1L157	1;1	1	0	0	0	TSPAN11	yes	Tetraspanin-11	250	[10 Membrane receptors & channels]	0.0267688	0.0577196
P19320	1;1	1	0	0	0	VCAM1	yes	Vascular cell adhesion protein 1	*no copy number*	[10 Membrane receptors & channels]	0.0143813	0.0286486
O95342	1;1	1	0	0	0	ABCB11	yes	Bile salt export pump	*no copy number*	[10 Membrane receptors & channels]	0.0100125	0.00749316
Q13410	1;1	1	0	0	0	BTN1A1	yes	Butyrophilin subfamily 1 member A1	*no copy number*	[10 Membrane receptors & channels]	0.00487611	0.0154024
Q9UNE0	1;1	1	0	0	0	EDAR	yes	Tumor necrosis factor receptor superfamily member EDAR	*no copy number*	[10 Membrane receptors & channels]	0.00329401	0.000566449
Q86XE5	1;1	1	0	0	0	HOGA1	yes	4-Hydroxy-2-oxoglutarate aldolase mitochondrial	250	[11 Mitochondrial proteins]	0.0212736	0.0167957
P11678	1;1	1	0	0	0	EPX	yes	Eosinophil peroxidase	*no copy number*	[12 Other metabolism]	0.146777	0.0017272
Q5I0G3	1;1	1	0	0	0	MDH1B	yes	Putative malate dehydrogenase 1B	*no copy number*	[12 Other metabolism]	0.054423	0.0580277
Q9BYZ2	1;1	1	0	0	0	LDHAL6B	yes	L-lactate dehydrogenase A-like 6B	3849.09	[12 Other metabolism]	0.0059339	0.0108932
Q14410	1;1	1	0	0	0	GK2	yes	Glycerol kinase 2	*no copy number*	[12 Other metabolism]	0.00560906	0.002428
Q6ZMR3	1;1	1	0	0	0	LDHAL6A	yes	L-lactate dehydrogenase A-like 6A	*no copy number*	[12 Other metabolism]	0.00388989	0.00584906
Q6ZV50	1;1	1	0	0	0	RFX8	yes	DNA-binding protein RFX8	250	[13 Other nuclear proteins]	0.12874	0.0106296
Q9P2T0	1;1	1	0	0	0	THEG	yes	Testicular haploid expressed gene protein	*no copy number*	[13 Other nuclear proteins]	0.0270045	0.00358875
Q9H361	1;1	1	0	0	0	PABPC3	yes	Polyadenylate-binding protein 3	*no copy number*	[13 Other nuclear proteins]	0.00532781	0.0301555
P02760	1;1	1	0	0	0	AMBP	yes	Protein AMBP	1424.63	[14 Proteasomal proteins]	0.0242978	0.00317522
Q9C098	1;1	1	0	0	0	DCLK3	yes	Serine/threonine-protein kinase DCLK3	*no copy number*	[15 Protein kinases & phosphatases]	0.16193	0.00779619
Q16821	1;1	1	0	0	0	PPP1R3A	yes	Protein phosphatase 1 regulatory subunit 3A	742.248	[15 Protein kinases & phosphatases]	0.0105645	0.00150799
Q7LGC8	1;1	1	0	0	0	CHST3	yes	Carbohydrate sulfotransferase 3	250	[16 Protein processing]	0.064426	0.000770059
Q9BWP8	1;1	1	0	0	0	COLEC11	yes	Collectin-11	*no copy number*	[17 Secretory proteins]	0.178693	0.0344587
P02679	1;1	1	0	0	0	FGG	yes	Fibrinogen gamma chain	74071	[17 Secretory proteins]	0.1768	0.0207601
Q06033	1;1	1	0	0	0	ITIH3	yes	Inter-alpha-trypsin inhibitor heavy chain H3	579.917	[17 Secretory proteins]	0.171425	0.0196874
P13671	1;1	1	0	0	0	C6	yes	Complement component C6	577.339	[17 Secretory proteins]	0.127926	0.014806
P36980	1;1	1	0	0	0	CFHR2	yes	Complement factor H-related protein 2	1066.39	[17 Secretory proteins]	0.124992	0.0136252
P20851	1;1	1	0	0	0	C4BPB	yes	C4b-binding protein beta chain	*no copy number*	[17 Secretory proteins]	0.123932	0.0343319
P02458	1;1	1	0	0	0	COL2A1	yes	Collagen alpha-1-II chain	*no copy number*	[17 Secretory proteins]	0.122939	0.132026
P00739	1;1	1	0	0	0	HPR	yes	Haptoglobin-related protein	*no copy number*	[17 Secretory proteins]	0.119166	0.0458586
P01042	1;1	1	0	0	0	KNG1	yes	Kininogen-1	1962.23	[17 Secretory proteins]	0.116406	0.00108846
Q9UGM5	1;1	1	0	0	0	FETUB	yes	Fetuin-B	*no copy number*	[17 Secretory proteins]	0.112319	0.012628
P02774	1;1	1	0	0	0	GC	yes	Vitamin D-binding protein	2683.14	[17 Secretory proteins]	0.110165	0.0124005
P02461	1;1	1	0	0	0	COL3A1	yes	Collagen alpha-III chain	608.252	[17 Secretory proteins]	0.106502	0.0320162
P78509	1;1	1	0	0	0	RELN	yes	Reelin	*no copy number*	[17 Secretory proteins]	0.0985991	0.00602802
P03952	1;1	1	0	0	0	KLKB1	yes	Plasma kallikrein	*no copy number*	[17 Secretory proteins]	0.0920825	0.0305203
P02675	1;1	1	0	0	0	FGB	yes	Fibrinogen beta chain	88913.8	[17 Secretory proteins]	0.0860816	0.00970018
P02656	1;1	1	0	0	0	APOC3	yes	Apolipoprotein C-III	250	[17 Secretory proteins]	0.0847604	0.0100146
P01011	1;1	1	0	0	0	SERPINA3	yes	Alpha-1-antichymotrypsin	1446.38	[17 Secretory proteins]	0.0827635	0.00971227
P02655	1;1	1	0	0	0	APOC2	yes	Apolipoprotein C-II	*no copy number*	[17 Secretory proteins]	0.0788307	0.0471189
P07358	1;1	1	0	0	0	C8B	yes	Complement component C8 beta chain	*no copy number*	[17 Secretory proteins]	0.0738427	0.00866692
P04004	1;1	1	0	0	0	VTN	yes	Vitronectin	3225.53	[17 Secretory proteins]	0.0689537	0.00812666
P25311	1;1	1	0	0	0	AZGP1	yes	Zinc-alpha-2-glycoprotein	1587.61	[17 Secretory proteins]	0.0683343	0.00770329
P07477	1;1	1	0	0	0	PRSS1	yes	Trypsin-1	4863.55	[17 Secretory proteins]	0.0668597	0.00822146
P19823	1;1	1	0	0	0	ITIH2	yes	Inter-alpha-trypsin inhibitor heavy chain H2	731.142	[17 Secretory proteins]	0.0644234	0.0137045
Q03591	1;1	1	0	0	0	CFHR1	yes	Complement factor H-related protein 1	*no copy number*	[17 Secretory proteins]	0.0637989	0.12924
P01593	1;1	1	0	0	0	IGKV1D-33	yes	Immunoglobulin kappa variable 1D-33	976.189	[17 Secretory proteins]	0.0614158	0.00432775
P35858	1;1	1	0	0	0	IGFALS	yes	Insulin-like growth factor-binding protein complex acid labile subunit	1088.75	[17 Secretory proteins]	0.0552495	0.049556
P27169	1;1	1	0	0	0	PON1	yes	Serum paraoxonase/arylesterase 1	662.395	[17 Secretory proteins]	0.0460667	0.0056873
Q99969	1;1	1	0	0	0	RARRES2	yes	Retinoic acid receptor responder protein 2	2616.94	[17 Secretory proteins]	0.046049	0.0311093
P00734	1;1	1	0	0	0	F2	yes	Prothrombin	2404.6	[17 Secretory proteins]	0.0436706	0.0287429
P02749	1;1	1	0	0	0	APOH	yes	Beta-2-glycoprotein 1	3560.61	[17 Secretory proteins]	0.0431268	0.00532144
Q2VIR3	1;1	1	0	0	0	EIF2S3B	yes	Eukaryotic translation initiation factor 2 subunit 3B	250	[17 Secretory proteins]	0.0427157	0.0317146
P02647	1;1	1	0	0	0	APOA1	yes	Apolipoprotein A-I	5541.93	[17 Secretory proteins]	0.0393571	0.0200162
Q14520	1;1	1	0	0	0	HABP2	yes	Hyaluronan-binding protein 2	655.657	[17 Secretory proteins]	0.0332493	0.00410307
P02748	1;1	1	0	0	0	C9	yes	Complement component C9	1047.99	[17 Secretory proteins]	0.032158	0.0360152
P01614	1;1	1	0	0	0	IGKV2D-40	yes	Immunoglobulin kappa variable 2D-40	1584.06	[17 Secretory proteins]	0.0270661	0.00489201
Q92954	1;1	1	0	0	0	PRG4	yes	Proteoglycan 4	*no copy number*	[17 Secretory proteins]	0.026728	0.0286559
O14498	1;1	1	0	0	0	ISLR	yes	Immunoglobulin superfamily containing leucine-rich repeat protein	*no copy number*	[17 Secretory proteins]	0.0261485	0.00343329
O94769	1;1	1	0	0	0	ECM2	yes	Extracellular matrix protein 2	*no copy number*	[17 Secretory proteins]	0.0175285	0.00232129
A0M8Q6	1;1	1	0	0	0	IGLC7	yes	Immunoglobulin lambda constant 7	8107.09	[17 Secretory proteins]	0.0175163	0.00467948
P01008	1;1	1	0	0	0	SERPINC1	yes	Antithrombin-III	*no copy number*	[17 Secretory proteins]	0.0165632	0.0928168
P02766	1;1	1	0	0	0	TTR	yes	Transthyretin	4501.35	[17 Secretory proteins]	0.0163443	0.00237423
P05543	1;1	1	0	0	0	SERPINA7	yes	Thyroxine-binding globulin	*no copy number*	[17 Secretory proteins]	0.0159468	0.00235216
P08185	1;1	1	0	0	0	SERPINA6	yes	Corticosteroid-binding globulin	*no copy number*	[17 Secretory proteins]	0.0132103	0.0018325
P02753	1;1	1	0	0	0	RBP4	yes	Retinol-binding protein 4	1615.67	[17 Secretory proteins]	0.0127047	0.00210196
P51884	1;1	1	0	0	0	LUM	yes	Lumican	*no copy number*	[17 Secretory proteins]	0.0116006	0.0444679
P04211	1;1	1	0	0	0	IGLV7-43	yes	Immunoglobulin lambda variable 7-43	*no copy number*	[17 Secretory proteins]	0.0114373	0.00500098
P35542	1;1	1	0	0	0	SAA4	yes	Serum amyloid A-4 protein	*no copy number*	[17 Secretory proteins]	0.0108643	0.00402909
Q92583	1;1	1	0	0	0	CCL17	yes	C-C motif chemokine 17	*no copy number*	[17 Secretory proteins]	0.0104206	0.00489723
P04196	1;1	1	0	0	0	HRG	yes	Histidine-rich glycoprotein	1035.46	[17 Secretory proteins]	0.0102839	0.00148212
P02743	1;1	1	0	0	0	APCS	yes	Serum amyloid P-component	*no copy number*	[17 Secretory proteins]	0.01026	0.00372768
P02765	1;1	1	0	0	0	AHSG	yes	Alpha-2-HS-glycoprotein	1918.74	[17 Secretory proteins]	0.00994599	0.00148123
P43652	1;1	1	0	0	0	AFM	yes	Afamin	*no copy number*	[17 Secretory proteins]	0.00936175	0.0016456
Q9Y2Y8	1;1	1	0	0	0	PRG3	yes	Proteoglycan 3	*no copy number*	[17 Secretory proteins]	0.00835018	0.00347517
P19652	1;1	1	0	0	0	ORM2	yes	Alpha-1-acid glycoprotein 2	*no copy number*	[17 Secretory proteins]	0.00810635	0.00165848
Q9Y6Z7	1;1	1	0	0	0	COLEC10	yes	Collectin-10	*no copy number*	[17 Secretory proteins]	0.00768234	0.00157429
P29622	1;1	1	0	0	0	SERPINA4	yes	Kallistatin	1152.58	[17 Secretory proteins]	0.00729078	0.00112843
P05160	1;1	1	0	0	0	F13B	yes	Coagulation factor XIII B chain	1188.38	[17 Secretory proteins]	0.00721762	0.0015528
P15169	1;1	1	0	0	0	CPN1	yes	Carboxypeptidase N catalytic chain	*no copy number*	[17 Secretory proteins]	0.00699324	0.0223506
A6NMY6	1;1	1	0	0	0	ANXA2P2	yes	Putative annexin A2-like protein	956.233	[17 Secretory proteins]	0.00651794	0.00151265
P06727	1;1	1	0	0	0	APOA4	yes	Apolipoprotein A-IV	1017.19	[17 Secretory proteins]	0.00628301	0.00264497
Q86U17	1;1	1	0	0	0	SERPINA11	yes	Serpin A11	250	[17 Secretory proteins]	0.00623349	0.00279656
P01019	1;1	1	0	0	0	AGT	yes	Angiotensinogen	2232.48	[17 Secretory proteins]	0.00596548	0.0515286
E7ERA6	1;1	1	0	0	0	RNF223	yes	RING finger protein 223	*no copy number*	[17 Secretory proteins]	0.00588947	0.00204545
P07357	1;1	1	0	0	0	C8A	yes	Complement component C8 alpha chain	775.401	[17 Secretory proteins]	0.00585186	0.00202637
Q9HCB6	1;1	1	0	0	0	SPON1	yes	Spondin-1	250	[17 Secretory proteins]	0.00574802	0.00836868
P18428	1;1	1	0	0	0	LBP	yes	Lipopolysaccharide-binding protein	879.613	[17 Secretory proteins]	0.00509791	0.0203604
Q96IY4	1;1	1	0	0	0	CPB2	yes	Carboxypeptidase B2	755.487	[17 Secretory proteins]	0.00468719	0.000908322
P05546	1;1	1	0	0	0	SERPIND1	yes	Heparin cofactor 2	*no copy number*	[17 Secretory proteins]	0.00466185	0.0062052
Q86TH1	1;1	1	0	0	0	ADAMTSL2	yes	ADAMTS-like protein 2	576.407	[17 Secretory proteins]	0.00397538	0.00308056
Q5SZK8	1;1	1	0	0	0	FREM2	yes	FRAS1-related extracellular matrix protein 2	932.498	[17 Secretory proteins]	0.0038427	0.000738874
P22792	1;1	1	0	0	0	CPN2	yes	Carboxypeptidase N subunit 2	659.248	[17 Secretory proteins]	0.00349034	0.0143567
P02671	1;1	1	0	0	0	FGA	yes	Fibrinogen alpha chain	69734.4	[17 Secretory proteins]	0.00312092	0.00056633
Q9BXR6	1;1	1	0	0	0	CFHR5	yes	Complement factor H-related protein 5	*no copy number*	[17 Secretory proteins]	0.00294647	0.000574715
P08519	1;1	1	0	0	0	LPA	yes	Apolipoprotein A	*no copy number*	[17 Secretory proteins]	0.00165512	0.000311539
P04114	1;1	1	0	0	0	APOB	yes	Apolipoprotein B-100	978.858	[17 Secretory proteins]	0.00158883	0.000324976
O95837	1;1	1	0	0	0	GNA14	yes	Guanine nucleotide-binding protein subunit alpha-14	*no copy number*	[18 Signaling & adapter proteins]	0.194335	0.0158674
O15551	1;1	1	0	0	0	CLDN3	yes	Claudin-3	1078.69	[18 Signaling & adapter proteins]	0.0728316	0.0312015
Q9P2B2	1;1	1	0	0	0	PTGFRN	yes	Prostaglandin F2 receptor negative regulator	250	[18 Signaling & adapter proteins]	0.0188086	0.134216
Q9NQW8	1;1	1	0	0	0	CNGB3	yes	Cyclic nucleotide-gated cation channel beta-3	*no copy number*	[18 Signaling & adapter proteins]	0.0154868	0.00206051
O43423	1;1	1	0	0	0	ANP32C	yes	Acidic leucine-rich nuclear phosphoprotein 32 family member C	733.343	[18 Signaling & adapter proteins]	0.010647	0.00365677
P08833	1;1	1	0	0	0	IGFBP1	yes	Insulin-like growth factor-binding protein 1	*no copy number*	[18 Signaling & adapter proteins]	0.00945223	0.00145574
Q8N3K9	1;1	1	0	0	0	CMYA5	yes	Cardiomyopathy-associated protein 5	*no copy number*	[18 Signaling & adapter proteins]	0.00608289	0.0604931
Q8TAV4	1;1	1	0	0	0	STOML3	yes	Stomatin-like protein 3	*no copy number*	[18 Signaling & adapter proteins]	0.00374773	0.000794973
O14654	1;1	1	0	0	0	IRS4	yes	Insulin receptor substrate 4	*no copy number*	[18 Signaling & adapter proteins]	0.00348257	0.0042173
Q6NSW5	1;1	1	0	0	0	DENND10P1	yes	Putative DENN domain-containing protein 10 B	729.844	[19 Small GTPases & regulators]	0.0194126	0.0766393
Q9H0N0	1;1	1	0	0	0	RAB6C	yes	Ras-related protein Rab-6C	*no copy number*	[19 Small GTPases & regulators]	0.00562218	0.00605763
Q9BX46	1;1	1	0	0	0	RBM24	yes	RNA-binding protein 24	1041.16	[20 Transcription & translation]	0.0800154	0.00865802
Q7RTU5	1;1	1	0	0	0	ASCL5	yes	Achaete-scute homolog 5	*no copy number*	[20 Transcription & translation]	0.0571605	0.0010606
O60812	1;1	1	0	0	0	HNRNPCL1	yes	Heterogeneous nuclear ribonucleoprotein C-like 1	940.786	[20 Transcription & translation]	0.00713316	0.00279536
F5H4B4	1;1	1	0	0	0	FAM227A	yes	Protein FAM227A	*no copy number*	[21 Uncharacterized & other proteins]	0.170368	0.0679615
Q86YZ3	1;1	1	0	0	0	HRNR	yes	Hornerin	*no copy number*	[21 Uncharacterized & other proteins]	0.091996	0.00197122
Q96FN5	1;1	1	0	0	0	KIF12	yes	Kinesin-like protein KIF12	*no copy number*	[21 Uncharacterized & other proteins]	0.0602165	0.00713672
P09848	1;1	1	0	0	0	LCT	yes	Lactase-phlorizin hydrolase	*no copy number*	[21 Uncharacterized & other proteins]	0.0225256	0.0373556
P81605	1;1	1	0	0	0	DCD	yes	Dermcidin	967.989	[21 Uncharacterized & other proteins]	0.0223342	0.00315061
Q5SYB0	1;1	1	0	0	0	FRMPD1	yes	FERM and PDZ domain-containing protein 1	250	[21 Uncharacterized & other proteins]	0.0204884	0.191073
Q4LDE5	1;1	1	0	0	0	SVEP1	yes	Sushi, von Willebrand factor type A, EGF and pentraxin domain-containing protein 1	*no copy number*	[21 Uncharacterized & other proteins]	0.0189654	0.00242504
Q9NYQ8	1;1	1	0	0	0	FAT2	yes	Protocadherin Fat 2	581.188	[21 Uncharacterized & other proteins]	0.0136779	0.00125033
Q58FF8	1;1	1	0	0	0	HSP90AB2P	yes	Putative heat shock protein HSP 90-beta 2	7492.61	[21 Uncharacterized & other proteins]	0.0100404	0.0531674
A5A3E0	1;1	1	0	0	0	POTEF	yes	POTE ankyrin domain family member F	250	[21 Uncharacterized & other proteins]	0.00929397	0.00127621
C9JTQ0	1;1	1	0	0	0	ANKRD63	yes	Ankyrin repeat domain-containing protein 63	*no copy number*	[21 Uncharacterized & other proteins]	0.00640192	0.146614
Q8N7Q2	1;1	1	0	0	0	CELF2-AS1	yes	Putative uncharacterized protein CELF2-AS1	*no copy number*	[21 Uncharacterized & other proteins]	0.00517317	0.0539275
Q6UWF7	1;1	1	0	0	0	NXPE4	yes	NXPE family member 4	250	[21 Uncharacterized & other proteins]	0.00508526	0.000940176
Q58FG1	1;1	1	0	0	0	HSP90AA4P	yes	Putative heat shock protein HSP 90-alpha A4	*no copy number*	[21 Uncharacterized & other proteins]	0.00495581	0.000889336
Q13790	1;1	1	0	0	0	APOF	yes	Apolipoprotein F	*no copy number*	[21 Uncharacterized & other proteins]	0.00474866	0.00091085
Q8NHS0	1;1	1	0	0	0	DNAJB8	yes	DnaJ homolog subfamily B member 8	250	[21 Uncharacterized & other proteins]	0.00366262	0.000651123
Q7RTS5	1;1	1	0	0	0	OTOP3	yes	Otopetrin-3	*no copy number*	[21 Uncharacterized & other proteins]	0.00365188	0.00057249
Q9BYX7	1;1	1	0	0	0	POTEKP	yes	Putative beta-actin-like protein 3	*no copy number*	[21 Uncharacterized & other proteins]	0.00311229	0.000610215
P62328	1;1	1	1	1	1	TMSB4X	yes	Thymosin beta-4	*no copy number*	01 Cytoskeleton actin-myosin	18.6064	12.9784
P60709	1;1	1	1	1	1	ACTB	yes	Actin cytoplasmic 1	795180	01 Cytoskeleton actin-myosin	14.4579	11.5382
P60660	1;1	1	1	1	1	MYL6	yes	Myosin light polypeptide 6	228582	01 Cytoskeleton actin-myosin	13.3655	9.77128
P19105	1;1	1	1	1	1	MYL12A	yes	Myosin regulatory light chain 12A	88114.1	01 Cytoskeleton actin-myosin	12.8575	8.83724
P24844	1;1	1	1	1	1	MYL9	yes	Myosin regulatory light polypeptide 9	88029.7	01 Cytoskeleton actin-myosin	12.6	1.87915
P21333	1;1	1	1	1	1	FLNA	yes	Filamin-A	87673.3	01 Cytoskeleton actin-myosin	12.5997	9.37519
P58546	1;1	1	1	1	1	MTPN	yes	Myotrophin	16210.8	01 Cytoskeleton actin-myosin	12.4847	7.21482
P63261	1;1	1	1	1	1	ACTG1	yes	Actin cytoplasmic 2	790764	01 Cytoskeleton actin-myosin	12.3168	9.62743
O43516	1;1	1	1	1	1	WIPF1	yes	WAS/WASL-interacting protein family member 1	5366.94	01 Cytoskeleton actin-myosin	12.0385	5.9754
O15143	1;1	1	1	1	1	ARPC1B	yes	Actin-related protein 2/3 complex subunit 1B	19118	01 Cytoskeleton actin-myosin	11.7684	7.37809
P18206	1;1	1	1	1	1	VCL	yes	Vinculin	81103.9	01 Cytoskeleton actin-myosin	11.6466	8.09638
P67936	1;1	1	1	1	1	TPM4	yes	Tropomyosin alpha-4 chain	107172	01 Cytoskeleton actin-myosin	11.121	9.13693
P23528	1;1	1	1	1	1	CFL1	yes	Cofilin-1	244212	01 Cytoskeleton actin-myosin	10.8246	8.65676
P35579	1;1	1	1	1	1	MYH9	yes	Myosin-9	96947.1	01 Cytoskeleton actin-myosin	10.6127	8.11074
P06753	1;1	1	1	1	1	TPM3	yes	Tropomyosin alpha-3 chain	23078.4	01 Cytoskeleton actin-myosin	10.4881	8.26946
Q01518	1;1	1	1	1	1	CAP1	yes	Adenylyl cyclase-associated protein 1	41747.5	01 Cytoskeleton actin-myosin	10.4228	8.43074
O75083	1;1	1	1	1	1	WDR1	yes	WD repeat-containing protein 1	28335.4	01 Cytoskeleton actin-myosin	10.3231	7.1474
P63313	1;1	1	1	1	1	TMSB10	yes	Thymosin beta-10	5506.69	01 Cytoskeleton actin-myosin	10.2847	7.13405
P07737	1;1	1	1	1	1	PFN1	yes	Profilin-1	503087	01 Cytoskeleton actin-myosin	10.2798	8.83587
P47755	1;1	1	1	1	1	CAPZA2	yes	F-actin-capping protein subunit alpha-2	16449	01 Cytoskeleton actin-myosin	10.0229	7.25803
O15511	1;1	1	1	1	1	ARPC5	yes	Actin-related protein 2/3 complex subunit 5	22943.8	01 Cytoskeleton actin-myosin	10.018	6.69454
P12814	1;1	1	1	1	1	ACTN1	yes	Alpha-actinin-1	92071.1	01 Cytoskeleton actin-myosin	10.0153	7.63814
Q15942	1;1	1	1	1	1	ZYX	yes	Zyxin	72650.5	01 Cytoskeleton actin-myosin	9.95854	7.23658
Q8WUW1	1;1	1	1	1	1	BRK1	yes	Protein BRICK1	8643.19	01 Cytoskeleton actin-myosin	9.93642	5.86972
Q08495	1;1	1	1	1	1	DMTN	yes	Dematin	14476.1	01 Cytoskeleton actin-myosin	9.92831	6.63393
Q0ZGT2	1;1	1	1	1	1	NEXN	yes	Nexilin	6225.83	01 Cytoskeleton actin-myosin	9.85377	3.70805
P59998	1;1	1	1	1	1	ARPC4	yes	Actin-related protein 2/3 complex subunit 4	26038.9	01 Cytoskeleton actin-myosin	9.76546	7.30708
Q15746	1;1	1	1	1	1	MYLK	yes	Myosin light chain kinase smooth muscle	4151.57	01 Cytoskeleton actin-myosin	9.68299	7.66021
O14950	1;1	1	1	1	1	MYL12B	yes	Myosin regulatory light chain 12B	86896.9	01 Cytoskeleton actin-myosin	9.57477	7.14784
Q14247	1;1	1	1	1	1	CTTN	yes	Src substrate cortactin	10753.9	01 Cytoskeleton actin-myosin	9.56121	5.63669
P08567	1;1	1	1	1	1	PLEK	yes	Pleckstrin	76857.6	01 Cytoskeleton actin-myosin	9.4794	9.87612
Q53GL0	1;1	1	1	1	1	PLEKHO1	yes	Pleckstrin homology domain-containing family O member 1	1239.73	01 Cytoskeleton actin-myosin	9.47706	4.79296
P09493	1;1	1	1	1	1	TPM1	yes	Tropomyosin alpha-1 chain	25994	01 Cytoskeleton actin-myosin	9.46141	6.93851
P61158	1;1	1	1	1	1	ACTR3	yes	Actin-related protein 3	30647.2	01 Cytoskeleton actin-myosin	9.36807	7.70423
P11171	1;1	1	1	1	1	EPB41	yes	Protein 4.1	1286.25	01 Cytoskeleton actin-myosin	9.2395	5.91505
O15145	1;1	1	1	1	1	ARPC3	yes	Actin-related protein 2/3 complex subunit 3	27478.8	01 Cytoskeleton actin-myosin	9.21235	7.52146
P47756	1;1	1	1	1	1	CAPZB	yes	F-actin-capping protein subunit beta	26373.8	01 Cytoskeleton actin-myosin	9.11167	6.41024
Q05682	1;1	1	1	1	1	CALD1	yes	Caldesmon	10567.8	01 Cytoskeleton actin-myosin	8.96359	5.1614
O60234	1;1	1	1	1	1	GMFG	yes	Glia maturation factor gamma	14760.3	01 Cytoskeleton actin-myosin	8.826	6.90304
O94929	1;1	1	1	1	1	ABLIM3	yes	Actin-binding LIM protein 3	2129.77	01 Cytoskeleton actin-myosin	8.81863	2.09785
O15144	1;1	1	1	1	1	ARPC2	yes	Actin-related protein 2/3 complex subunit 2	17410.6	01 Cytoskeleton actin-myosin	8.77313	7.39207
P61160	1;1	1	1	1	1	ACTR2	yes	Actin-related protein 2	30256.8	01 Cytoskeleton actin-myosin	8.38623	6.68271
P50402	1;1	1	1	1	1	EMD	yes	Emerin	4168.7	01 Cytoskeleton actin-myosin	8.08453	5.59416
Q9Y2D8	1;1	1	1	1	1	SSX2IP	yes	Afadin- and alpha-actinin-binding protein	*no copy number*	01 Cytoskeleton actin-myosin	8.02246	5.57987
P52907	1;1	1	1	1	1	CAPZA1	yes	F-actin-capping protein subunit alpha-1	20877	01 Cytoskeleton actin-myosin	8.00479	6.78228
Q9H939	1;1	1	1	1	1	PSTPIP2	yes	Proline-serine-threonine phosphatase-interacting protein 2	10660.5	01 Cytoskeleton actin-myosin	7.93025	7.32908
Q9NZ32	1;1	1	1	1	1	ACTR10	yes	Actin-related protein 10	1985.26	01 Cytoskeleton actin-myosin	7.86859	4.54844
P06396	1;1	1	1	1	1	GSN	yes	Gelsolin	52876.9	01 Cytoskeleton actin-myosin	7.72199	8.01757
P60981	1;1	1	1	1	1	DSTN	yes	Destrin	14399.6	01 Cytoskeleton actin-myosin	7.53328	5.77059
Q9NYL9	1;1	1	1	1	1	TMOD3	yes	Tropomodulin-3	11941.1	01 Cytoskeleton actin-myosin	7.51971	4.23714
Q99439	1;1	1	1	1	1	CNN2	yes	Calponin-2	29450.5	01 Cytoskeleton actin-myosin	7.30078	6.03225
Q27J81	1;1	1	1	1	1	INF2	yes	Inverted formin-2	*no copy number*	01 Cytoskeleton actin-myosin	7.10035	4.36365
Q9UI08	1;1	1	1	1	1	EVL	yes	Ena/VASP-like protein	*no copy number*	01 Cytoskeleton actin-myosin	7.06623	4.01471
O43312	1;1	1	1	1	1	MTSS1	yes	Metastasis suppressor protein 1	1912.24	01 Cytoskeleton actin-myosin	6.94359	6.06411
P35611	1;1	1	1	1	1	ADD1	yes	Alpha-adducin	3895.76	01 Cytoskeleton actin-myosin	6.88764	4.99812
O00160	1;1	1	1	1	1	MYO1F	yes	Unconventional myosin-If	636.091	01 Cytoskeleton actin-myosin	6.66577	4.57558
Q13045	1;1	1	1	1	1	FLII	yes	Protein Flightless-1 homolog	6762.42	01 Cytoskeleton actin-myosin	6.25464	5.09889
O14639	1;1	1	1	1	1	ABLIM1	yes	Actin-binding LIM protein 1	1119.95	01 Cytoskeleton actin-myosin	6.21446	3.71689
P09327	1;1	1	1	1	0	VIL1	yes	Villin-1	1644.24	01 Cytoskeleton actin-myosin	6.19787	0.0775499
Q8NDI1	1;1	1	1	1	1	EHBP1	yes	EH domain-binding protein 1	663.676	01 Cytoskeleton actin-myosin	6.01354	4.4929
Q8N556	1;1	1	1	1	1	AFAP1	yes	Actin filament-associated protein 1	1392.59	01 Cytoskeleton actin-myosin	5.98663	3.47287
O43707	1;1	1	1	1	1	ACTN4	yes	Alpha-actinin-4	45597.5	01 Cytoskeleton actin-myosin	5.81162	6.52234
Q16643	1;1	1	1	1	1	DBN1	yes	Drebrin	7167.19	01 Cytoskeleton actin-myosin	5.6793	2.46361
O00159	1;1	1	1	1	1	MYO1C	yes	Unconventional myosin-Ic	2701.7	01 Cytoskeleton actin-myosin	5.65471	3.51074
Q8TF74	1;1	1	1	1	1	WIPF2	yes	WAS/WASL-interacting protein family member 2	*no copy number*	01 Cytoskeleton actin-myosin	5.61457	3.03222
Q92747	1;1	1	1	1	1	ARPC1A	yes	Actin-related protein 2/3 complex subunit 1A	2631.48	01 Cytoskeleton actin-myosin	5.61222	4.47413
P11277	1;1	1	1	1	1	SPTB	yes	Spectrin beta chain erythrocytic	3864.32	01 Cytoskeleton actin-myosin	5.5722	4.53548
O95466	1;1	1	1	1	1	FMNL1	yes	Formin-like protein 1	*no copy number*	01 Cytoskeleton actin-myosin	5.56892	2.25617
Q8N5W9	1;1	1	1	1	1	RFLNB	yes	Refilin-B	1663.23	01 Cytoskeleton actin-myosin	5.54476	4.32501
P51911	1;1	1	1	1	0	CNN1	yes	Calponin-1	771.189	01 Cytoskeleton actin-myosin	5.50269	0.189718
P61163	1;1	1	1	1	1	ACTR1A	yes	Alpha-centractin	11342	01 Cytoskeleton actin-myosin	5.37101	5.33341
Q6JBY9	1;1	1	1	1	1	RCSD1	yes	CapZ-interacting protein	*no copy number*	01 Cytoskeleton actin-myosin	5.32152	0.472708
O95425	1;1	1	1	1	1	SVIL	yes	Supervillin	624.189	01 Cytoskeleton actin-myosin	5.21171	0.966806
Q6IBS0	1;1	1	1	1	1	TWF2	yes	Twinfilin-2	10155.1	01 Cytoskeleton actin-myosin	5.2102	5.48827
Q13459	1;1	1	1	1	1	MYO9B	yes	Unconventional myosin-IXb	1428.02	01 Cytoskeleton actin-myosin	5.10995	4.68053
Q01082	1;1	1	1	1	1	SPTBN1	yes	Spectrin beta chain non-erythrocytic 1	4563.58	01 Cytoskeleton actin-myosin	5.04104	4.89443
Q6WCQ1	1;1	1	1	1	1	MPRIP	yes	Myosin phosphatase Rho-interacting protein	1736.95	01 Cytoskeleton actin-myosin	4.84827	4.67084
Q9NZQ3	1;1	1	1	1	1	NCKIPSD	yes	NCK-interacting protein with SH3 domain	3459.81	01 Cytoskeleton actin-myosin	4.6781	4.13908
O14976	1;1	1	1	1	1	GAK	yes	Cyclin-G-associated kinase	1305.41	01 Cytoskeleton actin-myosin	4.58321	3.83354
Q92614	1;1	1	1	1	1	MYO18A	yes	Unconventional myosin-XVIIIa	1651.59	01 Cytoskeleton actin-myosin	4.56163	4.24754
P14649	1;1	1	1	1	1	MYL6B	yes	Myosin light chain 6B	20898.2	01 Cytoskeleton actin-myosin	4.52154	4.67952
Q8TF30	1;1	1	1	1	1	WHAMM	yes	WASP homolog-associated protein with actin, membranes and microtubules	*no copy number*	01 Cytoskeleton actin-myosin	4.35999	2.08133
Q9Y4I1	1;1	1	1	1	1	MYO5A	yes	Unconventional myosin-Va	1811.82	01 Cytoskeleton actin-myosin	4.23247	3.32097
Q9HBI0	1;1	1	1	1	1	PARVG	yes	Gamma-parvin	1408.11	01 Cytoskeleton actin-myosin	4.22824	4.00818
B0I1T2	1;1	1	1	1	1	MYO1G	yes	Unconventional myosin-Ig	979.733	01 Cytoskeleton actin-myosin	4.21054	3.75753
Q9UKI2	1;1	1	1	1	1	CDC42EP3	yes	Cdc42 effector protein 3	*no copy number*	01 Cytoskeleton actin-myosin	4.19896	4.3591
P53814	1;1	1	1	1	1	SMTN	yes	Smoothelin	1640.64	01 Cytoskeleton actin-myosin	4.14307	3.39267
Q96F07	1;1	1	1	1	1	CYFIP2	yes	Cytoplasmic FMR1-interacting protein 2	2583.27	01 Cytoskeleton actin-myosin	4.11988	2.27129
P13797	1;1	1	1	1	1	PLS3	yes	Plastin-3	4545.53	01 Cytoskeleton actin-myosin	4.0915	2.2087
Q9Y613	1;1	1	1	1	1	FHOD1	yes	FH1/FH2 domain-containing protein 1	6592.77	01 Cytoskeleton actin-myosin	4.05372	5.74357
P07951	1;1	1	1	1	1	TPM2	yes	Tropomyosin beta chain	62953.8	01 Cytoskeleton actin-myosin	3.97532	4.08248
P55160	1;1	1	1	1	1	NCKAP1L	yes	Nck-associated protein 1-like	2880.63	01 Cytoskeleton actin-myosin	3.88079	5.92337
Q9C0D0	1;1	1	1	1	1	PHACTR1	yes	Phosphatase and actin regulator 1	*no copy number*	01 Cytoskeleton actin-myosin	3.84104	3.49234
Q5TBA9	1;1	1	1	1	1	FRY	yes	Protein furry homolog	606.019	01 Cytoskeleton actin-myosin	3.81556	2.6598
Q9H2D6	1;1	1	1	1	1	TRIOBP	yes	TRIO and F-actin-binding protein	648.761	01 Cytoskeleton actin-myosin	3.72222	2.65016
Q765P7	1;1	1	1	1	1	MTSS1L	yes	MTSS1-like protein	753.406	01 Cytoskeleton actin-myosin	3.70485	3.16472
P49006	1;1	1	1	1	1	MARCKSL1	yes	MARCKS-related protein	*no copy number*	01 Cytoskeleton actin-myosin	3.69459	1.08233
Q13813	1;1	1	1	1	1	SPTAN1	yes	Spectrin alpha chain non-erythrocytic 1	3234.47	01 Cytoskeleton actin-myosin	3.6841	1.68833
Q9BPX5	1;1	1	1	1	1	ARPC5L	yes	Actin-related protein 2/3 complex subunit 5-like protein	7210.6	01 Cytoskeleton actin-myosin	3.56724	3.46404
P29966	1;1	1	1	1	1	MARCKS	yes	Myristoylated alanine-rich C-kinase substrate	*no copy number*	01 Cytoskeleton actin-myosin	3.48318	0.547344
Q8TDZ2	1;1	1	1	1	1	MICAL1	yes	F-actin-methionine sulfoxide oxidase MICAL1	2693.54	01 Cytoskeleton actin-myosin	3.42416	2.78312
Q9ULL4	1;1	1	1	1	1	PLXNB3	yes	Plexin-B3	1009.97	01 Cytoskeleton actin-myosin	3.2865	2.50743
Q5VSL9	1;1	1	1	1	1	STRIP1	yes	Striatin-interacting protein 1	*no copy number*	01 Cytoskeleton actin-myosin	3.26297	3.49513
Q08AE8	1;1	1	1	1	1	SPIRE1	yes	Protein spire homolog 1	*no copy number*	01 Cytoskeleton actin-myosin	3.25696	1.79704
Q9ULL8	1;1	1	1	1	1	SHROOM4	yes	Protein Shroom4	638.993	01 Cytoskeleton actin-myosin	3.22902	1.29194
Q5VZK9	1;1	1	1	1	1	CARMIL1	yes	F-actin-uncapping protein LRRC16A (LRRC16A)	1004.81	01 Cytoskeleton actin-myosin	3.05946	4.35833
Q5T1M5	1;1	1	1	1	1	FKBP15	yes	FK506-binding protein 15	964.72	01 Cytoskeleton actin-myosin	3.03371	3.38107
P12829	1;1	1	1	1	1	MYL4	yes	Myosin light chain 4	1266.94	01 Cytoskeleton actin-myosin	3.0303	4.34907
Q9ULQ0	1;1	1	1	1	1	STRIP2	yes	Striatin-interacting protein 2	1372.03	01 Cytoskeleton actin-myosin	2.9938	3.69049
Q7RTP6	1;1	1	1	1	1	MICAL3	yes	F-actin-methionine sulfoxide oxidase MICAL3	719.826	01 Cytoskeleton actin-myosin	2.89464	2.91364
B2RTY4	1;1	1	1	1	1	MYO9A	yes	Unconventional myosin-IXa	*no copy number*	01 Cytoskeleton actin-myosin	2.54719	2.67006
Q8N8S7	1;1	1	1	1	1	ENAH	yes	Protein enabled homolog	*no copy number*	01 Cytoskeleton actin-myosin	2.39106	0.820878
P62736	1;1	1	1	1	1	ACTA2	yes	Actin aortic smooth muscle	600008	01 Cytoskeleton actin-myosin	2.30444	0.623869
Q9UHB6	1;1	1	1	1	1	LIMA1	yes	LIM domain and actin-binding protein 1	1937.01	01 Cytoskeleton actin-myosin	2.28753	3.47727
A4UGR9	1;1	1	1	1	1	XIRP2	yes	Xin actin-binding repeat-containing protein 2	*no copy number*	01 Cytoskeleton actin-myosin	2.23743	1.65164
Q9Y281	1;1	1	1	1	1	CFL2	yes	Cofilin-2	93246.4	01 Cytoskeleton actin-myosin	2.22729	2.07445
O00401	1;1	1	1	1	1	WASL	yes	Neural Wiskott-Aldrich syndrome protein	*no copy number*	01 Cytoskeleton actin-myosin	1.99931	2.2396
Q93015	1;1	1	1	1	1	NAT6	yes	N-acetyltransferase 6	780.65	01 Cytoskeleton actin-myosin	1.7606	2.81124
P35580	1;1	1	1	1	1	MYH10	yes	Myosin-10	13922.4	01 Cytoskeleton actin-myosin	1.75821	2.60998
Q12792	1;1	1	1	1	1	TWF1	yes	Twinfilin-1	1012.27	01 Cytoskeleton actin-myosin	1.52685	3.70884
O75369	1;1	1	1	1	1	FLNB	yes	Filamin-B	*no copy number*	01 Cytoskeleton actin-myosin	1.32846	1.16927
Q16658	1;1	1	1	1	1	FSCN1	yes	Fascin	*no copy number*	01 Cytoskeleton actin-myosin	1.28794	3.8832
P02549	1;1	1	1	1	1	SPTA1	yes	Spectrin alpha chain erythrocytic 1	646.002	01 Cytoskeleton actin-myosin	1.23382	5.86798
Q15417	1;1	1	1	1	1	CNN3	yes	Calponin-3	*no copy number*	01 Cytoskeleton actin-myosin	1.13312	3.84123
Q5VST9	1;1	1	1	1	1	OBSCN	yes	Obscurin	662.73	01 Cytoskeleton actin-myosin	1.11487	1.20613
Q96PY5	1;1	1	1	1	0	FMNL2	yes	Formin-like protein 2	*no copy number*	01 Cytoskeleton actin-myosin	1.0424	0.125807
Q9UM54	1;1	1	1	1	1	MYO6	yes	Unconventional myosin-VI	694.575	01 Cytoskeleton actin-myosin	0.96059	1.09057
Q8WZ42	1;1	1	1	1	0	TTN	yes	Titin	610.977	01 Cytoskeleton actin-myosin	0.810138	0.0295212
Q86YV6	1;1	1	1	1	1	MYLK4	yes	Myosin light chain kinase family member 4	2408.23	01 Cytoskeleton actin-myosin	0.456304	1.38046
Q9UI47	1;1	1	1	1	0	CTNNA3	yes	Catenin alpha-3	*no copy number*	01 Cytoskeleton actin-myosin	0.427843	0.143021
P35749	1;1	1	1	1	0	MYH11	yes	Myosin-11	15345.1	01 Cytoskeleton actin-myosin	0.317234	0.0987383
Q13402	1;1	1	1	1	0	MYO7A	yes	Unconventional myosin-VIIa	*no copy number*	01 Cytoskeleton actin-myosin	0.30826	0.021976
P08670	1;1	1	1	1	1	VIM	yes	Vimentin	2406.61	02 Cytoskeleton intermediate	7.96414	5.01988
P05787	1;1	1	1	1	1	KRT8	yes	Keratin type II cytoskeletal 8	626.034	02 Cytoskeleton intermediate	6.61248	0.830104
O15061	1;1	1	1	1	1	SYNM	yes	Synemin	*no copy number*	02 Cytoskeleton intermediate	5.77678	0.507654
P48681	1;1	1	1	1	1	NES	yes	Nestin	*no copy number*	02 Cytoskeleton intermediate	2.87882	1.39447
P04264	1;1	1	1	1	0	KRT1	yes	Keratin type II cytoskeletal 1	3626.16	02 Cytoskeleton intermediate	1.51184	0.154295
P13645	1;1	1	1	1	1	KRT10	yes	Keratin type I cytoskeletal 10	3694.55	02 Cytoskeleton intermediate	1.37671	1.30224
Q2NL98	1;1	1	1	1	1	VMAC	yes	Vimentin-type intermediate filament-associated coiled-coil protein	*no copy number*	02 Cytoskeleton intermediate	1.09265	1.49916
P13647	1;1	1	1	1	0	KRT5	yes	Keratin type II cytoskeletal 5	*no copy number*	02 Cytoskeleton intermediate	0.54044	0.0239469
Q86Y46	1;1	1	1	1	0	KRT73	yes	Keratin type II cytoskeletal 73	*no copy number*	02 Cytoskeleton intermediate	0.195511	0.00135102
Q9NP97	1;1	1	1	1	1	DYNLRB1	yes	Dynein light chain roadblock-type 1	4837.88	03 Cytoskeleton microtubule	12.5672	5.48984
Q9H4B7	1;1	1	1	1	1	TUBB1	yes	Tubulin beta-1 chain	144165	03 Cytoskeleton microtubule	12.5036	6.82466
O00139	1;1	1	1	1	1	KIF2A	yes	Kinesin-like protein KIF2A	5389.09	03 Cytoskeleton microtubule	12.4671	6.52422
P13693	1;1	1	1	1	1	TPT1	yes	Translationally-controlled tumor protein	3640.24	03 Cytoskeleton microtubule	12.1705	10.2965
P63167	1;1	1	1	1	1	DYNLL1	yes	Dynein light chain 1 cytoplasmic	4356.16	03 Cytoskeleton microtubule	11.6532	6.30085
P68366	1;1	1	1	1	1	TUBA4A	yes	Tubulin alpha-4A chain	185028	03 Cytoskeleton microtubule	10.0161	7.16536
Q9P270	1;1	1	1	1	1	SLAIN2	yes	SLAIN motif-containing protein 2	2830.64	03 Cytoskeleton microtubule	9.92013	5.0821
Q15555	1;1	1	1	1	1	MAPRE2	yes	Microtubule-associated protein RP/EB family member 2	7600.51	03 Cytoskeleton microtubule	9.7897	6.17259
Q9UQ16	1;1	1	1	1	1	DNM3	yes	Dynamin-3	3636	03 Cytoskeleton microtubule	9.67909	7.3969
Q9NY65	1;1	1	1	1	1	TUBA8	yes	Tubulin alpha-8 chain	128370	03 Cytoskeleton microtubule	8.90423	6.17919
P68371	1;1	1	1	1	1	TUBB4B	yes	Tubulin beta-4B chain	105931	03 Cytoskeleton microtubule	8.84645	5.97533
Q99501	1;1	1	1	1	1	GAS2L1	yes	GAS2-like protein 1	1598.05	03 Cytoskeleton microtubule	8.45734	3.67777
Q9Y316	1;1	1	1	1	1	MEMO1	yes	Protein MEMO1	1509.19	03 Cytoskeleton microtubule	8.44629	4.58899
Q13561	1;1	1	1	1	1	DCTN2	yes	Dynactin subunit 2	7266.57	03 Cytoskeleton microtubule	8.38127	6.01401
Q9BQE3	1;1	1	1	1	1	TUBA1C	yes	Tubulin alpha-1C chain	174149	03 Cytoskeleton microtubule	8.27379	7.43697
Q15691	1;1	1	1	1	1	MAPRE1	yes	Microtubule-associated protein RP/EB family member 1	11702.6	03 Cytoskeleton microtubule	7.91677	5.79644
P07437	1;1	1	1	1	1	TUBB	yes	Tubulin beta chain	114561	03 Cytoskeleton microtubule	7.78256	7.52156
Q96FJ2	1;1	1	1	1	1	DYNLL2	yes	Dynein light chain 2 cytoplasmic	*no copy number*	03 Cytoskeleton microtubule	7.72185	3.39914
Q9C0I1	1;1	1	1	1	1	MTMR12	yes	Myotubularin-related protein 12	3361.6	03 Cytoskeleton microtubule	7.69704	4.78769
Q14008	1;1	1	1	1	1	CKAP5	yes	Cytoskeleton-associated protein 5	5091.56	03 Cytoskeleton microtubule	7.66876	6.6089
O75410	1;1	1	1	1	1	TACC1	yes	Transforming acidic coiled-coil-containing protein 1	1432.79	03 Cytoskeleton microtubule	7.51724	6.47217
O00429	1;1	1	1	1	1	DNM1L	yes	Dynamin-1-like protein	14455.9	03 Cytoskeleton microtubule	7.46133	7.43508
Q9UJW0	1;1	1	1	1	1	DCTN4	yes	Dynactin subunit 4	3013.53	03 Cytoskeleton microtubule	7.26517	4.8762
P41208	1;1	1	1	1	1	CETN2	yes	Centrin-2	2507.49	03 Cytoskeleton microtubule	7.10869	2.79374
Q13409	1;1	1	1	1	1	DYNC1I2	yes	Cytoplasmic dynein 1 intermediate chain 2	639.706	03 Cytoskeleton microtubule	7.00364	4.67428
Q9BVG8	1;1	1	1	1	1	KIFC3	yes	Kinesin-like protein KIFC3	817.554	03 Cytoskeleton microtubule	6.85221	5.25708
Q9UPN3	1;1	1	1	1	1	MACF1	yes	Microtubule-actin cross-linking factor 1 isoforms 1/2/3/5	1319.05	03 Cytoskeleton microtubule	6.76462	7.18257
Q8TC05	1;1	1	1	1	1	MDM1	yes	Nuclear protein MDM1	*no copy number*	03 Cytoskeleton microtubule	6.41171	5.1568
P51808	1;1	1	1	1	1	DYNLT3	yes	Dynein light chain Tctex-type 3	1155.03	03 Cytoskeleton microtubule	6.35499	2.85575
Q9BQ24	1;1	1	1	1	1	ZFYVE21	yes	Zinc finger FYVE domain-containing protein 21	837.42	03 Cytoskeleton microtubule	6.33775	3.57813
P78559	1;1	1	1	1	1	MAP1A	yes	Microtubule-associated protein 1A	750.93	03 Cytoskeleton microtubule	6.28696	3.48127
Q9UDT6	1;1	1	1	1	1	CLIP2	yes	CAP-Gly domain-containing linker protein 2	2597.37	03 Cytoskeleton microtubule	6.17136	3.99172
Q5TB80	1;1	1	1	1	1	CEP162	yes	Centrosomal protein of 162 kDa (KIAA1009)	*no copy number*	03 Cytoskeleton microtubule	6.12607	2.25722
P30622	1;1	1	1	1	1	CLIP1	yes	CAP-Gly domain-containing linker protein 1	1897.01	03 Cytoskeleton microtubule	5.89977	3.69424
Q99426	1;1	1	1	1	1	TBCB	yes	Tubulin-folding cofactor B	4118.4	03 Cytoskeleton microtubule	5.86877	4.84176
Q9Y6A5	1;1	1	1	1	1	TACC3	yes	Transforming acidic coiled-coil-containing protein 3	699.561	03 Cytoskeleton microtubule	5.81193	4.64927
Q9UGJ1	1;1	1	1	1	1	TUBGCP4	yes	Gamma-tubulin complex component 4	671.24	03 Cytoskeleton microtubule	5.50262	4.80878
Q9C0F1	1;1	1	1	1	1	CEP44	yes	Centrosomal protein of 44 kDa	712.527	03 Cytoskeleton microtubule	5.48246	4.11661
Q69YQ0	1;1	1	1	1	1	SPECC1L	yes	Cytospin-A	*no copy number*	03 Cytoskeleton microtubule	5.39277	3.98257
Q9NXR1	1;1	1	1	1	1	NDE1	yes	Nuclear distribution protein nudE homolog 1	877.125	03 Cytoskeleton microtubule	5.35258	4.39833
Q6NZ67	1;1	1	1	1	1	MZT2B	yes	Mitotic-spindle organizing protein 2B	*no copy number*	03 Cytoskeleton microtubule	5.30368	5.7467
O75347	1;1	1	1	1	1	TBCA	yes	Tubulin-specific chaperone A	8417.69	03 Cytoskeleton microtubule	5.13576	6.15278
Q5QJ74	1;1	1	1	1	1	TBCEL	yes	Tubulin-specific chaperone cofactor E-like protein	*no copy number*	03 Cytoskeleton microtubule	5.08796	3.79356
P50570	1;1	1	1	1	1	DNM2	yes	Dynamin-2	6095.82	03 Cytoskeleton microtubule	4.9987	5.56343
Q6ZU80	1;1	1	1	1	1	CEP128	yes	Centrosomal protein of 128 kDa	*no copy number*	03 Cytoskeleton microtubule	4.951	2.622
Q9BYV8	1;1	1	1	1	1	CEP41	yes	Centrosomal protein of 41 kDa	*no copy number*	03 Cytoskeleton microtubule	4.93256	4.17867
P33176	1;1	1	1	1	1	KIF5B	yes	Kinesin-1 heavy chain	3003.58	03 Cytoskeleton microtubule	4.86286	5.50053
O75935	1;1	1	1	1	1	DCTN3	yes	Dynactin subunit 3	3012.96	03 Cytoskeleton microtubule	4.84236	4.89856
Q8NHV4	1;1	1	1	1	1	NEDD1	yes	Protein NEDD1	*no copy number*	03 Cytoskeleton microtubule	4.81497	3.68796
Q9BW62	1;1	1	1	1	1	KATNAL1	yes	Katanin p60 ATPase-containing subunit A-like 1	823.401	03 Cytoskeleton microtubule	4.79707	2.49425
Q9Y6G9	1;1	1	1	1	1	DYNC1LI1	yes	Cytoplasmic dynein 1 light intermediate chain 1	1782.47	03 Cytoskeleton microtubule	4.69891	4.09591
Q15154	1;1	1	1	1	1	PCM1	yes	Pericentriolar material 1 protein	*no copy number*	03 Cytoskeleton microtubule	4.69332	5.74621
O75122	1;1	1	1	1	1	CLASP2	yes	CLIP-associating protein 2	1052.17	03 Cytoskeleton microtubule	4.68992	4.34724
Q9GZM8	1;1	1	1	1	1	NDEL1	yes	Nuclear distribution protein NudE-like 1	807.554	03 Cytoskeleton microtubule	4.56891	5.06732
Q9BUF5	1;1	1	1	1	1	TUBB6	yes	Tubulin beta-6 chain	80249	03 Cytoskeleton microtubule	4.56351	2.40624
Q14980	1;1	1	1	1	1	NUMA1	yes	Nuclear mitotic apparatus protein 1	*no copy number*	03 Cytoskeleton microtubule	4.51989	5.42483
Q71U36	1;1	1	1	1	1	TUBA1A	yes	Tubulin alpha-1A chain	250	03 Cytoskeleton microtubule	4.47714	4.99295
Q5SW79	1;1	1	1	1	1	CEP170	yes	Centrosomal protein of 170 kDa	771.189	03 Cytoskeleton microtubule	4.43793	4.85144
Q07866	1;1	1	1	1	1	KLC1	yes	Kinesin light chain 1	3032.84	03 Cytoskeleton microtubule	4.38288	5.02517
Q14203	1;1	1	1	1	1	DCTN1	yes	Dynactin subunit 1	3555.15	03 Cytoskeleton microtubule	4.36337	4.10597
O43237	1;1	1	1	1	1	DYNC1LI2	yes	Cytoplasmic dynein 1 light intermediate chain 2	1020.19	03 Cytoskeleton microtubule	4.3226	4.74224
Q92597	1;1	1	1	1	1	NDRG1	yes	Protein NDRG1	772.438	03 Cytoskeleton microtubule	4.15281	1.49959
O14576	1;1	1	1	1	1	DYNC1I1	yes	Cytoplasmic dynein 1 intermediate chain 1	*no copy number*	03 Cytoskeleton microtubule	4.15236	0.931524
A6NC98	1;1	1	1	1	1	CCDC88B	yes	Coiled-coil domain-containing protein 88B	*no copy number*	03 Cytoskeleton microtubule	4.14308	2.41993
Q05193	1;1	1	1	1	1	DNM1	yes	Dynamin-1	5232.5	03 Cytoskeleton microtubule	4.05658	2.15159
Q08AG7	1;1	1	1	1	1	MZT1	yes	Mitotic-spindle organizing protein 1	*no copy number*	03 Cytoskeleton microtubule	4.00408	3.80091
Q96CT7	1;1	1	1	1	1	CCDC124	yes	Coiled-coil domain-containing protein 124	*no copy number*	03 Cytoskeleton microtubule	3.95329	3.23992
Q13885	1;1	1	1	1	1	TUBB2A	yes	Tubulin beta-2A chain	*no copy number*	03 Cytoskeleton microtubule	3.93934	0.714586
Q7Z460	1;1	1	1	1	1	CLASP1	yes	CLIP-associating protein 1	1411.94	03 Cytoskeleton microtubule	3.86896	4.173
Q9HC35	1;1	1	1	1	1	EML4	yes	Echinoderm microtubule-associated protein-like 4	1369.26	03 Cytoskeleton microtubule	3.84635	3.23346
Q7Z4H7	1;1	1	1	1	1	HAUS6	yes	HAUS augmin-like complex subunit 6	*no copy number*	03 Cytoskeleton microtubule	3.79105	3.36545
Q6IQ19	1;1	1	1	1	1	CCSAP	yes	Centriole, cilia and spindle-associated protein	*no copy number*	03 Cytoskeleton microtubule	3.7725	2.91588
Q9BTE1	1;1	1	1	1	1	DCTN5	yes	Dynactin subunit 5	1997.13	03 Cytoskeleton microtubule	3.77019	3.87124
Q9BQS8	1;1	1	1	1	1	FYCO1	yes	FYVE and coiled-coil domain-containing protein 1	805.309	03 Cytoskeleton microtubule	3.7659	2.82115
Q9UBP0	1;1	1	1	1	1	SPAST	yes	Spastin	1197.3	03 Cytoskeleton microtubule	3.73002	3.70423
Q9BVA0	1;1	1	1	1	1	KATNB1	yes	Katanin p80 WD40 repeat-containing subunit B1	711.097	03 Cytoskeleton microtubule	3.69771	3.78027
Q15149	1;1	1	1	1	1	PLEC	yes	Plectin	4461.14	03 Cytoskeleton microtubule	3.66284	0.994543
P27816	1;1	1	1	1	1	MAP4	yes	Microtubule-associated protein 4	1709.06	03 Cytoskeleton microtubule	3.64139	2.92129
Q15813	1;1	1	1	1	1	TBCE	yes	Tubulin-specific chaperone E	1726.71	03 Cytoskeleton microtubule	3.51231	3.2186
Q14204	1;1	1	1	1	1	DYNC1H1	yes	Cytoplasmic dynein 1 heavy chain 1	2019.14	03 Cytoskeleton microtubule	3.46451	4.81071
Q5T5Y3	1;1	1	1	1	1	CAMSAP1	yes	Calmodulin-regulated spectrin-associated protein 1	631.605	03 Cytoskeleton microtubule	3.43678	2.71184
O60333	1;1	1	1	1	1	KIF1B	yes	Kinesin-like protein KIF1B	*no copy number*	03 Cytoskeleton microtubule	3.37373	2.28404
Q32P44	1;1	1	1	1	1	EML3	yes	Echinoderm microtubule-associated protein-like 3	1313.43	03 Cytoskeleton microtubule	3.36643	3.92713
Q86UT6	1;1	1	1	1	1	NLRX1	yes	NLR family member X1	2623.38	03 Cytoskeleton microtubule	3.3217	3.10688
Q96CW5	1;1	1	1	1	1	TUBGCP3	yes	Gamma-tubulin complex component 3	847.403	03 Cytoskeleton microtubule	3.30556	4.07405
O43566	1;1	1	1	1	1	RGS14	yes	Regulator of G-protein signaling 14	*no copy number*	03 Cytoskeleton microtubule	3.24929	2.47734
P11137	1;1	1	1	1	1	MAP2	yes	Microtubule-associated protein 2	*no copy number*	03 Cytoskeleton microtubule	3.18078	1.33686
P42025	1;1	1	1	1	1	ACTR1B	yes	Beta-centractin	7455.72	03 Cytoskeleton microtubule	3.08383	3.8856
Q66K74	1;1	1	1	1	1	MAP1S	yes	Microtubule-associated protein 1S	1353.09	03 Cytoskeleton microtubule	3.06345	2.17692
O75449	1;1	1	1	1	1	KATNA1	yes	Katanin p60 ATPase-containing subunit A1	*no copy number*	03 Cytoskeleton microtubule	3.04707	3.6051
O95834	1;1	1	1	1	1	EML2	yes	Echinoderm microtubule-associated protein-like 2	3264.54	03 Cytoskeleton microtubule	2.92079	3.46736
P46821	1;1	1	1	1	1	MAP1B	yes	Microtubule-associated protein 1B	*no copy number*	03 Cytoskeleton microtubule	2.90644	0.56034
Q9Y592	1;1	1	1	1	1	CEP83	yes	Centrosomal protein of 83 kDa (CCDC41)	*no copy number*	03 Cytoskeleton microtubule	2.85391	1.68777
Q9BSJ2	1;1	1	1	1	1	TUBGCP2	yes	Gamma-tubulin complex component 2	984.189	03 Cytoskeleton microtubule	2.78926	3.64697
O15078	1;1	1	1	1	1	CEP290	yes	Centrosomal protein of 290 kDa	731.495	03 Cytoskeleton microtubule	2.75425	2.18928
O43303	1;1	1	1	1	1	CCP110	yes	Centriolar coiled-coil protein of 110 kDa	*no copy number*	03 Cytoskeleton microtubule	2.74499	2.39843
P16949	1;1	1	1	1	1	STMN1	yes	Stathmin	2650.03	03 Cytoskeleton microtubule	2.71183	6.89411
Q9H1H9	1;1	1	1	1	1	KIF13A	yes	Kinesin-like protein KIF13A	970.442	03 Cytoskeleton microtubule	2.69522	2.67144
P23258	1;1	1	1	1	1	TUBG1	yes	Tubulin gamma-1 chain	2253.19	03 Cytoskeleton microtubule	2.57066	3.46617
Q15814	1;1	1	1	1	1	TBCC	yes	Tubulin-specific chaperone C	2355.26	03 Cytoskeleton microtubule	2.442	3.20291
O60232	1;1	1	1	1	1	SSSCA1	yes	Sjoegren syndrome/scleroderma autoantigen 1	*no copy number*	03 Cytoskeleton microtubule	2.43264	3.39132
Q9Y496	1;1	1	1	1	1	KIF3A	yes	Kinesin-like protein KIF3A	*no copy number*	03 Cytoskeleton microtubule	2.41659	0.946331
Q6P1M3	1;1	1	1	1	1	LLGL2	yes	Lethal-2 giant larvae protein homolog 2	*no copy number*	03 Cytoskeleton microtubule	2.3213	2.16459
Q9Y6A4	1;1	1	1	1	1	CFAP20	yes	Cilia- and flagella-associated protein 20 (C16orf80)	*no copy number*	03 Cytoskeleton microtubule	2.29616	3.51779
Q8IWC1	1;1	1	1	1	1	MAP7D3	yes	MAP7 domain-containing protein 3	*no copy number*	03 Cytoskeleton microtubule	2.28738	1.94421
Q9BV73	1;1	1	1	1	1	CEP250	yes	Centrosome-associated protein CEP250	*no copy number*	03 Cytoskeleton microtubule	2.11979	1.88458
Q9NSK0	1;1	1	1	1	1	KLC4	yes	Kinesin light chain 4	1784.2	03 Cytoskeleton microtubule	2.08594	2.69419
Q8WVR3	1;1	1	1	1	1	MAP11	yes	Microtubule-associated protein 11 (C7orf43)	*no copy number*	03 Cytoskeleton microtubule	2.04313	2.37063
Q9Y4B5	1;1	1	1	1	1	MTCL1	yes	Microtubule cross-linking factor 1 (SOGA2)	*no copy number*	03 Cytoskeleton microtubule	1.92014	1.50088
Q96RT7	1;1	1	1	1	1	TUBGCP6	yes	Gamma-tubulin complex component 6	*no copy number*	03 Cytoskeleton microtubule	1.91631	3.02181
Q8TCX1	1;1	1	1	1	1	DYNC2LI1	yes	Cytoplasmic dynein 2 light intermediate chain 1	1219.04	03 Cytoskeleton microtubule	1.84166	2.07187
Q5TZA2	1;1	1	1	1	1	CROCC	yes	Rootletin	*no copy number*	03 Cytoskeleton microtubule	1.72244	2.07759
Q9HCH0	1;1	1	1	1	1	NCKAP5L	yes	Nck-associated protein 5-like	*no copy number*	03 Cytoskeleton microtubule	1.71079	2.40605
Q9NQX3	1;1	1	1	1	1	GPHN	yes	Gephyrin	*no copy number*	03 Cytoskeleton microtubule	1.70423	2.30498
Q14166	1;1	1	1	1	1	TTLL12	yes	Tubulin-tyrosine ligase-like protein 12	1432.79	03 Cytoskeleton microtubule	1.49921	2.44175
P04350	1;1	1	1	1	1	TUBB4A	yes	Tubulin beta-4A chain	95966.5	03 Cytoskeleton microtubule	1.47589	0.848204
O43264	1;1	1	1	1	1	ZW10	yes	Centromere/kinetochore protein zw10 homolog	1275.5	03 Cytoskeleton microtubule	1.47433	3.12685
Q8WXX0	1;1	1	1	1	0	DNAH7	yes	Dynein heavy chain 7 axonemal	*no copy number*	03 Cytoskeleton microtubule	1.34228	0.0348652
Q2KJY2	1;1	1	1	1	1	KIF26B	yes	Kinesin-like protein KIF26B	*no copy number*	03 Cytoskeleton microtubule	1.31801	0.345809
Q96N16	1;1	1	1	1	0	JAKMIP1	yes	Janus kinase and microtubule-interacting protein 1	250	03 Cytoskeleton microtubule	1.31512	0.00387844
Q15334	1;1	1	1	1	1	LLGL1	yes	Lethal-2 giant larvae protein homolog 1	*no copy number*	03 Cytoskeleton microtubule	1.29734	1.63983
P49454	1;1	1	1	1	1	CENPF	yes	Centromere protein F	*no copy number*	03 Cytoskeleton microtubule	1.21498	5.26457
Q9UPN4	1;1	1	1	1	1	CEP131	yes	Centrosomal protein of 131 kDa (AZI1)	907.477	03 Cytoskeleton microtubule	1.19654	3.09092
Q9BSK0	1;1	1	1	1	1	MARVELD1	yes	MARVEL domain-containing protein 1	*no copy number*	03 Cytoskeleton microtubule	1.08793	3.14542
Q96EK5	1;1	1	1	1	1	KIFBP	yes	KIF1-binding protein (KIAA1279)	250	03 Cytoskeleton microtubule	1.04097	2.10237
Q9H0B6	1;1	1	1	1	1	KLC2	yes	Kinesin light chain 2	*no copy number*	03 Cytoskeleton microtubule	1.01393	1.02873
Q8NCM8	1;1	1	1	1	1	DYNC2H1	yes	Cytoplasmic dynein 2 heavy chain 1	610.007	03 Cytoskeleton microtubule	0.990344	0.273578
O75147	1;1	1	1	1	1	OBSL1	yes	Obscurin-like protein 1	*no copy number*	03 Cytoskeleton microtubule	0.964567	3.42486
Q9P225	1;1	1	1	1	0	DNAH2	yes	Dynein heavy chain 2 axonemal	*no copy number*	03 Cytoskeleton microtubule	0.833961	0.0931915
Q6IQ23	1;1	1	1	1	1	PLEKHA7	yes	Pleckstrin homology domain-containing family A member 7	*no copy number*	03 Cytoskeleton microtubule	0.750809	1.53825
A6NHL2	1;1	1	1	1	1	TUBAL3	yes	Tubulin alpha chain-like 3	*no copy number*	03 Cytoskeleton microtubule	0.682901	2.27396
O43379	1;1	1	1	1	1	WDR62	yes	WD repeat-containing protein 62	*no copy number*	03 Cytoskeleton microtubule	0.675518	2.24887
Q05BV3	1;1	1	1	1	0	EML5	yes	Echinoderm microtubule-associated protein-like 5	*no copy number*	03 Cytoskeleton microtubule	0.636265	0.0950787
Q5SQI0	1;1	1	1	1	1	ATAT1	yes	Alpha-tubulin N-acetyltransferase 1	*no copy number*	03 Cytoskeleton microtubule	0.627639	1.14995
Q8IYT4	1;1	1	1	1	1	KATNAL2	yes	Katanin p60 ATPase-containing subunit A-like 2	932.598	03 Cytoskeleton microtubule	0.583365	0.54045
Q9UFH2	1;1	1	1	1	0	DNAH17	yes	Dynein heavy chain 17 axonemal	250	03 Cytoskeleton microtubule	0.395254	0.0263655
Q9BVA1	1;1	1	1	1	0	TUBB2B	yes	Tubulin beta-2B chain	250	03 Cytoskeleton microtubule	0.285637	0.0110029
Q9NYC9	1;1	1	1	1	0	DNAH9	yes	Dynein heavy chain 9 axonemal	*no copy number*	03 Cytoskeleton microtubule	0.283849	0.0345204
Q86UD0	1;1	1	1	1	1	SAPCD2	yes	Suppressor APC domain-containing protein 2	*no copy number*	03 Cytoskeleton microtubule	0.221104	2.04893
Q8TF09	1;1	1	1	0	1	DYNLRB2	yes	Dynein light chain roadblock-type 2	2554.69	03 Cytoskeleton microtubule	0.13539	0.254192
P48059	1;1	1	1	1	1	LIMS1	yes	LIM and senescent cell antigen-like-containing domain protein 1	49682.8	04 Cytoskeleton receptor-linked	11.6152	8.39518
O00151	1;1	1	1	1	1	PDLIM1	yes	PDZ and LIM domain protein 1	66925	04 Cytoskeleton receptor-linked	11.4648	7.16619
P26038	1;1	1	1	1	1	MSN	yes	Moesin	34798.1	04 Cytoskeleton receptor-linked	11.1602	7.77922
Q9Y490	1;1	1	1	1	1	TLN1	yes	Talin-1	115816	04 Cytoskeleton receptor-linked	10.6656	8.19366
P37840	1;1	1	1	1	1	SNCA	yes	Alpha-synuclein	38099.9	04 Cytoskeleton receptor-linked	10.4685	6.92314
Q86UX7	1;1	1	1	1	1	FERMT3	yes	Fermitin family homolog 3	116015	04 Cytoskeleton receptor-linked	10.4523	8.20963
Q9UBW5	1;1	1	1	1	1	BIN2	yes	Bridging integrator 2	14275.5	04 Cytoskeleton receptor-linked	10.1332	7.39383
Q14019	1;1	1	1	1	1	COTL1	yes	Coactosin-like protein	34655.1	04 Cytoskeleton receptor-linked	9.86958	6.13256
A2A2Y4	1;1	1	1	1	1	FRMD3	yes	FERM domain-containing protein 3	*no copy number*	04 Cytoskeleton receptor-linked	9.16317	1.57603
Q9ULH1	1;1	1	1	1	1	ASAP1	yes	Arf-GAP with SH3 domain, ANK repeat and PH domain-containing protein 1	3588.31	04 Cytoskeleton receptor-linked	8.69604	4.29585
Q9UEY8	1;1	1	1	1	1	ADD3	yes	Gamma-adducin	2836.4	04 Cytoskeleton receptor-linked	8.25707	5.68453
Q9UJU6	1;1	1	1	1	1	DBNL	yes	Drebrin-like protein	12872.1	04 Cytoskeleton receptor-linked	7.86068	5.26069
Q14BN4	1;1	1	1	1	1	SLMAP	yes	Sarcolemmal membrane-associated protein	2995.88	04 Cytoskeleton receptor-linked	7.73945	4.9336
P55008	1;1	1	1	1	1	AIF1	yes	Allograft inflammatory factor 1	856.536	04 Cytoskeleton receptor-linked	7.31032	6.0679
O43150	1;1	1	1	1	1	ASAP2	yes	Arf-GAP with SH3 domain, ANK repeat and PH domain-containing protein 2	4132.29	04 Cytoskeleton receptor-linked	7.09939	4.8207
O14745	1;1	1	1	1	1	SLC9A3R1	yes	Na+/H+ exchange regulatory cofactor NHE-RF1	6511.65	04 Cytoskeleton receptor-linked	6.70503	4.33738
P46939	1;1	1	1	1	1	UTRN	yes	Utrophin	1944.01	04 Cytoskeleton receptor-linked	6.58914	4.75291
Q9HBL0	1;1	1	1	1	1	TNS1	yes	Tensin-1	1114.74	04 Cytoskeleton receptor-linked	6.58892	4.11914
Q14847	1;1	1	1	1	1	LASP1	yes	LIM and SH3 domain protein 1	19093.9	04 Cytoskeleton receptor-linked	6.57809	5.05025
Q9UPY6	1;1	1	1	1	1	WASF3	yes	Wiskott-Aldrich syndrome protein family member 3	1010.33	04 Cytoskeleton receptor-linked	6.31437	3.16021
Q9Y6W5	1;1	1	1	1	1	WASF2	yes	Wiskott-Aldrich syndrome protein family member 2	3068.18	04 Cytoskeleton receptor-linked	6.13745	4.22603
P16157	1;1	1	1	1	1	ANK1	yes	Ankyrin-1	1910.56	04 Cytoskeleton receptor-linked	6.03526	4.77058
Q9Y2A7	1;1	1	1	1	1	NCKAP1	yes	Nck-associated protein 1	4433.06	04 Cytoskeleton receptor-linked	5.9825	4.90632
Q8IXJ6	1;1	1	1	1	1	SIRT2	yes	NAD-dependent protein deacetylase sirtuin-2	1464.29	04 Cytoskeleton receptor-linked	5.81357	4.19127
Q5T0N5	1;1	1	1	1	1	FNBP1L	yes	Formin-binding protein 1-like	1974.35	04 Cytoskeleton receptor-linked	5.47517	5.02167
O00522	1;1	1	1	1	1	KRIT1	yes	Krev interaction trapped protein 1	*no copy number*	04 Cytoskeleton receptor-linked	5.46925	4.24963
Q96P48	1;1	1	1	1	1	ARAP1	yes	Arf-GAP with Rho-GAP domain, ANK repeat and PH domain-containing protein 1	3061.36	04 Cytoskeleton receptor-linked	5.34577	5.14795
Q96SB3	1;1	1	1	1	1	PPP1R9B	yes	Neurabin-2	1989.42	04 Cytoskeleton receptor-linked	5.26482	4.99566
Q8N4X5	1;1	1	1	1	0	AFAP1L2	yes	Actin filament-associated protein 1-like 2	*no copy number*	04 Cytoskeleton receptor-linked	5.07855	0.0349314
Q9Y5K6	1;1	1	1	1	1	CD2AP	yes	CD2-associated protein	3574.2	04 Cytoskeleton receptor-linked	4.96178	4.21185
Q9Y2H0	1;1	1	1	1	1	DLGAP4	yes	Disks large-associated protein 4	1138.95	04 Cytoskeleton receptor-linked	4.92327	2.73986
Q92558	1;1	1	1	1	1	WASF1	yes	Wiskott-Aldrich syndrome protein family member 1	1352.96	04 Cytoskeleton receptor-linked	4.42527	3.55675
Q15642	1;1	1	1	1	1	TRIP10	yes	Cdc42-interacting protein 4	1295.12	04 Cytoskeleton receptor-linked	4.35154	4.14496
Q9BZ67	1;1	1	1	1	1	FRMD8	yes	FERM domain-containing protein 8	1364.98	04 Cytoskeleton receptor-linked	4.05626	4.3576
Q68CZ2	1;1	1	1	1	1	TNS3	yes	Tensin-3	*no copy number*	04 Cytoskeleton receptor-linked	4.05231	0.335964
O14713	1;1	1	1	1	1	ITGB1BP1	yes	Integrin beta-1-binding protein 1	*no copy number*	04 Cytoskeleton receptor-linked	3.93978	4.23636
Q8NF91	1;1	1	1	1	1	SYNE1	yes	Nesprin-1	580.558	04 Cytoskeleton receptor-linked	3.84908	3.1806
Q12955	1;1	1	1	1	1	ANK3	yes	Ankyrin-3	647.599	04 Cytoskeleton receptor-linked	3.80792	1.21583
O60486	1;1	1	1	1	1	PLXNC1	yes	Plexin-C1	*no copy number*	04 Cytoskeleton receptor-linked	3.70689	0.598346
P60983	1;1	1	1	1	1	GMFB	yes	Glia maturation factor beta	*no copy number*	04 Cytoskeleton receptor-linked	3.65678	3.82157
Q9UPX8	1;1	1	1	1	0	SHANK2	yes	SH3 and multiple ankyrin repeat domains protein 2	*no copy number*	04 Cytoskeleton receptor-linked	3.56122	0.117663
Q7Z4I7	1;1	1	1	1	0	LIMS2	yes	LIM and senescent cell antigen-like-containing domain protein 2	*no copy number*	04 Cytoskeleton receptor-linked	2.92334	0.0317221
Q9NQT8	1;1	1	1	1	1	KIF13B	yes	Kinesin-like protein KIF13B	1725.55	04 Cytoskeleton receptor-linked	2.79915	2.34985
Q13425	1;1	1	1	1	1	SNTB2	yes	Beta-2-syntrophin	750.689	04 Cytoskeleton receptor-linked	2.68018	1.53079
P55196	1;1	1	1	1	1	AFDN	yes	Afadin (MLLT4)	*no copy number*	04 Cytoskeleton receptor-linked	2.46389	1.71795
Q96AC1	1;1	1	1	1	1	FERMT2	yes	Fermitin family homolog 2	1134.04	04 Cytoskeleton receptor-linked	1.9791	1.38018
A0MZ66	1;1	1	1	1	1	SHTN1	yes	Shootin-1 (KIAA1598)	*no copy number*	04 Cytoskeleton receptor-linked	1.56884	1.31156
Q9BYB0	1;1	1	1	1	1	SHANK3	yes	SH3 and multiple ankyrin repeat domains protein 3	623.108	04 Cytoskeleton receptor-linked	1.02433	2.54643
Q9Y4G6	1;1	1	1	1	1	TLN2	yes	Talin-2	13746.5	04 Cytoskeleton receptor-linked	1.01383	0.200223
P51805	1;1	1	1	1	1	PLXNA3	yes	Plexin-A3	*no copy number*	04 Cytoskeleton receptor-linked	0.994444	1.50161
Q13424	1;1	1	1	1	1	SNTA1	yes	Alpha-1-syntrophin	*no copy number*	04 Cytoskeleton receptor-linked	0.870703	0.808507
Q96T51	1;1	1	1	1	1	RUFY1	yes	RUN and FYVE domain-containing protein 1	2176.31	05 Endosome proteins	11.3465	7.68438
O75324	1;1	1	1	1	1	SNN	yes	Stannin	*no copy number*	05 Endosome proteins	10.4126	2.33198
Q8WXE9	1;1	1	1	1	1	STON2	yes	Stonin-2	2435.83	05 Endosome proteins	9.50388	7.35288
Q01628	1;1	1	1	1	1	IFITM3	yes	Interferon-induced transmembrane protein 3	*no copy number*	05 Endosome proteins	9.02344	5.33677
Q5SW96	1;1	1	1	1	1	LDLRAP1	yes	Low density lipoprotein receptor adapter protein 1	1790.33	05 Endosome proteins	8.08541	4.1945
Q9Y3E7	1;1	1	1	1	1	CHMP3	yes	Charged multivesicular body protein 3	1293.11	05 Endosome proteins	7.6054	4.65159
Q6P3W7	1;1	1	1	1	1	SCYL2	yes	SCY1-like protein 2	2701.06	05 Endosome proteins	7.57273	5.89362
Q9H444	1;1	1	1	1	1	CHMP4B	yes	Charged multivesicular body protein 4b	2047.31	05 Endosome proteins	7.25982	3.5533
Q14457	1;1	1	1	1	1	BECN1	yes	Beclin-1	*no copy number*	05 Endosome proteins	6.77868	4.90899
Q9NZZ3	1;1	1	1	1	1	CHMP5	yes	Charged multivesicular body protein 5	970.011	05 Endosome proteins	6.4295	4.76852
Q9Y3C0	1;1	1	1	1	1	WASHC3	yes	WASH complex subunit 3 (CCDC53)	901.797	05 Endosome proteins	6.41671	4.22024
Q5MNZ9	1;1	1	1	1	1	WIPI1	yes	WD repeat domain phosphoinositide-interacting protein 1	798.216	05 Endosome proteins	6.40396	5.39372
O75955	1;1	1	1	1	1	FLOT1	yes	Flotillin-1	7540.51	05 Endosome proteins	5.8767	4.78976
O43633	1;1	1	1	1	1	CHMP2A	yes	Charged multivesicular body protein 2a	2499.84	05 Endosome proteins	5.72876	5.10193
Q7LBR1	1;1	1	1	1	1	CHMP1B	yes	Charged multivesicular body protein 1b	2238.54	05 Endosome proteins	5.58254	3.96388
Q9BY43	1;1	1	1	1	1	CHMP4A	yes	Charged multivesicular body protein 4a	854.297	05 Endosome proteins	5.47623	4.28699
Q9Y6Q2	1;1	1	1	1	1	STON1	yes	Stonin-1	690.862	05 Endosome proteins	5.46943	3.35416
Q96FZ7	1;1	1	1	1	1	CHMP6	yes	Charged multivesicular body protein 6	2948.47	05 Endosome proteins	5.34743	2.9845
Q7Z3C6	1;1	1	1	1	1	ATG9A	yes	Autophagy-related protein 9A	1396.01	05 Endosome proteins	5.28854	4.64294
Q9BSA9	1;1	1	1	1	1	TMEM175	yes	Endosomal/lysosomal potassium channel TMEM175	*no copy number*	05 Endosome proteins	5.0412	3.02508
Q14254	1;1	1	1	1	1	FLOT2	yes	Flotillin-2	5987.77	05 Endosome proteins	4.96013	4.55292
Q9NVZ3	1;1	1	1	1	1	NECAP2	yes	Adaptin ear-binding coat-associated protein 2	1173.39	05 Endosome proteins	4.93967	4.31944
Q9HD42	1;1	1	1	1	1	CHMP1A	yes	Charged multivesicular body protein 1a	2513.27	05 Endosome proteins	4.89534	3.97521
Q9H8W4	1;1	1	1	1	1	PLEKHF2	yes	Pleckstrin homology domain-containing family F member 2	3752.83	05 Endosome proteins	4.81685	5.47562
Q9NZM3	1;1	1	1	1	1	ITSN2	yes	Intersectin-2	1214.05	05 Endosome proteins	4.66215	4.9418
Q4V328	1;1	1	1	1	1	GRIPAP1	yes	GRIP1-associated protein 1	1944.15	05 Endosome proteins	4.55011	4.36758
Q96H20	1;1	1	1	1	1	SNF8	yes	Vacuolar-sorting protein SNF8	808.375	05 Endosome proteins	4.44795	4.97858
Q15811	1;1	1	1	1	1	ITSN1	yes	Intersectin-1	*no copy number*	05 Endosome proteins	4.44387	2.33489
Q9UQN3	1;1	1	1	1	1	CHMP2B	yes	Charged multivesicular body protein 2b	868.203	05 Endosome proteins	4.18546	4.24261
Q15075	1;1	1	1	1	1	EEA1	yes	Early endosome antigen 1	1664.36	05 Endosome proteins	4.08324	2.27151
Q9Y4E1	1;1	1	1	1	1	WASHC2C	yes	WASH complex subunit 2C (FAM21C)	*no copy number*	05 Endosome proteins	4.03406	3.80323
Q2M389	1;1	1	1	1	1	WASHC4	yes	WASH complex subunit 4 (KIAA1033)	1002.72	05 Endosome proteins	3.7323	4.19071
O75843	1;1	1	1	1	1	AP1G2	yes	AP-1 complex subunit gamma-like 2	1393.87	05 Endosome proteins	3.59641	4.72315
Q96JG6	1;1	1	1	1	1	VPS50	yes	Syndetin (CCDC132)	853.614	05 Endosome proteins	3.45668	3.39195
Q8NEU8	1;1	1	1	1	1	APPL2	yes	DCC-interacting protein 13-beta	4999.87	05 Endosome proteins	3.31722	2.90873
Q9Y5W9	1;1	1	1	1	1	SNX11	yes	Sorting nexin-11	*no copy number*	05 Endosome proteins	3.26487	2.87258
Q9P2R3	1;1	1	1	1	1	ANKFY1	yes	Rabankyrin-5	879.353	05 Endosome proteins	3.25799	2.97807
Q8NC96	1;1	1	1	1	1	NECAP1	yes	Adaptin ear-binding coat-associated protein 1	*no copy number*	05 Endosome proteins	3.13094	3.19067
Q92544	1;1	1	1	1	1	TM9SF4	yes	Transmembrane 9 superfamily member 4	790.731	05 Endosome proteins	3.04058	3.63071
O75165	1;1	1	1	1	1	DNAJC13	yes	DnaJ homolog subfamily C member 13	1057.22	05 Endosome proteins	2.88548	3.1898
Q12768	1;1	1	1	1	1	WASHC5	yes	WASH complex subunit 5	1155.58	05 Endosome proteins	2.87817	4.09936
Q6ICB4	1;1	1	1	1	1	FAM109B	yes	Sesquipedalian-2	*no copy number*	05 Endosome proteins	2.68902	1.90074
Q8TC26	1;1	1	1	1	1	TMEM163	yes	Transmembrane protein 163	*no copy number*	05 Endosome proteins	2.5915	3.10306
Q567U6	1;1	1	1	1	1	CCDC93	yes	Coiled-coil domain-containing protein 93	1490.09	05 Endosome proteins	2.39156	2.81357
Q9H9C1	1;1	1	1	1	1	VIPAS39	yes	Spermatogenesis-defective protein 39 homolog	1167.38	05 Endosome proteins	2.20618	3.27467
Q8N3F8	1;1	1	1	1	1	MICALL1	yes	MICAL-like protein 1	666.29	05 Endosome proteins	2.10239	1.74048
A4D1P6	1;1	1	1	1	1	WDR91	yes	WD repeat-containing protein 91	250	05 Endosome proteins	1.84092	2.5181
A8K0Z3	1;1	1	1	1	1	WASHC1	yes	WASH complex subunit 1	1048.93	05 Endosome proteins	1.75088	2.44676
O15118	1;1	1	1	1	1	NPC1	yes	NPC intracellular cholesterol transporter 1	*no copy number*	05 Endosome proteins	1.73221	3.77891
Q6ZNE5	1;1	1	1	1	1	ATG14	yes	Beclin 1-associated autophagy-related key regulator	*no copy number*	05 Endosome proteins	1.27865	2.15876
Q5SNT6	1;1	1	1	1	1	WASHC2A	yes	WASH complex subunit FAM21B (FAM21A, FAM21B)	933.356	05 Endosome proteins	0.961093	2.1362
Q658P3	1;1	1	1	1	1	STEAP3	yes	Metalloreductase STEAP3	2022.36	05 Endosome proteins	0.403508	2.42716
P10909	1;1	1	1	1	1	CLU	yes	Clusterin	8661.27	06 ER & Golgi proteins	12.522	8.25452
Q9Y5R8	1;1	1	1	1	1	TRAPPC1	yes	Trafficking protein particle complex subunit 1	*no copy number*	06 ER & Golgi proteins	12.0255	4.13652
P60520	1;1	1	1	1	1	GABARAPL2	yes	Gamma-aminobutyric acid receptor-associated protein-like 2	8851.34	06 ER & Golgi proteins	10.8926	5.56184
P56377	1;1	1	1	1	1	AP1S2	yes	AP-1 complex subunit sigma-2	5644.18	06 ER & Golgi proteins	9.78542	5.19219
P06702	1;1	1	1	1	1	S100A9	yes	Protein S100-A9	1166.08	06 ER & Golgi proteins	9.70958	0.585046
Q9P0I2	1;1	1	1	1	1	EMC3	yes	ER membrane protein complex subunit 3	1085.05	06 ER & Golgi proteins	9.31148	5.803
P51571	1;1	1	1	1	1	SSR4	yes	Translocon-associated protein subunit delta	2355.26	06 ER & Golgi proteins	8.81304	6.92931
P51572	1;1	1	1	1	1	BCAP31	yes	B-cell receptor-associated protein 31	8445.19	06 ER & Golgi proteins	8.75732	5.76514
Q02818	1;1	1	1	1	1	NUCB1	yes	Nucleobindin-1	2110.05	06 ER & Golgi proteins	8.56436	5.82869
O15155	1;1	1	1	1	1	BET1	yes	BET1 homolog	1969.92	06 ER & Golgi proteins	8.3821	4.03387
Q13948	1;1	1	1	1	1	CUX1	yes	Protein CASP	*no copy number*	06 ER & Golgi proteins	8.24851	5.00729
P53680	1;1	1	1	1	1	AP2S1	yes	AP-2 complex subunit sigma	2583.27	06 ER & Golgi proteins	8.06583	5.5666
P63010	1;1	1	1	1	1	AP2B1	yes	AP-2 complex subunit beta	6295.29	06 ER & Golgi proteins	8.03365	5.53118
Q9Y6A9	1;1	1	1	1	1	SPCS1	yes	Signal peptidase complex subunit 1	3151.6	06 ER & Golgi proteins	7.88422	5.14965
P30101	1;1	1	1	1	1	PDIA3	yes	Protein disulfide-isomerase A3	24300.5	06 ER & Golgi proteins	7.73731	7.38675
P49458	1;1	1	1	1	1	SRP9	yes	Signal recognition particle 9 kDa protein	*no copy number*	06 ER & Golgi proteins	7.58823	6.6586
Q99442	1;1	1	1	1	1	SEC62	yes	Translocation protein SEC62	769.339	06 ER & Golgi proteins	7.20362	5.36942
O43493	1;1	1	1	1	1	TGOLN2	yes	Trans-Golgi network integral membrane protein 2	*no copy number*	06 ER & Golgi proteins	7.1796	5.22799
Q86SZ2	1;1	1	1	1	1	TRAPPC6B	yes	Trafficking protein particle complex subunit 6B	3145.56	06 ER & Golgi proteins	7.12939	3.9305
P67812	1;1	1	1	1	1	SEC11A	yes	Signal peptidase complex catalytic subunit SEC11A	3654.47	06 ER & Golgi proteins	7.0656	6.29753
Q7Z6B0	1;1	1	1	1	1	CCDC91	yes	Coiled-coil domain-containing protein 91	801.311	06 ER & Golgi proteins	7.06367	3.29345
Q9NUN7	1;1	1	1	1	1	ACER3	yes	Alkaline ceramidase 3	707.616	06 ER & Golgi proteins	6.89608	5.5404
Q8IUR0	1;1	1	1	1	1	TRAPPC5	yes	Trafficking protein particle complex subunit 5	1431.99	06 ER & Golgi proteins	6.80528	5.07111
A4D1B5	1;1	1	1	1	1	GSAP	yes	Gamma-secretase-activating protein	838.882	06 ER & Golgi proteins	6.79333	5.60285
A2RRP1	1;1	1	1	1	1	NBAS	yes	Neuroblastoma-amplified sequence	1018.23	06 ER & Golgi proteins	6.78025	5.12984
P27824	1;1	1	1	1	1	CANX	yes	Calnexin	10357.3	06 ER & Golgi proteins	6.77787	7.69481
O14880	1;1	1	1	1	1	MGST3	yes	Microsomal glutathione S-transferase 3	3409.22	06 ER & Golgi proteins	6.77249	4.51129
Q92572	1;1	1	1	1	1	AP3S1	yes	AP-3 complex subunit sigma-1	2291.8	06 ER & Golgi proteins	6.76975	4.42715
P08240	1;1	1	1	1	1	SRPRA	yes	Signal recognition particle receptor subunit alpha	1594.02	06 ER & Golgi proteins	6.73922	4.38804
Q7Z5G4	1;1	1	1	1	1	GOLGA7	yes	Golgin subfamily A member 7	*no copy number*	06 ER & Golgi proteins	6.6949	4.44632
P33947	1;1	1	1	1	1	KDELR2	yes	ER lumen protein retaining receptor 2	754.944	06 ER & Golgi proteins	6.49642	4.92326
Q15006	1;1	1	1	1	1	EMC2	yes	ER membrane protein complex subunit 2	771.189	06 ER & Golgi proteins	6.49611	3.78181
O43747	1;1	1	1	1	1	AP1G1	yes	AP-1 complex subunit gamma-1	4228.66	06 ER & Golgi proteins	6.4798	4.99968
Q8WV99	1;1	1	1	1	1	ZFAND2B	yes	AN1-type zinc finger protein 2B	1283.29	06 ER & Golgi proteins	6.35896	4.85757
O43852	1;1	1	1	1	1	CALU	yes	Calumenin	5318.67	06 ER & Golgi proteins	6.28552	5.8082
Q6VY07	1;1	1	1	1	1	PACS1	yes	Phosphofurin acidic cluster sorting protein 1	1688.52	06 ER & Golgi proteins	6.23886	3.34531
P10599	1;1	1	1	1	1	TXN	yes	Thioredoxin	39027.7	06 ER & Golgi proteins	6.23147	6.41647
Q8WXF7	1;1	1	1	1	1	ATL1	yes	Atlastin-1	2358.29	06 ER & Golgi proteins	6.20564	1.95419
Q8WVM8	1;1	1	1	1	1	SCFD1	yes	Sec1 family domain-containing protein 1	5380.82	06 ER & Golgi proteins	6.1355	5.18603
P07237	1;1	1	1	1	1	P4HB	yes	Protein disulfide-isomerase	18023.6	06 ER & Golgi proteins	6.11933	7.046
Q9NQG7	1;1	1	1	1	1	HPS4	yes	Hermansky-Pudlak syndrome 4 protein	662.782	06 ER & Golgi proteins	6.05989	4.68307
Q7L1T6	1;1	1	1	1	1	CYB5R4	yes	Cytochrome B5 reductase 4	712.168	06 ER & Golgi proteins	5.99967	4.43636
P30040	1;1	1	1	1	1	ERP29	yes	Endoplasmic reticulum resident protein 29	5937.19	06 ER & Golgi proteins	5.84012	5.28726
Q96RL7	1;1	1	1	1	1	VPS13A	yes	Vacuolar protein sorting-associated protein 13A	1990.73	06 ER & Golgi proteins	5.81765	4.55124
Q13217	1;1	1	1	1	1	DNAJC3	yes	DnaJ homolog subfamily C member 3	1636.58	06 ER & Golgi proteins	5.79145	4.75524
P55072	1;1	1	1	1	1	VCP	yes	Transitional endoplasmic reticulum ATPase	14182.8	06 ER & Golgi proteins	5.75709	6.73932
Q9UGP8	1;1	1	1	1	1	SEC63	yes	Translocation protein SEC63 homolog	685.413	06 ER & Golgi proteins	5.75173	4.76133
P61009	1;1	1	1	1	1	SPCS3	yes	Signal peptidase complex subunit 3	931.089	06 ER & Golgi proteins	5.72084	5.85075
Q08379	1;1	1	1	1	1	GOLGA2	yes	Golgin subfamily A member 2	986.991	06 ER & Golgi proteins	5.69139	4.91055
O95249	1;1	1	1	1	1	GOSR1	yes	Golgi SNAP receptor complex member 1	1304.52	06 ER & Golgi proteins	5.68626	3.74126
Q92902	1;1	1	1	1	1	HPS1	yes	Hermansky-Pudlak syndrome 1 protein	1012.27	06 ER & Golgi proteins	5.58867	5.12348
Q96Q05	1;1	1	1	1	1	TRAPPC9	yes	Trafficking protein particle complex subunit 9	800.975	06 ER & Golgi proteins	5.57635	2.93541
O43681	1;1	1	1	1	1	ASNA1	yes	ATPase ASNA1	2974.59	06 ER & Golgi proteins	5.56481	4.31419
O94876	1;1	1	1	1	1	TMCC1	yes	Transmembrane and coiled-coil domains protein 1	*no copy number*	06 ER & Golgi proteins	5.50925	2.64352
Q9BQA9	1;1	1	1	1	1	CYBC1	yes	Cytochrome B-245 chaperone 1 (C17orf62)	1567.07	06 ER & Golgi proteins	5.50229	4.69352
Q9UHQ4	1;1	1	1	1	1	BCAP29	yes	B-cell receptor-associated protein 29	1535.73	06 ER & Golgi proteins	5.49788	4.82471
Q96K49	1;1	1	1	1	1	TMEM87B	yes	Transmembrane protein 87B	*no copy number*	06 ER & Golgi proteins	5.44677	5.13286
O75844	1;1	1	1	1	1	ZMPSTE24	yes	CAAX prenyl protease 1 homolog	3909.11	06 ER & Golgi proteins	5.41105	4.06267
Q13363	1;1	1	1	1	1	CTBP1	yes	C-terminal-binding protein 1	801.939	06 ER & Golgi proteins	5.38847	5.19694
Q9H4A6	1;1	1	1	1	1	GOLPH3	yes	Golgi phosphoprotein 3	2323.14	06 ER & Golgi proteins	5.35988	4.61928
Q10567	1;1	1	1	1	1	AP1B1	yes	AP-1 complex subunit beta-1	7864.75	06 ER & Golgi proteins	5.30496	5.14546
Q92734	1;1	1	1	1	1	TFG	yes	Protein TFG	1682	06 ER & Golgi proteins	5.24851	5.09409
Q7RTS9	1;1	1	1	1	1	DYM	yes	Dymeclin	597.996	06 ER & Golgi proteins	5.23886	4.2208
Q13439	1;1	1	1	1	1	GOLGA4	yes	Golgin subfamily A member 4	656.242	06 ER & Golgi proteins	5.20071	4.71914
O00461	1;1	1	1	1	1	GOLIM4	yes	Golgi integral membrane protein 4	700.146	06 ER & Golgi proteins	5.18638	4.0123
Q15005	1;1	1	1	1	1	SPCS2	yes	Signal peptidase complex subunit 2	2895.93	06 ER & Golgi proteins	5.15527	5.51135
Q00765	1;1	1	1	1	1	REEP5	yes	Receptor expression-enhancing protein 5	3231.19	06 ER & Golgi proteins	5.03725	4.20835
Q96CV9	1;1	1	1	1	1	OPTN	yes	Optineurin	989.477	06 ER & Golgi proteins	5.02159	3.47343
Q9UNL2	1;1	1	1	1	1	SSR3	yes	Translocon-associated protein subunit gamma	1315.05	06 ER & Golgi proteins	4.96129	6.53565
P48553	1;1	1	1	1	1	TRAPPC10	yes	Trafficking protein particle complex subunit 10	1260.26	06 ER & Golgi proteins	4.96086	3.86381
Q99735	1;1	1	1	1	1	MGST2	yes	Microsomal glutathione S-transferase 2	250	06 ER & Golgi proteins	4.95536	4.14696
Q9BRK5	1;1	1	1	1	1	SDF4	yes	45 kDa calcium-binding protein	*no copy number*	06 ER & Golgi proteins	4.89789	4.58966
O00399	1;1	1	1	1	1	DCTN6	yes	Dynactin subunit 6	1935.16	06 ER & Golgi proteins	4.88243	4.4022
Q6NUK4	1;1	1	1	1	1	REEP3	yes	Receptor expression-enhancing protein 3	*no copy number*	06 ER & Golgi proteins	4.85623	2.57511
Q9BUN8	1;1	1	1	1	1	DERL1	yes	Derlin-1	1980.61	06 ER & Golgi proteins	4.75803	4.54246
Q9UP83	1;1	1	1	1	1	COG5	yes	Conserved oligomeric Golgi complex subunit 5	844.49	06 ER & Golgi proteins	4.72184	4.60832
Q9C0E8	1;1	1	1	1	1	LNPK	yes	Endoplasmic reticulum junction formation protein lunapark (KIAA1715)	1264.91	06 ER & Golgi proteins	4.71125	3.57293
P49257	1;1	1	1	1	1	LMAN1	yes	Protein ERGIC-53	2148.79	06 ER & Golgi proteins	4.70205	4.99314
Q6PJF5	1;1	1	1	1	1	RHBDF2	yes	Inactive rhomboid protein 2	951.953	06 ER & Golgi proteins	4.65603	1.22205
Q5UCC4	1;1	1	1	1	1	EMC10	yes	ER membrane protein complex subunit 10	897.006	06 ER & Golgi proteins	4.60512	4.2121
Q9NYM9	1;1	1	1	1	1	BET1L	yes	BET1-like protein	*no copy number*	06 ER & Golgi proteins	4.54592	3.76662
Q969X5	1;1	1	1	1	1	ERGIC1	yes	Endoplasmic reticulum-Golgi intermediate compartment protein 1	2876.61	06 ER & Golgi proteins	4.53397	4.8496
Q9BV81	1;1	1	1	1	1	EMC6	yes	ER membrane protein complex subunit 6	250	06 ER & Golgi proteins	4.49042	3.35591
Q8N4V1	1;1	1	1	1	1	MMGT1	yes	Membrane magnesium transporter 1	*no copy number*	06 ER & Golgi proteins	4.45409	2.6763
O14653	1;1	1	1	1	1	GOSR2	yes	Golgi SNAP receptor complex member 2	3741.75	06 ER & Golgi proteins	4.4296	4.63993
Q14554	1;1	1	1	1	1	PDIA5	yes	Protein disulfide-isomerase A5	5029.98	06 ER & Golgi proteins	4.41326	5.13366
Q14CS0	1;1	1	1	1	1	UBXN2B	yes	UBX domain-containing protein 2B	*no copy number*	06 ER & Golgi proteins	4.40226	2.21685
O95782	1;1	1	1	1	1	AP2A1	yes	AP-2 complex subunit alpha-1	3865.45	06 ER & Golgi proteins	4.38399	4.18572
O43617	1;1	1	1	1	1	TRAPPC3	yes	Trafficking protein particle complex subunit 3	1607.59	06 ER & Golgi proteins	4.38049	4.79796
Q9BXS5	1;1	1	1	1	1	AP1M1	yes	AP-1 complex subunit mu-1	6973.53	06 ER & Golgi proteins	4.37417	3.97488
P59780	1;1	1	1	1	1	AP3S2	yes	AP-3 complex subunit sigma-2	*no copy number*	06 ER & Golgi proteins	4.37083	3.80938
Q8N5K1	1;1	1	1	1	1	CISD2	yes	CDGSH iron-sulfur domain-containing protein 2	6839.19	06 ER & Golgi proteins	4.33051	4.49334
Q9Y296	1;1	1	1	1	1	TRAPPC4	yes	Trafficking protein particle complex subunit 4	2415.68	06 ER & Golgi proteins	4.33044	4.07242
Q969M3	1;1	1	1	1	1	YIPF5	yes	Protein YIPF5	*no copy number*	06 ER & Golgi proteins	4.32197	4.13029
O00203	1;1	1	1	1	1	AP3B1	yes	AP-3 complex subunit beta-1	2417.41	06 ER & Golgi proteins	4.31917	4.33449
P49326	1;1	1	1	1	1	FMO5	yes	Dimethylaniline monooxygenase N-oxide-forming 5	1027.8	06 ER & Golgi proteins	4.31571	3.04112
O95159	1;1	1	1	1	1	ZFPL1	yes	Zinc finger protein-like 1	917.995	06 ER & Golgi proteins	4.30531	3.64596
Q9NZ08	1;1	1	1	1	1	ERAP1	yes	Endoplasmic reticulum aminopeptidase 1	3423.86	06 ER & Golgi proteins	4.29775	4.56587
Q9H4G4	1;1	1	1	1	1	GLIPR2	yes	Golgi-associated plant pathogenesis-related protein 1	1474.05	06 ER & Golgi proteins	4.24434	3.35716
Q3ZAQ7	1;1	1	1	1	1	VMA21	yes	Vacuolar ATPase assembly integral membrane protein VMA21	250	06 ER & Golgi proteins	4.2081	4.12003
Q96A33	1;1	1	1	1	1	CCDC47	yes	Coiled-coil domain-containing protein 47	1684.9	06 ER & Golgi proteins	4.1945	4.93943
Q92896	1;1	1	1	1	1	GLG1	yes	Golgi apparatus protein 1	773.067	06 ER & Golgi proteins	4.19427	5.06648
Q12907	1;1	1	1	1	1	LMAN2	yes	Vesicular integral-membrane protein VIP36	3193.18	06 ER & Golgi proteins	4.18238	5.82175
Q96RQ1	1;1	1	1	1	1	ERGIC2	yes	Endoplasmic reticulum-Golgi intermediate compartment protein 2	718.987	06 ER & Golgi proteins	4.15999	4.51436
Q14165	1;1	1	1	1	1	MLEC	yes	Malectin	4778.8	06 ER & Golgi proteins	4.14666	5.21347
Q9NZ52	1;1	1	1	1	1	GGA3	yes	ADP-ribosylation factor-binding protein GGA3	250	06 ER & Golgi proteins	4.09734	3.56113
Q8NBS9	1;1	1	1	1	1	TXNDC5	yes	Thioredoxin domain-containing protein 5	3625.81	06 ER & Golgi proteins	4.04614	4.8444
Q9Y282	1;1	1	1	1	1	ERGIC3	yes	Endoplasmic reticulum-Golgi intermediate compartment protein 3	*no copy number*	06 ER & Golgi proteins	4.04296	5.36144
Q8NFQ8	1;1	1	1	1	1	TOR1AIP2	yes	Torsin-1A-interacting protein 2	887.908	06 ER & Golgi proteins	4.03525	5.07312
Q9UMZ2	1;1	1	1	1	1	SYNRG	yes	Synergin gamma	599.326	06 ER & Golgi proteins	4.02295	3.67285
Q9Y679	1;1	1	1	1	1	AUP1	yes	Ancient ubiquitous protein 1	678.68	06 ER & Golgi proteins	3.95788	5.62573
Q9Y2L5	1;1	1	1	1	1	TRAPPC8	yes	Trafficking protein particle complex subunit 8	864.617	06 ER & Golgi proteins	3.91328	3.73964
Q8WVT3	1;1	1	1	1	1	TRAPPC12	yes	Trafficking protein particle complex subunit 12	558.324	06 ER & Golgi proteins	3.84753	5.23362
Q9Y2V7	1;1	1	1	1	1	COG6	yes	Conserved oligomeric Golgi complex subunit 6	*no copy number*	06 ER & Golgi proteins	3.83283	3.83318
Q9BQQ3	1;1	1	1	1	1	GORASP1	yes	Golgi reassembly-stacking protein 1	*no copy number*	06 ER & Golgi proteins	3.82867	4.22339
O14617	1;1	1	1	1	1	AP3D1	yes	AP-3 complex subunit delta-1	2003.75	06 ER & Golgi proteins	3.80623	4.37628
Q9H8Y8	1;1	1	1	1	1	GORASP2	yes	Golgi reassembly-stacking protein 2	1710.56	06 ER & Golgi proteins	3.76188	4.28034
Q9H115	1;1	1	1	1	1	NAPB	yes	Beta-soluble NSF attachment protein	*no copy number*	06 ER & Golgi proteins	3.7512	2.94315
P61966	1;1	1	1	1	1	AP1S1	yes	AP-1 complex subunit sigma-1A	2837.28	06 ER & Golgi proteins	3.74406	3.51833
Q14789	1;1	1	1	1	1	GOLGB1	yes	Golgin subfamily B member 1	749.374	06 ER & Golgi proteins	3.72989	5.60583
Q86VP3	1;1	1	1	1	1	PACS2	yes	Phosphofurin acidic cluster sorting protein 2	689.558	06 ER & Golgi proteins	3.6552	2.99418
Q8NBN3	1;1	1	1	1	1	TMEM87A	yes	Transmembrane protein 87A	*no copy number*	06 ER & Golgi proteins	3.51568	3.9171
Q96KG9	1;1	1	1	1	1	SCYL1	yes	N-terminal kinase-like protein	1188.29	06 ER & Golgi proteins	3.47341	4.21828
Q9Y2T2	1;1	1	1	1	1	AP3M1	yes	AP-3 complex subunit mu-1	3496.61	06 ER & Golgi proteins	3.45398	4.11866
Q5J8M3	1;1	1	1	1	1	EMC4	yes	ER membrane protein complex subunit 4	1057.52	06 ER & Golgi proteins	3.44143	4.85325
Q9UM00	1;1	1	1	1	1	TMCO1	yes	Calcium load-activated calcium channel	2468.33	06 ER & Golgi proteins	3.39801	5.43249
Q9P0S3	1;1	1	1	1	1	ORMDL1	yes	ORM1-like protein 1	*no copy number*	06 ER & Golgi proteins	3.38179	5.34696
Q9UHB9	1;1	1	1	1	1	SRP68	yes	Signal recognition particle subunit SRP68	*no copy number*	06 ER & Golgi proteins	3.37756	3.8417
Q7Z392	1;1	1	1	1	1	TRAPPC11	yes	Trafficking protein particle complex subunit 11	998.082	06 ER & Golgi proteins	3.37497	3.66519
P0CG08	1;1	1	1	1	1	GPR89B	yes	Golgi pH regulator B	*no copy number*	06 ER & Golgi proteins	3.34052	2.75624
Q86YB8	1;1	1	1	1	1	ERO1B	yes	ERO1-like protein beta (ERO1LB)	1307.44	06 ER & Golgi proteins	3.33447	2.50429
P57088	1;1	1	1	1	1	TMEM33	yes	Transmembrane protein 33	2497.17	06 ER & Golgi proteins	3.32179	4.64212
O15027	1;1	1	1	1	1	SEC16A	yes	Protein transport protein Sec16A	659.309	06 ER & Golgi proteins	3.31168	3.4547
A5PLN9	1;1	1	1	1	1	TRAPPC13	yes	Trafficking protein particle complex subunit 13	*no copy number*	06 ER & Golgi proteins	3.3015	3.34208
B7ZAQ6	1;1	1	1	1	1	GPR89A	yes	Golgi pH regulator A	*no copy number*	06 ER & Golgi proteins	3.28949	3.55639
Q96JB2	1;1	1	1	1	1	COG3	yes	Conserved oligomeric Golgi complex subunit 3	936.971	06 ER & Golgi proteins	3.27823	3.56164
Q9NWW5	1;1	1	1	1	1	CLN6	yes	Ceroid-lipofuscinosis neuronal protein 6	*no copy number*	06 ER & Golgi proteins	3.23862	3.75269
Q15084	1;1	1	1	1	1	PDIA6	yes	Protein disulfide-isomerase A6	13311	06 ER & Golgi proteins	3.17998	6.63967
Q96M27	1;1	1	1	1	1	PRRC1	yes	Protein PRRC1	1783.93	06 ER & Golgi proteins	3.15064	3.95219
Q9H3P7	1;1	1	1	1	1	ACBD3	yes	Golgi resident protein GCP60	1586.06	06 ER & Golgi proteins	3.08701	3.57623
P13667	1;1	1	1	1	1	PDIA4	yes	Protein disulfide-isomerase A4	8492.16	06 ER & Golgi proteins	3.05297	4.84809
O43402	1;1	1	1	1	1	EMC8	yes	ER membrane protein complex subunit 8	*no copy number*	06 ER & Golgi proteins	3.04449	2.92264
Q9H4A5	1;1	1	1	1	1	GOLPH3L	yes	Golgi phosphoprotein 3-like	1721.53	06 ER & Golgi proteins	2.97869	3.71139
Q92805	1;1	1	1	1	1	GOLGA1	yes	Golgin subfamily A member 1	*no copy number*	06 ER & Golgi proteins	2.90098	2.68756
Q8TBA6	1;1	1	1	1	1	GOLGA5	yes	Golgin subfamily A member 5	725.085	06 ER & Golgi proteins	2.87285	3.81302
Q12893	1;1	1	1	1	1	TMEM115	yes	Transmembrane protein 115	*no copy number*	06 ER & Golgi proteins	2.85197	3.17806
O94973	1;1	1	1	1	1	AP2A2	yes	AP-2 complex subunit alpha-2	1718.25	06 ER & Golgi proteins	2.81668	2.59146
Q8N511	1;1	1	1	1	1	TMEM199	yes	Transmembrane protein 199	*no copy number*	06 ER & Golgi proteins	2.79096	2.96264
Q08378	1;1	1	1	1	1	GOLGA3	yes	Golgin subfamily A member 3	769.054	06 ER & Golgi proteins	2.7432	4.42671
Q9H9E3	1;1	1	1	1	1	COG4	yes	Conserved oligomeric Golgi complex subunit 4	649.286	06 ER & Golgi proteins	2.72068	4.35836
Q96DZ1	1;1	1	1	1	1	ERLEC1	yes	Endoplasmic reticulum lectin 1	827.723	06 ER & Golgi proteins	2.6911	4.4021
Q14746	1;1	1	1	1	1	COG2	yes	Conserved oligomeric Golgi complex subunit 2	822.189	06 ER & Golgi proteins	2.65121	2.82941
Q9BS26	1;1	1	1	1	1	ERP44	yes	Endoplasmic reticulum resident protein 44	4424.23	06 ER & Golgi proteins	2.64501	3.70519
Q7Z3U7	1;1	1	1	1	1	MON2	yes	Protein MON2 homolog	1035.52	06 ER & Golgi proteins	2.61907	4.20509
Q9UL33	1;1	1	1	1	1	TRAPPC2L	yes	Trafficking protein particle complex subunit 2-like protein	1568.93	06 ER & Golgi proteins	2.58832	2.75075
Q9HCU5	1;1	1	1	1	1	PREB	yes	Prolactin regulatory element-binding protein	1576.44	06 ER & Golgi proteins	2.56006	3.73182
P11021	1;1	1	1	1	1	HSPA5	yes	78 kDa glucose-regulated protein	27858.3	06 ER & Golgi proteins	2.54892	5.64021
Q96CN9	1;1	1	1	1	1	GCC1	yes	GRIP and coiled-coil domain-containing protein 1	682.311	06 ER & Golgi proteins	2.49541	3.14107
Q5JRA6	1;1	1	1	1	1	MIA3	yes	Melanoma inhibitory activity protein 3	589.043	06 ER & Golgi proteins	2.47756	4.41009
Q5JTD0	1;1	1	1	1	1	TJAP1	yes	Tight junction-associated protein 1	*no copy number*	06 ER & Golgi proteins	2.32563	2.57304
P10620	1;1	1	1	1	1	MGST1	yes	Microsomal glutathione S-transferase 1	996.557	06 ER & Golgi proteins	2.29817	3.12552
Q9NTN3	1;1	1	1	1	1	SLC35D1	yes	UDP-glucuronic acid/UDP-N-acetylgalactosamine transporter	730.997	06 ER & Golgi proteins	2.25794	3.5084
Q96LJ7	1;1	1	1	1	1	DHRS1	yes	Dehydrogenase/reductase SDR family member 1	*no copy number*	06 ER & Golgi proteins	2.22345	2.04136
P16435	1;1	1	1	1	1	POR	yes	NADPH-cytochrome P450 reductase	777.003	06 ER & Golgi proteins	2.22206	3.42038
Q8WTW3	1;1	1	1	1	1	COG1	yes	Conserved oligomeric Golgi complex subunit 1	873.103	06 ER & Golgi proteins	2.18396	2.17556
Q9NPA0	1;1	1	1	1	1	EMC7	yes	ER membrane protein complex subunit 7	1028.37	06 ER & Golgi proteins	2.16102	4.6556
Q9H6H4	1;1	1	1	1	1	REEP4	yes	Receptor expression-enhancing protein 4	*no copy number*	06 ER & Golgi proteins	2.06586	2.99237
Q63HQ0	1;1	1	1	1	1	AP1AR	yes	AP-1 complex-associated regulatory protein	*no copy number*	06 ER & Golgi proteins	2.00656	2.49344
Q7Z2K6	1;1	1	1	1	1	ERMP1	yes	Endoplasmic reticulum metallopeptidase 1	929.293	06 ER & Golgi proteins	1.9485	2.38726
Q53HC9	1;1	1	1	1	1	EIPR1	yes	Protein TSSC1 (TSSC1)	839.84	06 ER & Golgi proteins	1.83098	3.66514
Q99720	1;1	1	1	1	1	SIGMAR1	yes	Sigma non-opioid intracellular receptor 1	*no copy number*	06 ER & Golgi proteins	1.78256	4.0611
Q9HCN8	1;1	1	1	1	1	SDF2L1	yes	Stromal cell-derived factor 2-like protein 1	1627.18	06 ER & Golgi proteins	1.7794	2.97904
Q9UKM7	1;1	1	1	1	1	MAN1B1	yes	Endoplasmic reticulum mannosyl-oligosaccharide 1,2-alpha-mannosidase	*no copy number*	06 ER & Golgi proteins	1.7669	2.98659
O75477	1;1	1	1	1	1	ERLIN1	yes	Erlin-1	1721.77	06 ER & Golgi proteins	1.74183	2.82052
Q96MW5	1;1	1	1	1	1	COG8	yes	Conserved oligomeric Golgi complex subunit 8	724.159	06 ER & Golgi proteins	1.71897	2.91735
Q969V3	1;1	1	1	1	1	NCLN	yes	Nicalin	914.507	06 ER & Golgi proteins	1.66754	3.19149
Q8IXB1	1;1	1	1	1	1	DNAJC10	yes	DnaJ homolog subfamily C member 10	648.034	06 ER & Golgi proteins	1.53402	3.77038
O94905	1;1	1	1	1	1	ERLIN2	yes	Erlin-2	1890.16	06 ER & Golgi proteins	1.51806	2.7714
Q96HE7	1;1	1	1	1	1	ERO1A	yes	ERO1-like protein alpha (ERO1L)	993.535	06 ER & Golgi proteins	1.45656	3.15005
Q15293	1;1	1	1	1	1	RCN1	yes	Reticulocalbin-1	1187.38	06 ER & Golgi proteins	1.4504	2.75726
Q9BSR8	1;1	1	1	1	1	YIPF4	yes	Protein YIPF4	*no copy number*	06 ER & Golgi proteins	1.39694	4.11291
Q8N766	1;1	1	1	1	1	EMC1	yes	ER membrane protein complex subunit 1	1530.74	06 ER & Golgi proteins	1.35024	3.15015
Q14257	1;1	1	1	1	1	RCN2	yes	Reticulocalbin-2	986.148	06 ER & Golgi proteins	1.33915	3.29326
O14569	1;1	1	1	1	1	CYB561D2	yes	Cytochrome B561 domain-containing protein 2	*no copy number*	06 ER & Golgi proteins	1.26141	3.09227
P83436	1;1	1	1	1	1	COG7	yes	Conserved oligomeric Golgi complex subunit 7	746.589	06 ER & Golgi proteins	1.15603	2.01992
Q13724	1;1	1	1	1	1	MOGS	yes	Mannosyl-oligosaccharide glucosidase	1776.35	06 ER & Golgi proteins	0.965315	4.01758
Q8TB61	1;1	1	1	1	1	SLC35B2	yes	Adenosine 3'-phospho 5'-phosphosulfate transporter 1	863.439	06 ER & Golgi proteins	0.938197	3.67762
P78382	1;1	1	1	1	1	SLC35A1	yes	CMP-sialic acid transporter	*no copy number*	06 ER & Golgi proteins	0.802754	2.91583
Q9H553	1;1	1	1	1	1	ALG2	yes	Alpha-1,3/1,6-mannosyltransferase ALG2	876.449	06 ER & Golgi proteins	0.71284	3.67626
Q9Y5M8	1;1	1	1	1	1	SRPRB	yes	Signal recognition particle receptor subunit beta	3221.2	06 ER & Golgi proteins	0.543114	3.78916
P04075	1;1	1	1	1	1	ALDOA	yes	Fructose-bisphosphate aldolase A	92588.7	07 Glucose metabolism	11.8469	9.31651
P14618	1;1	1	1	1	1	PKM	yes	Pyruvate kinase PKM	57121.9	07 Glucose metabolism	11.7047	9.08062
P04406	1;1	1	1	1	1	GAPDH	yes	Glyceraldehyde-3-phosphate dehydrogenase	105647	07 Glucose metabolism	10.732	10.4145
P37837	1;1	1	1	1	1	TALDO1	yes	Transaldolase	10498	07 Glucose metabolism	8.88483	7.55887
P19367	1;1	1	1	1	1	HK1	yes	Hexokinase-1	12742	07 Glucose metabolism	8.43951	6.02775
P06744	1;1	1	1	1	1	GPI	yes	Glucose-6-phosphate isomerase	14709.9	07 Glucose metabolism	8.06491	6.23932
P00558	1;1	1	1	1	1	PGK1	yes	Phosphoglycerate kinase 1	35975.7	07 Glucose metabolism	8.02808	7.86316
P06737	1;1	1	1	1	1	PYGL	yes	Glycogen phosphorylase liver form	9898.75	07 Glucose metabolism	8.02757	5.78315
P60174	1;1	1	1	1	1	TPI1	yes	Triosephosphate isomerase	44147.2	07 Glucose metabolism	7.50708	8.44577
P11216	1;1	1	1	1	1	PYGB	yes	Glycogen phosphorylase brain form	12485.5	07 Glucose metabolism	7.02189	3.75301
P11413	1;1	1	1	1	1	G6PD	yes	Glucose-6-phosphate 1-dehydrogenase	15752.4	07 Glucose metabolism	6.92931	5.95071
P18669	1;1	1	1	1	1	PGAM1	yes	Phosphoglycerate mutase 1	14523.9	07 Glucose metabolism	6.39229	6.44549
P57057	1;1	1	1	1	1	SLC37A1	yes	Glucose-6-phosphate exchanger SLC37A1	*no copy number*	07 Glucose metabolism	6.19457	7.12932
Q06210	1;1	1	1	1	1	GFPT1	yes	Glutamine-fructose-6-phosphate aminotransferase isomerizing 1	1117.49	07 Glucose metabolism	5.84733	3.86882
Q86YS7	1;1	1	1	1	1	C2CD5	yes	C2 domain-containing protein 5	890.499	07 Glucose metabolism	5.76948	3.41427
P07738	1;1	1	1	1	1	BPGM	yes	Bisphosphoglycerate mutase	619.22	07 Glucose metabolism	5.12299	2.75108
P14314	1;1	1	1	1	1	PRKCSH	yes	Glucosidase 2 subunit beta	4860.94	07 Glucose metabolism	5.06992	5.13136
P08237	1;1	1	1	1	1	PFKM	yes	ATP-dependent 6-phosphofructokinase muscle type	2710.8	07 Glucose metabolism	4.87221	3.38164
Q96C23	1;1	1	1	1	1	GALM	yes	Aldose 1-epimerase	952.452	07 Glucose metabolism	4.81377	1.53178
P17858	1;1	1	1	1	1	PFKL	yes	ATP-dependent 6-phosphofructokinase liver type	6613.69	07 Glucose metabolism	4.636	4.677
Q01813	1;1	1	1	1	1	PFKP	yes	ATP-dependent 6-phosphofructokinase platelet type	9689	07 Glucose metabolism	4.63259	5.60812
Q9NR19	1;1	1	1	1	1	ACSS2	yes	Acetyl-coenzyme A synthetase cytoplasmic	1254.77	07 Glucose metabolism	4.48259	5.44731
O95336	1;1	1	1	1	1	PGLS	yes	6-Phosphogluconolactonase	9681.54	07 Glucose metabolism	4.34723	4.25323
Q14697	1;1	1	1	1	1	GANAB	yes	Neutral alpha-glucosidase AB	10225.5	07 Glucose metabolism	4.14304	5.81152
P36871	1;1	1	1	1	1	PGM1	yes	Phosphoglucomutase-1	15042.3	07 Glucose metabolism	3.9606	3.79007
Q9NXC2	1;1	1	1	1	1	GFOD1	yes	Glucose-fructose oxidoreductase domain-containing protein 1	1087.2	07 Glucose metabolism	3.71438	4.30919
Q04446	1;1	1	1	1	1	GBE1	yes	1,4-Alpha-glucan-branching enzyme	2710.8	07 Glucose metabolism	3.62838	3.93901
P53396	1;1	1	1	1	1	ACLY	yes	ATP-citrate synthase	8554.71	07 Glucose metabolism	3.59519	5.74397
O75874	1;1	1	1	1	1	IDH1	yes	Isocitrate dehydrogenase NADP cytoplasmic	9349.1	07 Glucose metabolism	3.5542	5.86422
Q96G03	1;1	1	1	1	1	PGM2	yes	Phosphoglucomutase-2	6335.13	07 Glucose metabolism	3.47369	4.36722
Q6PCE3	1;1	1	1	1	1	PGM2L1	yes	Glucose 1,6-bisphosphate synthase	1934.75	07 Glucose metabolism	3.4155	1.26495
P09972	1;1	1	1	1	1	ALDOC	yes	Fructose-bisphosphate aldolase C	4205.05	07 Glucose metabolism	3.24926	4.90606
Q13085	1;1	1	1	1	1	ACACA	yes	Acetyl-CoA carboxylase 1	836.621	07 Glucose metabolism	3.17322	4.23616
Q7Z4W1	1;1	1	1	1	1	DCXR	yes	L-xylulose reductase	4118.4	07 Glucose metabolism	3.03968	5.15756
P40925	1;1	1	1	1	1	MDH1	yes	Malate dehydrogenase cytoplasmic	9275.13	07 Glucose metabolism	3.03048	5.48442
P13807	1;1	1	1	1	1	GYS1	yes	Glycogen starch synthase, muscle	1219.13	07 Glucose metabolism	2.45894	2.97264
P35573	1;1	1	1	1	1	AGL	yes	Glycogen debranching enzyme	1622.07	07 Glucose metabolism	2.45782	2.52339
A6NDG6	1;1	1	1	1	1	PGP	yes	Glycerol-3-phosphate phosphatase	2118.44	07 Glucose metabolism	2.38225	2.88699
Q86V21	1;1	1	1	1	1	AACS	yes	Acetoacetyl-CoA synthetase	*no copy number*	07 Glucose metabolism	1.78373	3.83144
Q9BWD1	1;1	1	1	1	1	ACAT2	yes	Acetyl-CoA acetyltransferase cytosolic	3347.06	07 Glucose metabolism	1.28631	6.31477
Q5T6J7	1;1	1	1	1	1	IDNK	yes	Probable gluconokinase	1176.37	07 Glucose metabolism	1.20763	1.5501
Q9UHJ6	1;1	1	1	1	1	SHPK	yes	Sedoheptulokinase	779.938	07 Glucose metabolism	1.12585	2.00192
P50053	1;1	1	1	1	1	KHK	yes	Ketohexokinase	770.363	07 Glucose metabolism	1.01674	1.84402
O43826	1;1	1	1	1	1	SLC37A4	yes	Glucose-6-phosphate exchanger SLC37A4	581.958	07 Glucose metabolism	0.54993	3.36604
P11217	1;1	1	1	1	1	PYGM	yes	Glycogen phosphorylase muscle form	4950.56	07 Glucose metabolism	0.327538	0.19762
O95210	1;1	1	1	1	1	STBD1	yes	Starch-binding domain-containing protein 1	*no copy number*	07 Glucose metabolism	0.313334	0.203963
P10619	1;1	1	1	1	1	CTSA	yes	Lysosomal protective protein	3112.8	08 Lysosome & peroxisome proteins	11.4149	6.3082
O14773	1;1	1	1	1	1	TPP1	yes	Tripeptidyl-peptidase 1	2255.49	08 Lysosome & peroxisome proteins	9.6359	5.40791
Q969X1	1;1	1	1	1	1	TMBIM1	yes	Protein lifeguard 3	603.498	08 Lysosome & peroxisome proteins	9.38222	7.70821
P36543	1;1	1	1	1	1	ATP6V1E1	yes	V-type proton ATPase subunit E 1	4404.59	08 Lysosome & peroxisome proteins	8.66934	6.15625
P61916	1;1	1	1	1	1	NPC2	yes	Epididymal secretory protein E1	1654.18	08 Lysosome & peroxisome proteins	8.46673	5.59635
P38571	1;1	1	1	1	1	LIPA	yes	Lysosomal acid lipase/cholesteryl ester hydrolase	1013.49	08 Lysosome & peroxisome proteins	8.09362	6.09821
Q16864	1;1	1	1	1	1	ATP6V1F	yes	V-type proton ATPase subunit F	2162.43	08 Lysosome & peroxisome proteins	7.45136	5.30363
O75348	1;1	1	1	1	1	ATP6V1G1	yes	V-type proton ATPase subunit G 1	3621.04	08 Lysosome & peroxisome proteins	7.35589	5.85765
P11279	1;1	1	1	1	1	LAMP1	yes	Lysosome-associated membrane glycoprotein 1	2978.11	08 Lysosome & peroxisome proteins	7.2622	5.24814
P06280	1;1	1	1	1	1	GLA	yes	Alpha-galactosidase A	865.804	08 Lysosome & peroxisome proteins	6.93127	6.67961
Q9Y5K8	1;1	1	1	1	1	ATP6V1D	yes	V-type proton ATPase subunit D	1806.98	08 Lysosome & peroxisome proteins	6.87815	4.97569
P20810	1;1	1	1	1	1	CAST	yes	Calpastatin	1041.16	08 Lysosome & peroxisome proteins	6.76598	3.72497
P61421	1;1	1	1	1	1	ATP6V0D1	yes	V-type proton ATPase subunit D 1	1704.73	08 Lysosome & peroxisome proteins	6.36008	5.22919
P13473	1;1	1	1	1	1	LAMP2	yes	Lysosome-associated membrane glycoprotein 2	2010.19	08 Lysosome & peroxisome proteins	5.8797	5.41619
P51659	1;1	1	1	1	1	HSD17B4	yes	Peroxisomal multifunctional enzyme type 2	7474.02	08 Lysosome & peroxisome proteins	5.6508	6.40423
O00754	1;1	1	1	1	1	MAN2B1	yes	Lysosomal alpha-mannosidase	766.079	08 Lysosome & peroxisome proteins	5.56926	3.83071
Q96GS4	1;1	1	1	1	1	BORCS6	yes	BLOC1-related complex subunit 6 (C17orf59)	798.063	08 Lysosome & peroxisome proteins	5.47989	2.68588
Q15904	1;1	1	1	1	1	ATP6AP1	yes	V-type proton ATPase subunit S1	1613.35	08 Lysosome & peroxisome proteins	5.42793	5.92559
Q9BQD3	1;1	1	1	1	1	KXD1	yes	KxDL motif-containing protein 1	940.314	08 Lysosome & peroxisome proteins	5.41736	4.63259
P38606	1;1	1	1	1	1	ATP6V1A	yes	V-type proton ATPase catalytic subunit A	7551.14	08 Lysosome & peroxisome proteins	5.37539	6.56943
P53634	1;1	1	1	1	1	CTSC	yes	Dipeptidyl peptidase 1	1892.8	08 Lysosome & peroxisome proteins	5.13747	6.10632
P21283	1;1	1	1	1	1	ATP6V1C1	yes	V-type proton ATPase subunit C 1	2055.28	08 Lysosome & peroxisome proteins	5.13394	4.58606
Q99614	1;1	1	1	1	1	TTC1	yes	Tetratricopeptide repeat protein 1	2526.89	08 Lysosome & peroxisome proteins	4.99897	4.75318
O00584	1;1	1	1	1	1	RNASET2	yes	Ribonuclease T2	1000.85	08 Lysosome & peroxisome proteins	4.94426	3.20734
Q9UM22	1;1	1	1	1	1	EPDR1	yes	Mammalian ependymin-related protein 1	1612.42	08 Lysosome & peroxisome proteins	4.87542	4.25927
Q9UHL4	1;1	1	1	1	1	DPP7	yes	Dipeptidyl peptidase 2	1317.19	08 Lysosome & peroxisome proteins	4.86638	5.03269
Q93050	1;1	1	1	1	1	ATP6V0A1	yes	V-type proton ATPase 116 kDa subunit A isoform 1	1863.64	08 Lysosome & peroxisome proteins	4.86077	6.18458
Q99698	1;1	1	1	1	1	LYST	yes	Lysosomal-trafficking regulator	627.705	08 Lysosome & peroxisome proteins	4.71694	3.41773
Q15067	1;1	1	1	1	1	ACOX1	yes	Peroxisomal acyl-coenzyme A oxidase 1	3440.29	08 Lysosome & peroxisome proteins	4.662	4.3499
Q99538	1;1	1	1	1	1	LGMN	yes	Legumain	693.923	08 Lysosome & peroxisome proteins	4.64458	2.8598
Q96NA2	1;1	1	1	1	1	RILP	yes	Rab-interacting lysosomal protein	1314.72	08 Lysosome & peroxisome proteins	4.63341	4.10572
Q9Y4G2	1;1	1	1	1	1	PLEKHM1	yes	Pleckstrin homology domain-containing family M member 1	*no copy number*	08 Lysosome & peroxisome proteins	4.53394	3.02065
P21281	1;1	1	1	1	1	ATP6V1B2	yes	V-type proton ATPase subunit B brain isoform	4480.93	08 Lysosome & peroxisome proteins	4.5083	4.9019
Q7Z6L1	1;1	1	1	1	1	TECPR1	yes	Tectonin beta-propeller repeat-containing protein 1	608.808	08 Lysosome & peroxisome proteins	4.07076	2.53132
Q9UI12	1;1	1	1	1	1	ATP6V1H	yes	V-type proton ATPase subunit H	1886.59	08 Lysosome & peroxisome proteins	4.02872	4.03842
P09110	1;1	1	1	1	1	ACAA1	yes	3-Ketoacyl-CoA thiolase peroxisomal	2018.59	08 Lysosome & peroxisome proteins	3.89222	2.94892
P40855	1;1	1	1	1	1	PEX19	yes	Peroxisomal biogenesis factor 19	688.092	08 Lysosome & peroxisome proteins	3.83061	3.64617
P15289	1;1	1	1	1	1	ARSA	yes	Arylsulfatase A	1437.86	08 Lysosome & peroxisome proteins	3.785	2.76938
P17050	1;1	1	1	1	1	NAGA	yes	Alpha-N-acetylgalactosaminidase	1058.49	08 Lysosome & peroxisome proteins	3.73189	3.83276
Q96NT0	1;1	1	1	1	1	CCDC115	yes	Coiled-coil domain-containing protein 115	*no copy number*	08 Lysosome & peroxisome proteins	3.68713	3.41614
Q01459	1;1	1	1	1	1	CTBS	yes	Di-N-acetylchitobiase	*no copy number*	08 Lysosome & peroxisome proteins	3.36844	3.04106
P33897	1;1	1	1	1	1	ABCD1	yes	ATP-binding cassette sub-family D member 1	721.328	08 Lysosome & peroxisome proteins	3.14191	1.7988
P28288	1;1	1	1	1	1	ABCD3	yes	ATP-binding cassette sub-family D member 3	1264.31	08 Lysosome & peroxisome proteins	3.13845	3.15452
Q9Y303	1;1	1	1	1	1	AMDHD2	yes	N-acetylglucosamine-6-phosphate deacetylase	703.825	08 Lysosome & peroxisome proteins	3.06218	2.80993
Q6QHF9	1;1	1	1	1	1	PAOX	yes	Peroxisomal N1-acetyl-spermine/spermidine oxidase	637.765	08 Lysosome & peroxisome proteins	3.05897	1.60752
P56589	1;1	1	1	1	1	PEX3	yes	Peroxisomal biogenesis factor 3	721.066	08 Lysosome & peroxisome proteins	2.95644	4.5849
Q676U5	1;1	1	1	1	1	ATG16L1	yes	Autophagy-related protein 16-1	*no copy number*	08 Lysosome & peroxisome proteins	2.909	3.18558
P04062	1;1	1	1	1	1	GBA	yes	Lysosomal acid glucosylceramidase	*no copy number*	08 Lysosome & peroxisome proteins	2.90656	4.05163
P34913	1;1	1	1	1	1	EPHX2	yes	Bifunctional epoxide hydrolase 2	1622.22	08 Lysosome & peroxisome proteins	2.90165	2.31958
P11117	1;1	1	1	1	1	ACP2	yes	Lysosomal acid phosphatase	2022.13	08 Lysosome & peroxisome proteins	2.84617	3.14873
Q8N122	1;1	1	1	1	1	RPTOR	yes	Regulatory-associated protein of mTOR	579.917	08 Lysosome & peroxisome proteins	2.81725	2.4648
O96011	1;1	1	1	1	1	PEX11B	yes	Peroxisomal membrane protein 11B	*no copy number*	08 Lysosome & peroxisome proteins	2.76907	2.96986
Q9Y487	1;1	1	1	1	1	ATP6V0A2	yes	V-type proton ATPase 116 kDa subunit A isoform 2	838.149	08 Lysosome & peroxisome proteins	2.75427	5.69281
Q9BTZ2	1;1	1	1	1	1	DHRS4	yes	Dehydrogenase/reductase SDR family member 4	1050.81	08 Lysosome & peroxisome proteins	2.71492	2.76957
O00116	1;1	1	1	1	1	AGPS	yes	Alkyldihydroxyacetonephosphate synthase peroxisomal	2597.87	08 Lysosome & peroxisome proteins	2.68471	3.73594
Q9Y5Y5	1;1	1	1	1	1	PEX16	yes	Peroxisomal membrane protein PEX16	*no copy number*	08 Lysosome & peroxisome proteins	2.59947	3.19938
P15586	1;1	1	1	1	1	GNS	yes	N-acetylglucosamine-6-sulfatase	1098.74	08 Lysosome & peroxisome proteins	2.58932	4.72991
O43808	1;1	1	1	1	1	SLC25A17	yes	Peroxisomal membrane protein PMP34	683.847	08 Lysosome & peroxisome proteins	2.4744	4.08115
Q68CP4	1;1	1	1	1	1	HGSNAT	yes	Heparan-alpha-glucosaminide N-acetyltransferase	*no copy number*	08 Lysosome & peroxisome proteins	2.42329	3.24625
P54803	1;1	1	1	1	1	GALC	yes	Galactocerebrosidase	*no copy number*	08 Lysosome & peroxisome proteins	2.4214	3.25755
O43933	1;1	1	1	1	1	PEX1	yes	Peroxisome biogenesis factor 1	*no copy number*	08 Lysosome & peroxisome proteins	2.30007	3.12184
Q96B45	1;1	1	1	1	1	BORCS7	yes	BLOC1-related complex subunit 7 (C10orf32)	989.075	08 Lysosome & peroxisome proteins	2.27061	3.38207
Q96FH0	1;1	1	1	1	1	BORCS8	yes	BLOC1-related complex subunit 8 (MEF2BNB)	*no copy number*	08 Lysosome & peroxisome proteins	2.27018	2.04435
Q9HCE0	1;1	1	1	1	1	EPG5	yes	Ectopic P granules protein 5 homolog	600.734	08 Lysosome & peroxisome proteins	2.07798	3.5626
Q08426	1;1	1	1	1	1	EHHADH	yes	Peroxisomal bifunctional enzyme	1198.88	08 Lysosome & peroxisome proteins	1.97333	1.55625
Q14108	1;1	1	1	1	1	SCARB2	yes	Lysosome membrane protein 2	*no copy number*	08 Lysosome & peroxisome proteins	1.84223	1.56995
Q92968	1;1	1	1	1	1	PEX13	yes	Peroxisomal membrane protein PEX13	*no copy number*	08 Lysosome & peroxisome proteins	1.56274	2.53219
Q969J3	1;1	1	1	1	1	BORCS5	yes	BLOC-1-related complex subunit 5 (LOH12CR1)	2016.25	08 Lysosome & peroxisome proteins	1.45435	1.59227
O15254	1;1	1	1	1	1	ACOX3	yes	Peroxisomal acyl-coenzyme A oxidase 3	594.772	08 Lysosome & peroxisome proteins	1.32733	1.88612
Q9NUI1	1;1	1	1	1	1	DECR2	yes	Peroxisomal 2,4-dienoyl-CoA reductase	*no copy number*	08 Lysosome & peroxisome proteins	1.2254	1.5847
O75381	1;1	1	1	1	1	PEX14	yes	Peroxisomal membrane protein PEX14	1171.18	08 Lysosome & peroxisome proteins	1.09758	2.24009
P54802	1;1	1	1	1	1	NAGLU	yes	Alpha-N-acetylglucosaminidase	787.412	08 Lysosome & peroxisome proteins	1.0922	3.20905
P51689	1;1	1	1	1	1	ARSD	yes	Arylsulfatase D	730.535	08 Lysosome & peroxisome proteins	0.801104	2.25726
Q9BQG2	1;1	1	1	1	1	NUDT12	yes	Peroxisomal NADH pyrophosphatase NUDT12	*no copy number*	08 Lysosome & peroxisome proteins	0.61486	1.79127
O00161	1;1	1	1	1	1	SNAP23	yes	Synaptosomal-associated protein 23	11374.8	09 Membrane & protein trafficking	11.3659	7.5334
P10124	1;1	1	1	1	1	SRGN	yes	Serglycin	22721.2	09 Membrane & protein trafficking	10.963	8.19109
Q15836	1;1	1	1	1	1	VAMP3	yes	Vesicle-associated membrane protein 3	4178.29	09 Membrane & protein trafficking	10.1324	4.6382
O75915	1;1	1	1	1	1	ARL6IP5	yes	PRA1 family protein 3	7261.4	09 Membrane & protein trafficking	9.95093	6.48798
Q15833	1;1	1	1	1	1	STXBP2	yes	Syntaxin-binding protein 2	15761.8	09 Membrane & protein trafficking	9.72667	6.39242
O60493	1;1	1	1	1	1	SNX3	yes	Sorting nexin-3	8492.86	09 Membrane & protein trafficking	9.5045	6.31897
Q15629	1;1	1	1	1	1	TRAM1	yes	Translocating chain-associated membrane protein 1	785.659	09 Membrane & protein trafficking	9.47299	6.59769
Q9UL45	1;1	1	1	1	1	BLOC1S6	yes	Biogenesis of lysosome-related organelles complex 1 subunit 6	808.375	09 Membrane & protein trafficking	9.40693	6.46865
O00560	1;1	1	1	1	1	SDCBP	yes	Syntenin-1	770.363	09 Membrane & protein trafficking	9.35224	5.61407
Q14766	1;1	1	1	1	1	LTBP1	yes	Latent-transforming growth factor beta-binding protein 1	15327.2	09 Membrane & protein trafficking	9.33212	8.44092
P51809	1;1	1	1	1	1	VAMP7	yes	Vesicle-associated membrane protein 7	8052.79	09 Membrane & protein trafficking	8.98458	5.32018
Q6PJW8	1;1	1	1	1	1	CNST	yes	Consortin	4153.1	09 Membrane & protein trafficking	8.95974	6.65655
Q96CW1	1;1	1	1	1	1	AP2M1	yes	AP-2 complex subunit mu	4836.13	09 Membrane & protein trafficking	8.84398	6.47289
Q13492	1;1	1	1	1	1	PICALM	yes	Phosphatidylinositol-binding clathrin assembly protein	1683.12	09 Membrane & protein trafficking	8.83361	6.1724
Q9P0L0	1;1	1	1	1	1	VAPA	yes	Vesicle-associated membrane protein-associated protein A	12555.5	09 Membrane & protein trafficking	8.8034	6.64249
Q8TCF1	1;1	1	1	1	1	ZFAND1	yes	AN1-type zinc finger protein 1	1888.29	09 Membrane & protein trafficking	8.72511	5.14323
O95197	1;1	1	1	1	1	RTN3	yes	Reticulon-3	1115.16	09 Membrane & protein trafficking	8.68796	5.94917
Q9UK41	1;1	1	1	1	1	VPS28	yes	Vacuolar protein sorting-associated protein 28 homolog	3610.76	09 Membrane & protein trafficking	8.66312	5.35938
Q9NQC3	1;1	1	1	1	1	RTN4	yes	Reticulon-4	5020.05	09 Membrane & protein trafficking	8.46702	6.72961
Q8WU76	1;1	1	1	1	1	SCFD2	yes	Sec1 family domain-containing protein 2	1201.69	09 Membrane & protein trafficking	8.45242	4.20159
Q5BJH7	1;1	1	1	1	1	YIF1B	yes	Protein YIF1B	1145.67	09 Membrane & protein trafficking	8.41776	6.42104
O15400	1;1	1	1	1	1	STX7	yes	Syntaxin-7	7056.91	09 Membrane & protein trafficking	8.33277	4.34391
P54920	1;1	1	1	1	1	NAPA	yes	Alpha-soluble NSF attachment protein	8863.34	09 Membrane & protein trafficking	8.05646	5.05391
Q9BV40	1;1	1	1	1	1	VAMP8	yes	Vesicle-associated membrane protein 8	7100.77	09 Membrane & protein trafficking	7.97299	5.93104
Q9UNH7	1;1	1	1	1	1	SNX6	yes	Sorting nexin-6	2264.76	09 Membrane & protein trafficking	7.89041	4.86566
A0FGR8	1;1	1	1	1	1	ESYT2	yes	Extended synaptotagmin-2	3486.8	09 Membrane & protein trafficking	7.86337	4.36257
Q9NZN3	1;1	1	1	1	1	EHD3	yes	EH domain-containing protein 3	18642.7	09 Membrane & protein trafficking	7.67558	5.51203
Q9UEU0	1;1	1	1	1	1	VTI1B	yes	Vesicle transport through interaction with t-SNAREs homolog 1B	1889.85	09 Membrane & protein trafficking	7.66568	5.2133
P57737	1;1	1	1	1	1	CORO7	yes	Coronin-7	762.147	09 Membrane & protein trafficking	7.62995	4.31272
Q9Y3E0	1;1	1	1	1	1	GOLT1B	yes	Vesicle transport protein GOT1B	4054.75	09 Membrane & protein trafficking	7.43033	5.12174
Q92845	1;1	1	1	1	1	KIFAP3	yes	Kinesin-associated protein 3	*no copy number*	09 Membrane & protein trafficking	7.41294	4.51118
Q8NEZ2	1;1	1	1	1	1	VPS37A	yes	Vacuolar protein sorting-associated protein 37A	2856.3	09 Membrane & protein trafficking	7.32016	4.57923
Q86VS8	1;1	1	1	1	1	HOOK3	yes	Protein Hook homolog 3	1542.77	09 Membrane & protein trafficking	7.29136	4.474
P78537	1;1	1	1	1	1	BLOC1S1	yes	Biogenesis of lysosome-related organelles complex 1 subunit 1	2083.84	09 Membrane & protein trafficking	7.27586	5.30084
O00186	1;1	1	1	1	1	STXBP3	yes	Syntaxin-binding protein 3	2911.22	09 Membrane & protein trafficking	7.24447	4.56678
Q9H4M9	1;1	1	1	1	1	EHD1	yes	EH domain-containing protein 1	13796.8	09 Membrane & protein trafficking	7.22574	3.87222
O75298	1;1	1	1	1	1	RTN2	yes	Reticulon-2	3295.74	09 Membrane & protein trafficking	7.1342	4.43289
P49754	1;1	1	1	1	1	VPS41	yes	Vacuolar protein sorting-associated protein 41 homolog	810.365	09 Membrane & protein trafficking	7.09128	5.25993
Q70J99	1;1	1	1	1	1	UNC13D	yes	Protein unc-13 homolog D	8970.89	09 Membrane & protein trafficking	7.08476	6.86519
O94979	1;1	1	1	1	1	SEC31A	yes	Protein transport protein Sec31A	1942.51	09 Membrane & protein trafficking	7.01993	5.60996
Q9Y371	1;1	1	1	1	1	SH3GLB1	yes	Endophilin-B1	5329.27	09 Membrane & protein trafficking	6.96663	5.27385
P53621	1;1	1	1	1	1	COPA	yes	Coatomer subunit alpha	5579.04	09 Membrane & protein trafficking	6.94436	5.77417
Q8TD16	1;1	1	1	1	1	BICD2	yes	Protein bicaudal D homolog 2	1530.09	09 Membrane & protein trafficking	6.93549	3.21868
P60059	1;1	1	1	1	1	SEC61G	yes	Protein transport protein Sec61 subunit gamma	*no copy number*	09 Membrane & protein trafficking	6.89332	6.47684
Q969X0	1;1	1	1	1	1	RILPL2	yes	RILP-like protein 2	1679.41	09 Membrane & protein trafficking	6.87119	5.58956
Q00610	1;1	1	1	1	1	CLTC	yes	Clathrin heavy chain 1	13610.9	09 Membrane & protein trafficking	6.81602	6.83048
Q96C24	1;1	1	1	1	1	SYTL4	yes	Synaptotagmin-like protein 4	9163.42	09 Membrane & protein trafficking	6.81535	5.56812
Q8N3P4	1;1	1	1	1	1	VPS8	yes	Vacuolar protein sorting-associated protein 8 homolog	644.571	09 Membrane & protein trafficking	6.60807	5.30793
O00471	1;1	1	1	1	1	EXOC5	yes	Exocyst complex component 5	1316.35	09 Membrane & protein trafficking	6.58677	5.10195
Q9H9H4	1;1	1	1	1	1	VPS37B	yes	Vacuolar protein sorting-associated protein 37B	1892.43	09 Membrane & protein trafficking	6.48551	4.77846
P20645	1;1	1	1	1	1	M6PR	yes	Cation-dependent mannose-6-phosphate receptor	1668.16	09 Membrane & protein trafficking	6.43693	6.97098
O95292	1;1	1	1	1	1	VAPB	yes	Vesicle-associated membrane protein-associated protein B/C	6237.86	09 Membrane & protein trafficking	6.42767	3.23343
P09496	1;1	1	1	1	1	CLTA	yes	Clathrin light chain A	2783.83	09 Membrane & protein trafficking	6.4123	6.38411
Q15363	1;1	1	1	1	1	TMED2	yes	Transmembrane emp24 domain-containing protein 2	1615.67	09 Membrane & protein trafficking	6.37618	6.08821
O15320	1;1	1	1	1	1	CTAGE5	yes	Cutaneous T-cell lymphoma-associated antigen 5	767.517	09 Membrane & protein trafficking	6.29089	3.10164
P61923	1;1	1	1	1	1	COPZ1	yes	Coatomer subunit zeta-1	2313.9	09 Membrane & protein trafficking	6.28129	5.13047
O75558	1;1	1	1	1	1	STX11	yes	Syntaxin-11	7483.47	09 Membrane & protein trafficking	6.26986	4.97171
Q14677	1;1	1	1	1	1	CLINT1	yes	Clathrin interactor 1	6759.81	09 Membrane & protein trafficking	6.19696	5.78671
Q0JRZ9	1;1	1	1	1	1	FCHO2	yes	F-BAR domain only protein 2	*no copy number*	09 Membrane & protein trafficking	6.16789	2.25788
O95721	1;1	1	1	1	1	SNAP29	yes	Synaptosomal-associated protein 29	3357.05	09 Membrane & protein trafficking	6.12287	4.16744
Q13596	1;1	1	1	1	1	SNX1	yes	Sorting nexin-1	1504.95	09 Membrane & protein trafficking	6.11648	4.60851
Q16623	1;1	1	1	1	1	STX1A	yes	Syntaxin-1A	*no copy number*	09 Membrane & protein trafficking	6.03462	3.37272
O75436	1;1	1	1	1	1	VPS26A	yes	Vacuolar protein sorting-associated protein 26A	1121.01	09 Membrane & protein trafficking	6.01093	4.12887
A6NFX1	1;1	1	1	1	1	MFSD2B	yes	Major facilitator superfamily domain-containing protein 2B	721.197	09 Membrane & protein trafficking	5.93086	4.2237
O14579	1;1	1	1	1	1	COPE	yes	Coatomer subunit epsilon	2422.9	09 Membrane & protein trafficking	5.81506	5.93241
P60468	1;1	1	1	1	1	SEC61B	yes	Protein transport protein Sec61 subunit beta	2554.69	09 Membrane & protein trafficking	5.77016	6.53723
Q9Y3B3	1;1	1	1	1	1	TMED7	yes	Transmembrane Emp24 domain-containing protein 7	2156.04	09 Membrane & protein trafficking	5.69914	4.99102
Q99829	1;1	1	1	1	1	CPNE1	yes	Copine-1	3563.77	09 Membrane & protein trafficking	5.66461	4.96164
Q9UHY1	1;1	1	1	1	1	NRBP1	yes	Nuclear receptor-binding protein	2437.09	09 Membrane & protein trafficking	5.64281	5.02762
Q8NI22	1;1	1	1	1	1	MCFD2	yes	Multiple coagulation factor deficiency protein 2	858.805	09 Membrane & protein trafficking	5.51307	5.30854
Q9Y5X3	1;1	1	1	1	1	SNX5	yes	Sorting nexin-5	1730.83	09 Membrane & protein trafficking	5.49765	5.87322
Q9Y3Q3	1;1	1	1	1	1	TMED3	yes	Transmembrane Emp24 domain-containing protein 3	749.65	09 Membrane & protein trafficking	5.4848	5.43435
O95295	1;1	1	1	1	1	SNAPIN	yes	SNARE-associated protein Snapin	2136.85	09 Membrane & protein trafficking	5.47199	3.95385
P09497	1;1	1	1	1	1	CLTB	yes	Clathrin light chain B	2120.43	09 Membrane & protein trafficking	5.46475	4.44647
Q5T5C0	1;1	1	1	1	1	STXBP5	yes	Syntaxin-binding protein 5	3339.33	09 Membrane & protein trafficking	5.4611	7.43454
O60749	1;1	1	1	1	1	SNX2	yes	Sorting nexin-2	3622.23	09 Membrane & protein trafficking	5.39778	5.33554
O15127	1;1	1	1	1	1	SCAMP2	yes	Secretory carrier-associated membrane protein 2	1265.43	09 Membrane & protein trafficking	5.38829	6.0266
Q9Y3A6	1;1	1	1	1	1	TMED5	yes	Transmembrane Emp24 domain-containing protein 5	1801.38	09 Membrane & protein trafficking	5.34438	5.16292
O95433	1;1	1	1	1	1	AHSA1	yes	Activator of 90 kDa heat shock protein ATPase homolog 1	1605.99	09 Membrane & protein trafficking	5.34344	5.30048
Q9Y2D4	1;1	1	1	1	1	EXOC6B	yes	Exocyst complex component 6B	1141.29	09 Membrane & protein trafficking	5.33716	2.51905
P48444	1;1	1	1	1	1	ARCN1	yes	Coatomer subunit delta	6006.03	09 Membrane & protein trafficking	5.31994	5.34938
Q9UBV8	1;1	1	1	1	1	PEF1	yes	Peflin	1039.71	09 Membrane & protein trafficking	5.31727	3.89579
O14662	1;1	1	1	1	1	STX16	yes	Syntaxin-16	1424.41	09 Membrane & protein trafficking	5.31696	4.24784
Q9UBQ0	1;1	1	1	1	1	VPS29	yes	Vacuolar protein sorting-associated protein 29	4807.21	09 Membrane & protein trafficking	5.29403	5.69892
Q99747	1;1	1	1	1	1	NAPG	yes	Gamma-soluble NSF attachment protein	3491.38	09 Membrane & protein trafficking	5.23714	3.85521
P49755	1;1	1	1	1	1	TMED10	yes	Transmembrane Emp24 domain-containing protein 10	5418.23	09 Membrane & protein trafficking	5.23269	6.08072
Q8WXX5	1;1	1	1	1	1	DNAJC9	yes	DnaJ homolog subfamily C member 9	899.866	09 Membrane & protein trafficking	5.22792	4.83496
Q16799	1;1	1	1	1	1	RTN1	yes	Reticulon-1	2471	09 Membrane & protein trafficking	5.20272	1.86826
Q99816	1;1	1	1	1	1	TSG101	yes	Tumor susceptibility gene 101 protein	3460.16	09 Membrane & protein trafficking	5.17853	4.85402
Q15436	1;1	1	1	1	1	SEC23A	yes	Protein transport protein Sec23A	3899.73	09 Membrane & protein trafficking	5.17178	4.73399
P56962	1;1	1	1	1	1	STX17	yes	Syntaxin-17	1009.04	09 Membrane & protein trafficking	5.14442	3.61613
P63027	1;1	1	1	1	1	VAMP2	yes	Vesicle-associated membrane protein 2	*no copy number*	09 Membrane & protein trafficking	5.132	3.06571
Q12846	1;1	1	1	1	1	STX4	yes	Syntaxin-4	3805.19	09 Membrane & protein trafficking	5.1146	4.44338
Q6ULP2	1;1	1	1	1	1	AFTPH	yes	Aftiphilin	785.104	09 Membrane & protein trafficking	5.09716	5.03692
O75379	1;1	1	1	1	1	VAMP4	yes	Vesicle-associated membrane protein 4	*no copy number*	09 Membrane & protein trafficking	5.09619	2.4923
Q9Y587	1;1	1	1	1	1	AP4S1	yes	AP-4 complex subunit sigma-1	1370.81	09 Membrane & protein trafficking	5.08748	3.15499
Q6ZNJ1	1;1	1	1	1	1	NBEAL2	yes	Neurobeachin-like protein 2	2965.89	09 Membrane & protein trafficking	5.02076	6.38123
O95772	1;1	1	1	1	1	STARD3NL	yes	MLN64 N-terminal domain homolog	*no copy number*	09 Membrane & protein trafficking	5.01025	5.45436
Q96G01	1;1	1	1	1	1	BICD1	yes	Protein Bicaudal D homolog 1	*no copy number*	09 Membrane & protein trafficking	4.97931	1.75142
Q99523	1;1	1	1	1	1	SORT1	yes	Sortilin	730.337	09 Membrane & protein trafficking	4.95419	4.92626
P35606	1;1	1	1	1	1	COPB2	yes	Coatomer subunit beta'	3428.31	09 Membrane & protein trafficking	4.94688	5.68534
Q7Z7H5	1;1	1	1	1	1	TMED4	yes	Transmembrane emp24 domain-containing protein 4	2563.63	09 Membrane & protein trafficking	4.928	4.52342
Q4G0F5	1;1	1	1	1	1	VPS26B	yes	Vacuolar protein sorting-associated protein 26B	3062.06	09 Membrane & protein trafficking	4.92595	4.47301
Q15036	1;1	1	1	1	1	SNX17	yes	Sorting nexin-17	1354.26	09 Membrane & protein trafficking	4.91333	4.70924
Q9Y3A3	1;1	1	1	1	1	MOB4	yes	MOB-like protein Phocein	2040.55	09 Membrane & protein trafficking	4.91003	4.39623
Q96JI7	1;1	1	1	1	1	SPG11	yes	Spatacsin	*no copy number*	09 Membrane & protein trafficking	4.89595	4.3162
O15126	1;1	1	1	1	1	SCAMP1	yes	Secretory carrier-associated membrane protein 1	1245.72	09 Membrane & protein trafficking	4.89523	3.30482
Q8TDH9	1;1	1	1	1	1	BLOC1S5	yes	Biogenesis of lysosome-related organelles complex 1 subunit 5	*no copy number*	09 Membrane & protein trafficking	4.89449	3.25068
O75351	1;1	1	1	1	1	VPS4B	yes	Vacuolar protein sorting-associated protein 4B	4309.93	09 Membrane & protein trafficking	4.88858	4.20361
Q9UBV2	1;1	1	1	1	1	SEL1L	yes	Protein Sel-1 homolog 1	647.879	09 Membrane & protein trafficking	4.86682	4.18945
O60664	1;1	1	1	1	1	PLIN3	yes	Perilipin-3	6024.48	09 Membrane & protein trafficking	4.86419	3.90295
Q6ZVM7	1;1	1	1	1	1	TOM1L2	yes	TOM1-like protein 2	3647.5	09 Membrane & protein trafficking	4.84274	3.35945
P15311	1;1	1	1	1	1	EZR	yes	Ezrin	13325.6	09 Membrane & protein trafficking	4.78297	1.86791
Q9UMY4	1;1	1	1	1	1	SNX12	yes	Sorting nexin-12	5056.17	09 Membrane & protein trafficking	4.75502	4.36231
Q9Y343	1;1	1	1	1	1	SNX24	yes	Sorting nexin-24	1822.15	09 Membrane & protein trafficking	4.67853	3.43738
Q96IW7	1;1	1	1	1	1	SEC22A	yes	Vesicle-trafficking protein Sec22a	*no copy number*	09 Membrane & protein trafficking	4.6773	3.22598
O75396	1;1	1	1	1	1	SEC22B	yes	Vesicle-trafficking protein Sec22b	8454.4	09 Membrane & protein trafficking	4.63452	4.71089
O95183	1;1	1	1	1	1	VAMP5	yes	Vesicle-associated membrane protein 5	735.137	09 Membrane & protein trafficking	4.60602	1.51275
Q9BVK6	1;1	1	1	1	1	TMED9	yes	Transmembrane Emp24 domain-containing protein 9	4048.75	09 Membrane & protein trafficking	4.59202	5.15496
O14795	1;1	1	1	1	1	UNC13B	yes	Protein Unc-13 homolog B	*no copy number*	09 Membrane & protein trafficking	4.58861	1.80099
Q96A65	1;1	1	1	1	1	EXOC4	yes	Exocyst complex component 4	1900.41	09 Membrane & protein trafficking	4.54262	4.77608
Q9Y5X1	1;1	1	1	1	1	SNX9	yes	Sorting nexin-9	1875.91	09 Membrane & protein trafficking	4.50739	3.57525
O43752	1;1	1	1	1	1	STX6	yes	Syntaxin-6	1098.22	09 Membrane & protein trafficking	4.47746	3.00326
O95487	1;1	1	1	1	1	SEC24B	yes	Protein transport protein Sec24B	1255.04	09 Membrane & protein trafficking	4.47571	3.07986
Q9UN37	1;1	1	1	1	1	VPS4A	yes	Vacuolar protein sorting-associated protein 4A	2921.58	09 Membrane & protein trafficking	4.44804	4.47515
Q9H3Z4	1;1	1	1	1	1	DNAJC5	yes	DnaJ homolog subfamily C member 5	1509.19	09 Membrane & protein trafficking	4.39964	2.97517
O75154	1;1	1	1	1	1	RAB11FIP3	yes	Rab11 family-interacting protein 3	1491.62	09 Membrane & protein trafficking	4.38833	2.59239
Q8N0X7	1;1	1	1	1	1	SPG20	yes	Spartin	817.729	09 Membrane & protein trafficking	4.38808	5.19706
Q86VN1	1;1	1	1	1	1	VPS36	yes	Vacuolar protein-sorting-associated protein 36	2481.08	09 Membrane & protein trafficking	4.36092	3.52719
Q9NP79	1;1	1	1	1	1	VTA1	yes	Vacuolar protein sorting-associated protein VTA1 homolog	6792.18	09 Membrane & protein trafficking	4.36066	4.22331
Q8TAG9	1;1	1	1	1	1	EXOC6	yes	Exocyst complex component 6	706.935	09 Membrane & protein trafficking	4.29529	3.35537
P52594	1;1	1	1	1	1	AGFG1	yes	Arf-GAP domain and FG repeat-containing protein 1	1825.22	09 Membrane & protein trafficking	4.19706	4.67648
O60763	1;1	1	1	1	1	USO1	yes	General vesicular transport factor p115	2727.68	09 Membrane & protein trafficking	4.17113	5.11199
Q96FN4	1;1	1	1	1	1	CPNE2	yes	Copine-2	2569.5	09 Membrane & protein trafficking	4.11273	2.49529
O15258	1;1	1	1	1	1	RER1	yes	Protein RER1	1892	09 Membrane & protein trafficking	4.10368	5.36297
Q6QNY1	1;1	1	1	1	1	BLOC1S2	yes	Biogenesis of lysosome-related organelles complex 1 subunit 2	*no copy number*	09 Membrane & protein trafficking	4.10355	4.49776
Q9UID3	1;1	1	1	1	1	VPS51	yes	Vacuolar protein sorting-associated protein 51 homolog	1023.48	09 Membrane & protein trafficking	4.08861	4.73841
Q8IWJ2	1;1	1	1	1	1	GCC2	yes	GRIP and coiled-coil domain-containing protein 2	663.651	09 Membrane & protein trafficking	4.08327	4.86688
O15260	1;1	1	1	1	1	SURF4	yes	Surfeit locus protein 4	4689.81	09 Membrane & protein trafficking	4.06499	5.94329
O75131	1;1	1	1	1	1	CPNE3	yes	Copine-3	2838.14	09 Membrane & protein trafficking	4.05937	4.29471
Q96JC1	1;1	1	1	1	1	VPS39	yes	Vam6/Vps39-like protein	717.602	09 Membrane & protein trafficking	4.05546	4.64198
P53618	1;1	1	1	1	1	COPB1	yes	Coatomer subunit beta	3924.02	09 Membrane & protein trafficking	3.99882	6.03626
Q9Y678	1;1	1	1	1	1	COPG1	yes	Coatomer subunit gamma-1	4621.34	09 Membrane & protein trafficking	3.9965	5.76226
Q8TEQ0	1;1	1	1	1	1	SNX29	yes	Sorting nexin-29	809.698	09 Membrane & protein trafficking	3.9677	2.846
Q7Z3J2	1;1	1	1	1	1	VPS35L	yes	VPS35 endosomal protein sorting factor-like (C16orf62)	1359.75	09 Membrane & protein trafficking	3.95682	3.84963
Q9P1Q0	1;1	1	1	1	1	VPS54	yes	Vacuolar protein sorting-associated protein 54	649.826	09 Membrane & protein trafficking	3.88082	4.13913
O60831	1;1	1	1	1	1	PRAF2	yes	PRA1 family protein 2	1756.57	09 Membrane & protein trafficking	3.84416	1.69395
Q13190	1;1	1	1	1	1	STX5	yes	Syntaxin-5	*no copy number*	09 Membrane & protein trafficking	3.83719	4.17019
Q7Z7G8	1;1	1	1	1	1	VPS13B	yes	Vacuolar protein sorting-associated protein 13B	*no copy number*	09 Membrane & protein trafficking	3.83533	4.14245
Q96QK1	1;1	1	1	1	1	VPS35	yes	Vacuolar protein sorting-associated protein 35	4594.39	09 Membrane & protein trafficking	3.82902	3.89763
Q13795	1;1	1	1	1	1	ARFRP1	yes	ADP-ribosylation factor-related protein 1	1494.5	09 Membrane & protein trafficking	3.78255	3.33504
Q9H7P6	1;1	1	1	1	1	MVB12B	yes	Multivesicular body subunit 12B	*no copy number*	09 Membrane & protein trafficking	3.75977	1.16018
O15498	1;1	1	1	1	1	YKT6	yes	Synaptobrevin homolog YKT6	1509.19	09 Membrane & protein trafficking	3.74897	4.12628
O60784	1;1	1	1	1	1	TOM1	yes	Target of Myb protein 1	921.189	09 Membrane & protein trafficking	3.72435	3.09518
P61619	1;1	1	1	1	1	SEC61A1	yes	Protein transport protein Sec61 subunit alpha isoform 1	729.844	09 Membrane & protein trafficking	3.7139	6.02944
O95562	1;1	1	1	1	1	SFT2D2	yes	Vesicle transport protein SFT2B	*no copy number*	09 Membrane & protein trafficking	3.6852	3.69914
Q9UPZ3	1;1	1	1	1	1	HPS5	yes	Hermansky-Pudlak syndrome 5 protein	*no copy number*	09 Membrane & protein trafficking	3.67559	2.86042
Q96L92	1;1	1	1	1	1	SNX27	yes	Sorting nexin-27	660.239	09 Membrane & protein trafficking	3.67525	2.53511
Q99961	1;1	1	1	1	1	SH3GL1	yes	Endophilin-A2	3503.26	09 Membrane & protein trafficking	3.67157	4.00496
Q9P2W9	1;1	1	1	1	1	STX18	yes	Syntaxin-18	1034.08	09 Membrane & protein trafficking	3.64659	3.04481
O60645	1;1	1	1	1	1	EXOC3	yes	Exocyst complex component 3	1556.05	09 Membrane & protein trafficking	3.629	3.89872
O95219	1;1	1	1	1	1	SNX4	yes	Sorting nexin-4	1391.11	09 Membrane & protein trafficking	3.61842	4.45084
Q5VIR6	1;1	1	1	1	1	VPS53	yes	Vacuolar protein sorting-associated protein 53 homolog	1047.81	09 Membrane & protein trafficking	3.6014	3.08598
O95486	1;1	1	1	1	1	SEC24A	yes	Protein transport protein Sec24A	1015.39	09 Membrane & protein trafficking	3.59501	3.15388
Q9UPT5	1;1	1	1	1	1	EXOC7	yes	Exocyst complex component 7	1386.69	09 Membrane & protein trafficking	3.5826	4.18829
Q86YQ8	1;1	1	1	1	1	CPNE8	yes	Copine-8	*no copy number*	09 Membrane & protein trafficking	3.55219	2.16192
Q9NZD2	1;1	1	1	1	1	GLTP	yes	Glycolipid transfer protein	3088.77	09 Membrane & protein trafficking	3.52298	2.95372
Q9UNK0	1;1	1	1	1	1	STX8	yes	Syntaxin-8	250	09 Membrane & protein trafficking	3.47013	4.08283
O00499	1;1	1	1	1	1	BIN1	yes	Myc box-dependent-interacting protein 1	*no copy number*	09 Membrane & protein trafficking	3.46747	2.06167
A5D8V6	1;1	1	1	1	1	VPS37C	yes	Vacuolar protein sorting-associated protein 37C	730.997	09 Membrane & protein trafficking	3.4576	3.08901
Q15437	1;1	1	1	1	1	SEC23B	yes	Protein transport protein Sec23B	1287.24	09 Membrane & protein trafficking	3.4416	4.53895
Q86X52	1;1	1	1	1	1	CHSY1	yes	Chondroitin sulfate synthase 1	*no copy number*	09 Membrane & protein trafficking	3.41481	3.72789
P14625	1;1	1	1	1	1	HSP90B1	yes	Endoplasmin	14385.4	09 Membrane & protein trafficking	3.39076	7.31756
O14828	1;1	1	1	1	1	SCAMP3	yes	Secretory carrier-associated membrane protein 3	1437.59	09 Membrane & protein trafficking	3.22514	4.7071
Q03518	1;1	1	1	1	1	TAP1	yes	Antigen peptide transporter 1	1610.27	09 Membrane & protein trafficking	3.21847	3.92935
P57768	1;1	1	1	1	1	SNX16	yes	Sorting nexin-16	666.782	09 Membrane & protein trafficking	3.18802	2.12694
Q13286	1;1	1	1	1	1	CLN3	yes	Battenin	*no copy number*	09 Membrane & protein trafficking	3.15342	4.19404
P53992	1;1	1	1	1	1	SEC24C	yes	Protein transport protein Sec24C	1794.09	09 Membrane & protein trafficking	3.12121	4.91259
Q96AJ9	1;1	1	1	1	1	VTI1A	yes	Vesicle transport through interaction with t-SNAREs homolog 1A	885.1	09 Membrane & protein trafficking	3.1105	3.9044
Q96RF0	1;1	1	1	1	1	SNX18	yes	Sorting nexin-18	*no copy number*	09 Membrane & protein trafficking	2.98677	1.1776
Q03519	1;1	1	1	1	1	TAP2	yes	Antigen peptide transporter 2	2193.76	09 Membrane & protein trafficking	2.95227	2.99455
P61764	1;1	1	1	1	1	STXBP1	yes	Syntaxin-binding protein 1	1632.19	09 Membrane & protein trafficking	2.92978	1.42196
Q8IV38	1;1	1	1	1	1	ANKMY2	yes	Ankyrin repeat and MYND domain-containing protein 2	690.862	09 Membrane & protein trafficking	2.90671	3.38789
Q9BRG1	1;1	1	1	1	1	VPS25	yes	Vacuolar protein-sorting-associated protein 25	5368.31	09 Membrane & protein trafficking	2.88702	5.09322
Q9P2Y5	1;1	1	1	1	1	UVRAG	yes	UV radiation resistance-associated gene protein	*no copy number*	09 Membrane & protein trafficking	2.85171	3.20641
Q6NUQ1	1;1	1	1	1	1	RINT1	yes	RAD50-interacting protein 1	*no copy number*	09 Membrane & protein trafficking	2.80501	2.84504
O43896	1;1	1	1	1	1	KIF1C	yes	Kinesin-like protein KIF1C	547.269	09 Membrane & protein trafficking	2.80095	2.35624
Q9NRS6	1;1	1	1	1	1	SNX15	yes	Sorting nexin-15	1023.66	09 Membrane & protein trafficking	2.7499	2.32331
Q9NRW7	1;1	1	1	1	1	VPS45	yes	Vacuolar protein sorting-associated protein 45	2191.52	09 Membrane & protein trafficking	2.70781	4.00076
Q86Y82	1;1	1	1	1	1	STX12	yes	Syntaxin-12	4054.75	09 Membrane & protein trafficking	2.69956	3.51273
P46459	1;1	1	1	1	1	NSF	yes	Vesicle-fusing ATPase	3503.97	09 Membrane & protein trafficking	2.6772	3.68886
O94855	1;1	1	1	1	1	SEC24D	yes	Protein transport protein Sec24D	808.375	09 Membrane & protein trafficking	2.65059	4.78547
Q9UPM8	1;1	1	1	1	1	AP4E1	yes	AP-4 complex subunit epsilon-1	632.287	09 Membrane & protein trafficking	2.64158	2.68134
Q969E2	1;1	1	1	1	1	SCAMP4	yes	Secretory carrier-associated membrane protein 4	950.586	09 Membrane & protein trafficking	2.61502	2.80119
Q9Y5X2	1;1	1	1	1	1	SNX8	yes	Sorting nexin-8	734.686	09 Membrane & protein trafficking	2.59655	4.14836
Q9H270	1;1	1	1	1	1	VPS11	yes	Vacuolar protein sorting-associated protein 11 homolog	1094.57	09 Membrane & protein trafficking	2.57006	3.37473
Q9UBF2	1;1	1	1	1	1	COPG2	yes	Coatomer subunit gamma-2	2538.38	09 Membrane & protein trafficking	2.55561	3.96843
Q96KP1	1;1	1	1	1	1	EXOC2	yes	Exocyst complex component 2	1843.05	09 Membrane & protein trafficking	2.5056	3.52864
Q96EV8	1;1	1	1	1	1	DTNBP1	yes	Dysbindin	*no copy number*	09 Membrane & protein trafficking	2.45101	2.79217
Q9NZ43	1;1	1	1	1	1	USE1	yes	Vesicle transport protein USE1	995.343	09 Membrane & protein trafficking	2.42262	2.62713
Q9H1K0	1;1	1	1	1	1	RBSN	yes	Rabenosyn-5 (ZFYVE20)	*no copy number*	09 Membrane & protein trafficking	2.42081	2.58278
P40222	1;1	1	1	1	1	TXLNA	yes	Alpha-taxilin	*no copy number*	09 Membrane & protein trafficking	2.39533	4.45687
Q9HB20	1;1	1	1	1	1	PLEKHA3	yes	Pleckstrin homology domain-containing family A member 3	*no copy number*	09 Membrane & protein trafficking	2.33304	3.07795
Q8N1B4	1;1	1	1	1	1	VPS52	yes	Vacuolar protein sorting-associated protein 52 homolog	895.72	09 Membrane & protein trafficking	2.32668	4.07869
Q6QNY0	1;1	1	1	1	1	BLOC1S3	yes	Biogenesis of lysosome-related organelles complex 1 subunit 3	886.882	09 Membrane & protein trafficking	2.30783	1.33829
Q9H269	1;1	1	1	1	1	VPS16	yes	Vacuolar protein sorting-associated protein 16 homolog	1512.12	09 Membrane & protein trafficking	2.27857	3.75892
Q5T4F4	1;1	1	1	1	1	ZFYVE27	yes	Protrudin	584.444	09 Membrane & protein trafficking	2.24226	3.24028
Q9Y5U9	1;1	1	1	1	1	IER3IP1	yes	Immediate early response 3-interacting protein 1	250	09 Membrane & protein trafficking	2.23671	4.28702
Q13445	1;1	1	1	1	1	TMED1	yes	Transmembrane EMP24 domain-containing protein 1	1490.77	09 Membrane & protein trafficking	2.22353	3.41291
Q8NBU5	1;1	1	1	1	1	ATAD1	yes	ATPase family AAA domain-containing protein 1	*no copy number*	09 Membrane & protein trafficking	2.21742	3.90066
Q9H223	1;1	1	1	1	1	EHD4	yes	EH domain-containing protein 4	6152.27	09 Membrane & protein trafficking	2.15772	2.10094
Q9NV70	1;1	1	1	1	1	EXOC1	yes	Exocyst complex component 1	1042.78	09 Membrane & protein trafficking	2.1447	3.83602
P55285	1;1	1	1	1	0	CDH6	yes	Cadherin-6	*no copy number*	09 Membrane & protein trafficking	2.13292	0.140749
Q9P253	1;1	1	1	1	1	VPS18	yes	Vacuolar protein sorting-associated protein 18 homolog	775.487	09 Membrane & protein trafficking	2.04641	3.11896
Q9HD26	1;1	1	1	1	1	GOPC	yes	Golgi-associated PDZ and coiled-coil motif-containing protein	999.617	09 Membrane & protein trafficking	1.99367	3.48069
Q9NUP1	1;1	1	1	1	1	BLOC1S4	yes	Biogenesis of lysosome-related organelles complex 1 subunit 4	1086.34	09 Membrane & protein trafficking	1.99327	2.46229
Q8IYI6	1;1	1	1	1	1	EXOC8	yes	Exocyst complex component 8	1096.25	09 Membrane & protein trafficking	1.91076	2.87368
Q9BZE9	1;1	1	1	1	1	ASPSCR1	yes	Tether containing UBX domain for GLUT4	1097.71	09 Membrane & protein trafficking	1.87935	2.85756
Q9P2E5	1;1	1	1	1	1	CHPF2	yes	Chondroitin sulfate glucuronyltransferase	*no copy number*	09 Membrane & protein trafficking	1.73689	4.37578
O94985	1;1	1	1	1	1	CLSTN1	yes	Calsyntenin-1	674.143	09 Membrane & protein trafficking	1.71434	2.19479
P32856	1;1	1	1	1	1	STX2	yes	Syntaxin-2	*no copy number*	09 Membrane & protein trafficking	1.71041	1.81924
Q12981	1;1	1	1	1	1	BNIP1	yes	Vesicle transport protein SEC20	952.452	09 Membrane & protein trafficking	1.67464	2.62461
Q96AX1	1;1	1	1	1	1	VPS33A	yes	Vacuolar protein sorting-associated protein 33A	1710.2	09 Membrane & protein trafficking	1.65447	2.94976
O00291	1;1	1	1	1	1	HIP1	yes	Huntingtin-interacting protein 1	*no copy number*	09 Membrane & protein trafficking	1.62076	1.02432
Q5VWJ9	1;1	1	1	1	1	SNX30	yes	Sorting nexin-30	1082.49	09 Membrane & protein trafficking	1.58047	1.97788
Q9H0V9	1;1	1	1	1	1	LMAN2L	yes	VIP36-like protein	945.085	09 Membrane & protein trafficking	1.56558	2.13969
Q5TCQ9	1;1	1	1	1	1	MAGI3	yes	Membrane-associated guanylate kinase, WW and PDZ domain-containing protein 3	*no copy number*	09 Membrane & protein trafficking	1.4846	1.39071
Q9H078	1;1	1	1	1	1	CLPB	yes	Caseinolytic peptidase B protein homolog	*no copy number*	09 Membrane & protein trafficking	1.47894	3.27671
Q14651	1;1	1	1	1	1	PLS1	yes	Plastin-1	1570.59	09 Membrane & protein trafficking	1.33542	2.34775
Q9NUQ3	1;1	1	1	1	1	TXLNG	yes	Gamma-taxilin	663.564	09 Membrane & protein trafficking	1.29886	2.10344
Q9Y6B7	1;1	1	1	1	1	AP4B1	yes	AP-4 complex subunit beta-1	689.966	09 Membrane & protein trafficking	1.29483	3.6413
O75382	1;1	1	1	1	1	TRIM3	yes	Tripartite motif-containing protein 3	*no copy number*	09 Membrane & protein trafficking	1.27221	1.41368
Q9H267	1;1	1	1	1	1	VPS33B	yes	Vacuolar protein sorting-associated protein 33B	2143.53	09 Membrane & protein trafficking	1.26214	2.9337
Q8IUG5	1;1	1	1	1	0	MYO18B	yes	Unconventional myosin-XVIIIb	*no copy number*	09 Membrane & protein trafficking	1.14918	0.174235		C6orf25
O00189	1;1	1	1	1	1	AP4M1	yes	AP-4 complex subunit mu-1	*no copy number*	09 Membrane & protein trafficking	1.12142	1.52612
Q8N5M9	1;1	1	1	1	1	JAGN1	yes	Protein jagunal homolog 1	250	09 Membrane & protein trafficking	0.913181	4.04079
Q86VX9	1;1	1	1	1	1	MON1A	yes	Vacuolar fusion protein MON1 homolog A	*no copy number*	09 Membrane & protein trafficking	0.823912	1.52359
O75503	1;1	1	1	1	1	CLN5	yes	Ceroid-lipofuscinosis neuronal protein 5	*no copy number*	09 Membrane & protein trafficking	0.572797	2.9021
Q587I9	1;1	1	1	1	1	SFT2D3	yes	Vesicle transport protein SFT2C	638.463	09 Membrane & protein trafficking	0.571591	1.36816
P53675	1;1	1	1	1	0	CLTCL1	yes	Clathrin heavy chain 2	4341.64	09 Membrane & protein trafficking	0.484158	0.102769
Q9H0F7	1;1	1	1	1	1	ARL6	yes	ADP-ribosylation factor-like protein 6	*no copy number*	09 Membrane & protein trafficking	0.442291	1.12448
Q9Y4U1	1;1	1	1	1	1	MMACHC	yes	Methylmalonic aciduria and homocystinuria type C protein	*no copy number*	09 Membrane & protein trafficking	0.338101	1.0024
Q7L0J3	1;1	1	1	0	1	SV2A	yes	Synaptic vesicle glycoprotein 2A	590.833	09 Membrane & protein trafficking	0.174942	3.86248
P16284	1;1	1	1	1	1	PECAM1	yes	Platelet endothelial cell adhesion molecule	9435.19	10 Membrane receptors & channels	n.d.	n.d.
Q9Y287	1;1	1	1	1	1	ITM2B	yes	Integral membrane protein 2B	1074.53	10 Membrane receptors & channels	12.4558	7.64976
P13747	1;1	1	1	1	1	HLA-E	yes	HLA class I histocompatibility antigen alpha chain E	4198.7	10 Membrane receptors & channels	12.2484	7.09092
P05556	1;1	1	1	1	1	ITGB1	yes	Integrin beta-1	10596.4	10 Membrane receptors & channels	11.935	7.45287
P14209	1;1	1	1	1	1	CD99	yes	CD99 antigen	250	10 Membrane receptors & channels	11.6082	3.71445
P30273	1;1	1	1	1	1	FCER1G	yes	High affinity immunoglobulin epsilon receptor subunit gamma	8171.21	10 Membrane receptors & channels	11.519	7.08628
O95866	1;1	1	1	1	1	MPIG6B	yes	Megakaryocyte and platelet inhibitory receptor G6b	13662.2	10 Membrane receptors & channels	11.3636	6.6378
P13224	1;1	1	1	1	1	GP1BB	yes	Platelet glycoprotein Ib beta chain	48996.7	10 Membrane receptors & channels	11.3601	4.97118
Q00013	1;1	1	1	1	1	MPP1	yes	55 kDa erythrocyte membrane protein	6901.13	10 Membrane receptors & channels	11.2258	7.65874
P05106	1;1	1	1	1	1	ITGB3	yes	Integrin beta-3	64160.8	10 Membrane receptors & channels	11.1522	9.52997
O00264	1;1	1	1	1	1	PGRMC1	yes	Membrane-associated progesterone receptor component 1	6395.13	10 Membrane receptors & channels	11.1167	4.38615
P08514	1;1	1	1	1	1	ITGA2B	yes	Integrin alpha-IIb	83267.8	10 Membrane receptors & channels	11.0683	10.0635
P27105	1;1	1	1	1	1	STOM	yes	Erythrocyte band 7 integral membrane protein	81620.6	10 Membrane receptors & channels	10.9616	9.49783
Q15762	1;1	1	1	1	1	CD226	yes	CD226 antigen	2844.62	10 Membrane receptors & channels	10.7754	6.67537
P14770	1;1	1	1	1	1	GP9	yes	Platelet glycoprotein IX	32446.8	10 Membrane receptors & channels	10.7066	8.14852
Q92854	1;1	1	1	1	1	SEMA4D	yes	Semaphorin-4D	948.982	10 Membrane receptors & channels	10.6762	5.06836
Q86YW5	1;1	1	1	1	1	TREML1	yes	Trem-like transcript 1 protein	14150.9	10 Membrane receptors & channels	10.6019	5.86827
P01889	1;1	1	1	1	1	HLA-B	yes	HLA class I histocompatibility antigen B alpha chain	2745.3	10 Membrane receptors & channels	10.5717	7.68613
Q9Y277	1;1	1	1	1	1	VDAC3	yes	Voltage-dependent anion-selective channel protein 3	17134.1	10 Membrane receptors & channels	10.5653	6.79675
P21926	1;1	1	1	1	1	CD9	yes	CD9 antigen	8002.29	10 Membrane receptors & channels	10.5404	7.55306
Q9NP59	1;1	1	1	1	1	SLC40A1	yes	Solute carrier family 40 member 1	*no copy number*	10 Membrane receptors & channels	10.2202	6.20866
Q9Y639	1;1	1	1	1	1	NPTN	yes	Neuroplastin	708.762	10 Membrane receptors & channels	10.175	5.21433
P34810	1;1	1	1	1	1	CD68	yes	Macrosialin	*no copy number*	10 Membrane receptors & channels	10.0861	4.55022
Q8WWA1	1;1	1	1	1	1	TMEM40	yes	Transmembrane protein 40	6796.61	10 Membrane receptors & channels	9.9782	5.79498
Q4KMQ2	1;1	1	1	1	1	ANO6	yes	Anoctamin-6	3977.57	10 Membrane receptors & channels	9.90902	6.9344
Q96A54	1;1	1	1	1	1	ADIPOR1	yes	Adiponectin receptor protein 1	*no copy number*	10 Membrane receptors & channels	9.88413	4.78576
Q9BX67	1;1	1	1	1	1	JAM3	yes	Junctional adhesion molecule C	2489.22	10 Membrane receptors & channels	9.66806	3.08209
Q13530	1;1	1	1	1	1	SERINC3	yes	Serine incorporator 3	782.631	10 Membrane receptors & channels	9.39696	5.65883
Q9P126	1;1	1	1	1	1	CLEC1B	yes	C-type lectin domain family 1 member B	3715.67	10 Membrane receptors & channels	9.38739	7.60564
P51790	1;1	1	1	1	1	CLCN3	yes	H+/Cl- exchange transporter 3	1209.96	10 Membrane receptors & channels	9.35422	5.86742
P11169	1;1	1	1	1	1	SLC2A3	yes	Solute carrier family 2 facilitated glucose transporter member 3	7399.3	10 Membrane receptors & channels	9.30634	8.3833
P07359	1;1	1	1	1	1	GP1BA	yes	Platelet glycoprotein Ib alpha chain	18926.9	10 Membrane receptors & channels	9.26668	5.66058
P04439	1;1	1	1	1	1	HLA-A	yes	HLA class I histocompatibility antigen A alpha chain	11801.4	10 Membrane receptors & channels	9.24652	7.24814
Q8IWA5	1;1	1	1	1	1	SLC44A2	yes	Choline transporter-like protein 2	1146.11	10 Membrane receptors & channels	9.21116	5.36314
P16671	1;1	1	1	1	1	CD36	yes	Platelet glycoprotein 4	16675.2	10 Membrane receptors & channels	8.93483	6.99499
Q86UF1	1;1	1	1	1	1	TSPAN33	yes	Tetraspanin-33	2074.21	10 Membrane receptors & channels	8.88967	5.71956
Q9H244	1;1	1	1	1	1	P2RY12	yes	P2Y purinoceptor 12	*no copy number*	10 Membrane receptors & channels	8.85087	0.876685
P11049	1;1	1	1	1	1	CD37	yes	Leukocyte antigen CD37	785.196	10 Membrane receptors & channels	8.75384	5.12076
Q96AP7	1;1	1	1	1	1	ESAM	yes	Endothelial cell-selective adhesion molecule	6457.57	10 Membrane receptors & channels	8.73591	6.56694
O00299	1;1	1	1	1	1	CLIC1	yes	Chloride intracellular channel protein 1	44079.4	10 Membrane receptors & channels	8.66276	8.85783
Q9Y696	1;1	1	1	1	1	CLIC4	yes	Chloride intracellular channel protein 4	16504.5	10 Membrane receptors & channels	8.62071	6.32622
P08962	1;1	1	1	1	1	CD63	yes	CD63 antigen	2162.43	10 Membrane receptors & channels	8.60001	8.9877
P16109	1;1	1	1	1	1	SELP	yes	P-selectin	8917.05	10 Membrane receptors & channels	8.49959	7.81137
Q7L1W4	1;1	1	1	1	1	LRRC8D	yes	Volume-regulated anion channel subunit LRRC8D	1774.11	10 Membrane receptors & channels	8.31258	5.26291
P25116	1;1	1	1	1	1	F2R	yes	Proteinase-activated receptor 1	*no copy number*	10 Membrane receptors & channels	8.30851	7.9102
P48509	1;1	1	1	1	1	CD151	yes	CD151 antigen	3027.97	10 Membrane receptors & channels	8.22975	5.10989
O15439	1;1	1	1	1	1	ABCC4	yes	Multidrug resistance-associated protein 4	1922.1	10 Membrane receptors & channels	8.13658	7.74083
Q9UMX5	1;1	1	1	1	1	NENF	yes	Neudesin	3640.24	10 Membrane receptors & channels	8.12357	5.03679
Q9H2V7	1;1	1	1	1	1	SPNS1	yes	Protein spinster homolog 1	*no copy number*	10 Membrane receptors & channels	7.90641	4.23589
Q6DN14	1;1	1	1	1	1	MCTP1	yes	Multiple C2 and transmembrane domain-containing protein 1	793.351	10 Membrane receptors & channels	7.84211	5.97408
P18084	1;1	1	1	1	1	ITGB5	yes	Integrin beta-5	1713.93	10 Membrane receptors & channels	7.77916	5.84318
P10321	1;1	1	1	1	1	HLA-C	yes	HLA class I histocompatibility antigen C alpha chain	3719.16	10 Membrane receptors & channels	7.74922	6.57632
O14672	1;1	1	1	1	1	ADAM10	yes	Disintegrin and metalloproteinase domain-containing protein 10	4432.25	10 Membrane receptors & channels	7.74085	7.53759
O15438	1;1	1	1	1	1	ABCC3	yes	Canalicular multispecific organic anion transporter 2	700.627	10 Membrane receptors & channels	7.62885	6.49582
P78410	1;1	1	1	1	1	BTN3A2	yes	Butyrophilin subfamily 3 member A2	250	10 Membrane receptors & channels	7.51949	3.49092
Q9HC07	1;1	1	1	1	1	TMEM165	yes	Transmembrane protein 165	1051.36	10 Membrane receptors & channels	7.50345	5.79681
Q8IVB4	1;1	1	1	1	1	SLC9A9	yes	Sodium/hydrogen exchanger 9	978.287	10 Membrane receptors & channels	7.42867	5.76095
Q9UIB8	1;1	1	1	1	1	CD84	yes	SLAM family member 5	2925.29	10 Membrane receptors & channels	7.25036	7.16334
P40189	1;1	1	1	1	1	IL6ST	yes	Interleukin-6 receptor subunit beta	923.13	10 Membrane receptors & channels	7.23605	6.05051
P13598	1;1	1	1	1	1	ICAM2	yes	Intercellular adhesion molecule 2	3004.87	10 Membrane receptors & channels	7.13915	7.22849
P16070	1;1	1	1	1	1	CD44	yes	CD44 antigen	*no copy number*	10 Membrane receptors & channels	7.13547	1.42574
P40238	1;1	1	1	1	1	MPL	yes	Thrombopoietin receptor	1599.07	10 Membrane receptors & channels	7.1157	3.67097
Q04771	1;1	1	1	1	1	ACVR1	yes	Activin receptor type-1	1003.66	10 Membrane receptors & channels	7.07014	3.22137
Q9H7M9	1;1	1	1	1	1	VSIR	yes	V-type immunoglobulin domain-containing suppressor of T-cell activation	1464.89	10 Membrane receptors & channels	7.05458	5.09762
P51575	1;1	1	1	1	1	P2RX1	yes	P2X purinoceptor 1	1440.75	10 Membrane receptors & channels	6.9931	7.14632
P27701	1;1	1	1	1	1	CD82	yes	CD82 antigen	1346.11	10 Membrane receptors & channels	6.97182	5.28376
P12318	1;1	1	1	1	1	FCGR2A	yes	Low affinity immunoglobulin gamma Fc region receptor IIa	986.148	10 Membrane receptors & channels	6.94872	6.92657
O75787	1;1	1	1	1	1	ATP6AP2	yes	Renin receptor	1151.43	10 Membrane receptors & channels	6.94377	4.87122
Q96SN7	1;1	1	1	1	1	ORAI2	yes	Protein Orai-2	*no copy number*	10 Membrane receptors & channels	6.88847	4.94305
Q9HCN6	1;1	1	1	1	1	GP6	yes	Platelet glycoprotein VI	9577.12	10 Membrane receptors & channels	6.88637	5.15882
O75954	1;1	1	1	1	1	TSPAN9	yes	Tetraspanin-9	2155.58	10 Membrane receptors & channels	6.85394	4.65331
Q5VY43	1;1	1	1	1	1	PEAR1	yes	Platelet endothelial aggregation receptor 1	1816.87	10 Membrane receptors & channels	6.82151	4.99545
Q9Y624	1;1	1	1	1	1	F11R	yes	Junctional adhesion molecule A	13313.1	10 Membrane receptors & channels	6.81874	5.68
Q13443	1;1	1	1	1	1	ADAM9	yes	Disintegrin and metalloproteinase domain-containing protein 9	614.398	10 Membrane receptors & channels	6.80362	3.85243
Q08722	1;1	1	1	1	1	CD47	yes	Leukocyte surface antigen CD47	4521.36	10 Membrane receptors & channels	6.75497	7.832
Q96RD7	1;1	1	1	1	1	PANX1	yes	Pannexin-1	3269.3	10 Membrane receptors & channels	6.7426	4.31094
Q6P9F7	1;1	1	1	1	1	LRRC8B	yes	Volume-regulated anion channel subunit LRRC8B	*no copy number*	10 Membrane receptors & channels	6.71232	4.63797
Q9UKF7	1;1	1	1	1	1	PITPNC1	yes	Cytoplasmic phosphatidylinositol transfer protein 1	1552.16	10 Membrane receptors & channels	6.68741	4.64755
P51811	1;1	1	1	1	1	XK	yes	Membrane transport protein XK	634.892	10 Membrane receptors & channels	6.6673	5.0375
Q96SJ8	1;1	1	1	1	1	TSPAN18	yes	Tetraspanin-18	*no copy number*	10 Membrane receptors & channels	6.62653	2.33608
Q9C0H2	1;1	1	1	1	1	TTYH3	yes	Protein tweety homolog 3	1922.17	10 Membrane receptors & channels	6.58809	3.48012
P21731	1;1	1	1	1	1	TBXA2R	yes	Thromboxane A2 receptor	*no copy number*	10 Membrane receptors & channels	6.55489	3.15086
P30511	1;1	1	1	1	1	HLA-F	yes	HLA class I histocompatibility antigen alpha chain F	*no copy number*	10 Membrane receptors & channels	6.53598	2.3661
O75069	1;1	1	1	1	1	TMCC2	yes	Transmembrane and coiled-coil domains protein 2	868.687	10 Membrane receptors & channels	6.51065	2.79641
Q96K37	1;1	1	1	1	1	SLC35E1	yes	Solute carrier family 35 member E1	881.589	10 Membrane receptors & channels	6.35304	4.32615
O43861	1;1	1	1	1	1	ATP9B	yes	Probable phospholipid-transporting ATPase IIb	*no copy number*	10 Membrane receptors & channels	6.3219	4.95997
P15529	1;1	1	1	1	1	CD46	yes	Membrane cofactor protein	1954.12	10 Membrane receptors & channels	6.27621	6.18297
Q9BRY0	1;1	1	1	1	1	SLC39A3	yes	Zinc transporter ZIP3	*no copy number*	10 Membrane receptors & channels	6.24114	7.04224
P31641	1;1	1	1	1	1	SLC6A6	yes	Sodium- and chloride-dependent taurine transporter	250	10 Membrane receptors & channels	6.22661	4.69513
Q9Y2Q0	1;1	1	1	1	1	ATP8A1	yes	Phospholipid-transporting ATPase Ia	2680.22	10 Membrane receptors & channels	6.21768	5.36033
Q9UDY2	1;1	1	1	1	1	TJP2	yes	Tight junction protein ZO-2	3922.47	10 Membrane receptors & channels	6.19159	5.57811
P22001	1;1	1	1	1	1	KCNA3	yes	Potassium voltage-gated channel subfamily A member 3	250	10 Membrane receptors & channels	6.16931	3.69069
Q9H1C0	1;1	1	1	1	1	LPAR5	yes	Lysophosphatidic acid receptor 5	*no copy number*	10 Membrane receptors & channels	6.16089	3.1093
Q96D31	1;1	1	1	1	1	ORAI1	yes	Calcium release-activated calcium channel protein 1	1657.93	10 Membrane receptors & channels	6.10448	4.45085
Q9Y561	1;1	1	1	1	1	LRP12	yes	Low-density lipoprotein receptor-related protein 12	*no copy number*	10 Membrane receptors & channels	6.0713	6.10473
Q8WWI5	1;1	1	1	1	1	SLC44A1	yes	Choline transporter-like protein 1	3268.26	10 Membrane receptors & channels	6.04524	7.45452
O60636	1;1	1	1	1	1	TSPAN2	yes	Tetraspanin-2	*no copy number*	10 Membrane receptors & channels	5.9747	0.481861
Q8TAD4	1;1	1	1	1	1	SLC30A5	yes	Zinc transporter 5	*no copy number*	10 Membrane receptors & channels	5.93182	6.60249
P29274	1;1	1	1	1	1	ADORA2A	yes	Adenosine receptor A2a	*no copy number*	10 Membrane receptors & channels	5.76083	3.39208
P45880	1;1	1	1	1	1	VDAC2	yes	Voltage-dependent anion-selective channel protein 2	14524.6	10 Membrane receptors & channels	5.69837	5.87885
Q92982	1;1	1	1	1	1	NINJ1	yes	Ninjurin-1	*no copy number*	10 Membrane receptors & channels	5.6944	2.60722
P43119	1;1	1	1	1	1	PTGIR	yes	Prostacyclin receptor	*no copy number*	10 Membrane receptors & channels	5.68781	4.29871
Q8NG11	1;1	1	1	1	1	TSPAN14	yes	Tetraspanin-14	1968.39	10 Membrane receptors & channels	5.6419	4.88915
Q8N697	1;1	1	1	1	1	SLC15A4	yes	Solute carrier family 15 member 4	651.813	10 Membrane receptors & channels	5.56857	2.72336
Q9NRQ2	1;1	1	1	1	1	PLSCR4	yes	Phospholipid scramblase 4	599.213	10 Membrane receptors & channels	5.5536	1.64782
O15440	1;1	1	1	1	1	ABCC5	yes	Multidrug resistance-associated protein 5	*no copy number*	10 Membrane receptors & channels	5.54342	3.62693
Q92956	1;1	1	1	1	1	TNFRSF14	yes	Tumor necrosis factor receptor superfamily member 14	1213.64	10 Membrane receptors & channels	5.4796	5.85066
P19634	1;1	1	1	1	1	SLC9A1	yes	Sodium/hydrogen exchanger 1	1272.24	10 Membrane receptors & channels	5.42765	3.83511
Q9Y2G3	1;1	1	1	1	1	ATP11B	yes	Probable phospholipid-transporting ATPase IF	980.404	10 Membrane receptors & channels	5.40374	5.88624
P40197	1;1	1	1	1	1	GP5	yes	Platelet glycoprotein V	30184.9	10 Membrane receptors & channels	5.38717	4.82932
O43491	1;1	1	1	1	1	EPB41L2	yes	Band 4.1-like protein 2	*no copy number*	10 Membrane receptors & channels	5.37837	2.6694
P48960	1;1	1	1	1	1	CD97	yes	CD97 antigen	583.522	10 Membrane receptors & channels	5.33467	2.58503
P05107	1;1	1	1	1	1	ITGB2	yes	Integrin beta-2	*no copy number*	10 Membrane receptors & channels	5.28312	1.21022
Q96QS1	1;1	1	1	1	1	TSPAN32	yes	Tetraspanin-32	1590.68	10 Membrane receptors & channels	5.24799	6.71173
P02730	1;1	1	1	1	1	SLC4A1	yes	Band 3 anion transport protein	819.255	10 Membrane receptors & channels	5.17071	0.247346
Q9HBM0	1;1	1	1	1	1	VEZT	yes	Vezatin	*no copy number*	10 Membrane receptors & channels	5.15767	4.39568
Q99805	1;1	1	1	1	1	TM9SF2	yes	Transmembrane 9 superfamily member 2	1370.05	10 Membrane receptors & channels	5.06045	5.79811
P47900	1;1	1	1	1	1	P2RY1	yes	P2Y purinoceptor 1	*no copy number*	10 Membrane receptors & channels	5.04993	5.46747
Q8IWB9	1;1	1	1	1	1	TEX2	yes	Testis-expressed protein 2	719.675	10 Membrane receptors & channels	5.01381	4.52728
A1A5C7	1;1	1	1	1	1	SLC22A23	yes	Solute carrier family 22 member 23	*no copy number*	10 Membrane receptors & channels	4.98611	4.19428
Q14571	1;1	1	1	1	1	ITPR2	yes	Inositol 1,4,5-trisphosphate receptor type 2	1688.34	10 Membrane receptors & channels	4.94729	3.91337
P33527	1;1	1	1	1	1	ABCC1	yes	Multidrug resistance-associated protein 1	1018.31	10 Membrane receptors & channels	4.93756	4.39295
Q6P499	1;1	1	1	1	1	NIPAL3	yes	NIPA-like protein 3	825.115	10 Membrane receptors & channels	4.92786	3.69154
P31645	1;1	1	1	1	1	SLC6A4	yes	Sodium-dependent serotonin transporter	*no copy number*	10 Membrane receptors & channels	4.91967	1.05545
Q96RI0	1;1	1	1	1	1	F2RL3	yes	Proteinase-activated receptor 4	1094.5	10 Membrane receptors & channels	4.87292	4.69269
Q8TCT9	1;1	1	1	1	1	HM13	yes	Minor histocompatibility antigen H13	250	10 Membrane receptors & channels	4.79752	5.02471
O00481	1;1	1	1	1	1	BTN3A1	yes	Butyrophilin subfamily 3 member A1	667.61	10 Membrane receptors & channels	4.75299	2.09701
O94886	1;1	1	1	1	1	TMEM63A	yes	CSC1-like protein 1	2064.29	10 Membrane receptors & channels	4.73789	5.75691
P08195	1;1	1	1	1	1	SLC3A2	yes	4F2 cell-surface antigen heavy chain	1143.7	10 Membrane receptors & channels	4.72588	6.82969
P23229	1;1	1	1	1	1	ITGA6	yes	Integrin alpha-6	11473.7	10 Membrane receptors & channels	4.72331	7.69692
Q9ULQ1	1;1	1	1	1	1	TPCN1	yes	Two pore calcium channel protein 1	555.034	10 Membrane receptors & channels	4.71964	2.5966
Q8TCZ2	1;1	1	1	1	1	CD99L2	yes	CD99 antigen-like protein 2	*no copy number*	10 Membrane receptors & channels	4.68671	3.01809
Q9NPR2	1;1	1	1	1	1	SEMA4B	yes	Semaphorin-4B	*no copy number*	10 Membrane receptors & channels	4.6483	2.87764
Q6DN12	1;1	1	1	1	1	MCTP2	yes	Multiple C2 and transmembrane domain-containing protein 2	*no copy number*	10 Membrane receptors & channels	4.6273	4.4118
P61073	1;1	1	1	1	1	CXCR4	yes	C-X-C chemokine receptor type 4	*no copy number*	10 Membrane receptors & channels	4.58662	5.37906
Q99569	1;1	1	1	1	1	PKP4	yes	Plakophilin-4	250	10 Membrane receptors & channels	4.54642	3.45775
Q9NZT2	1;1	1	1	1	1	OGFR	yes	Opioid growth factor receptor	250	10 Membrane receptors & channels	4.54558	2.89403
P98172	1;1	1	1	1	1	EFNB1	yes	Ephrin-B1	1581	10 Membrane receptors & channels	4.52258	3.12907
Q14643	1;1	1	1	1	1	ITPR1	yes	Inositol 1,4,5-trisphosphate receptor type 1	2432.54	10 Membrane receptors & channels	4.50598	5.23963
P37173	1;1	1	1	1	1	TGFBR2	yes	TGF-beta receptor type-2	*no copy number*	10 Membrane receptors & channels	4.49388	4.77627
P21796	1;1	1	1	1	1	VDAC1	yes	Voltage-dependent anion-selective channel protein 1	9991.41	10 Membrane receptors & channels	4.48402	5.99914
Q05940	1;1	1	1	1	1	SLC18A2	yes	Synaptic vesicular amine transporter	1378.05	10 Membrane receptors & channels	4.45599	2.94361
Q9NRA2	1;1	1	1	1	1	SLC17A5	yes	Sialin	*no copy number*	10 Membrane receptors & channels	4.42719	3.90794
P37288	1;1	1	1	1	1	AVPR1A	yes	Vasopressin V1a receptor	641.715	10 Membrane receptors & channels	4.41242	2.84915
Q13303	1;1	1	1	1	1	KCNAB2	yes	Voltage-gated potassium channel subunit beta-2	1321.5	10 Membrane receptors & channels	4.35101	4.18182
P57103	1;1	1	1	1	1	SLC8A3	yes	Sodium/calcium exchanger 3	577.733	10 Membrane receptors & channels	4.33719	2.62869
Q9H330	1;1	1	1	1	1	TMEM245	yes	Transmembrane protein 245	845.988	10 Membrane receptors & channels	4.33074	3.60737
Q9Y257	1;1	1	1	1	1	KCNK6	yes	Potassium channel subfamily K member 6	836.422	10 Membrane receptors & channels	4.30446	4.76191
P13987	1;1	1	1	1	1	CD59	yes	CD59 glycoprotein	1666.78	10 Membrane receptors & channels	4.26295	3.87456
Q8NB49	1;1	1	1	1	1	ATP11C	yes	Phospholipid-transporting ATPase IG	*no copy number*	10 Membrane receptors & channels	4.25703	2.76233
P51679	1;1	1	1	1	1	CCR4	yes	C-C chemokine receptor type 4	250	10 Membrane receptors & channels	4.24169	3.74674
Q96QT4	1;1	1	1	1	1	TRPM7	yes	Transient receptor potential cation channel subfamily M member 7	*no copy number*	10 Membrane receptors & channels	4.2337	4.49429
P25942	1;1	1	1	1	1	CD40	yes	Tumor necrosis factor receptor superfamily member 5	1316.47	10 Membrane receptors & channels	4.22418	3.77312
O15162	1;1	1	1	1	1	PLSCR1	yes	Phospholipid scramblase 1	831.529	10 Membrane receptors & channels	4.22164	5.12613
Q9UIG8	1;1	1	1	1	1	SLCO3A1	yes	Solute carrier organic anion transporter family member 3A1	*no copy number*	10 Membrane receptors & channels	4.20026	3.49918
Q96F46	1;1	1	1	1	1	IL17RA	yes	Interleukin-17 receptor A	*no copy number*	10 Membrane receptors & channels	4.19364	2.75674
Q9NW15	1;1	1	1	1	1	ANO10	yes	Anoctamin-10	967.989	10 Membrane receptors & channels	4.19179	3.85513
P51793	1;1	1	1	1	1	CLCN4	yes	H+/Cl- exchange transporter 4	717.457	10 Membrane receptors & channels	4.15441	5.76045
P29965	1;1	1	1	1	1	CD40LG	yes	CD40 ligand	1644.91	10 Membrane receptors & channels	4.1256	1.96109
P04150	1;1	1	1	1	1	NR3C1	yes	Glucocorticoid receptor	*no copy number*	10 Membrane receptors & channels	4.08256	3.33914
Q8NEW0	1;1	1	1	1	1	SLC30A7	yes	Zinc transporter 7	654.731	10 Membrane receptors & channels	4.05426	3.72148
Q86UP2	1;1	1	1	1	1	KTN1	yes	Kinectin	1781.47	10 Membrane receptors & channels	4.04579	5.57269
Q8TBP6	1;1	1	1	1	1	SLC25A40	yes	Solute carrier family 25 member 40	741.349	10 Membrane receptors & channels	4.02054	3.69006
B2RUZ4	1;1	1	1	1	1	SMIM1	yes	Small integral membrane protein 1	2398.57	10 Membrane receptors & channels	4.00314	4.71438
P98196	1;1	1	1	1	1	ATP11A	yes	Probable phospholipid-transporting ATPase IH	*no copy number*	10 Membrane receptors & channels	3.94455	2.59748
Q9Y210	1;1	1	1	1	1	TRPC6	yes	Short transient receptor potential channel 6	1100.69	10 Membrane receptors & channels	3.94138	5.51718
Q9P0T7	1;1	1	1	1	1	TMEM9	yes	Transmembrane protein 9	*no copy number*	10 Membrane receptors & channels	3.93515	3.79576
Q9NV96	1;1	1	1	1	1	TMEM30A	yes	Cell cycle control protein 50A	3291.16	10 Membrane receptors & channels	3.93507	4.93117
O15427	1;1	1	1	1	1	SLC16A3	yes	Monocarboxylate transporter 4	996.557	10 Membrane receptors & channels	3.90706	5.88956
P05026	1;1	1	1	1	1	ATP1B1	yes	Sodium/potassium-transporting ATPase subunit beta-1	*no copy number*	10 Membrane receptors & channels	3.88932	3.87904
O95858	1;1	1	1	1	1	TSPAN15	yes	Tetraspanin-15	2513.27	10 Membrane receptors & channels	3.87593	4.38902
P05023	1;1	1	1	1	1	ATP1A1	yes	Sodium/potassium-transporting ATPase subunit alpha-1	2144.03	10 Membrane receptors & channels	3.85957	5.86827
Q14162	1;1	1	1	1	1	SCARF1	yes	Scavenger receptor class F member 1	1610.85	10 Membrane receptors & channels	3.85949	4.2586
Q6UWJ1	1;1	1	1	1	1	TMCO3	yes	Transmembrane and coiled-coil domain-containing protein 3	*no copy number*	10 Membrane receptors & channels	3.83658	3.75429
Q5T3F8	1;1	1	1	1	1	TMEM63B	yes	CSC1-like protein 2	905.72	10 Membrane receptors & channels	3.83037	3.47322
P17301	1;1	1	1	1	1	ITGA2	yes	Integrin alpha-2	4587.63	10 Membrane receptors & channels	3.78129	0.889723
P51798	1;1	1	1	1	1	CLCN7	yes	H+/Cl- exchange transporter 7	*no copy number*	10 Membrane receptors & channels	3.70493	4.56284
Q9UHW9	1;1	1	1	1	1	SLC12A6	yes	Solute carrier family 12 member 6	*no copy number*	10 Membrane receptors & channels	3.70207	3.67511
Q99959	1;1	1	1	1	1	PKP2	yes	Plakophilin-2	663.407	10 Membrane receptors & channels	3.69629	1.88594
Q9H0U3	1;1	1	1	1	1	MAGT1	yes	Magnesium transporter protein 1	2051.86	10 Membrane receptors & channels	3.67388	4.88172
Q01650	1;1	1	1	1	1	SLC7A5	yes	Large neutral amino acids transporter small subunit 1	*no copy number*	10 Membrane receptors & channels	3.67352	5.73908
Q08357	1;1	1	1	1	1	SLC20A2	yes	Sodium-dependent phosphate transporter 2	*no copy number*	10 Membrane receptors & channels	3.67118	4.3207
Q6PML9	1;1	1	1	1	1	SLC30A9	yes	Zinc transporter 9	*no copy number*	10 Membrane receptors & channels	3.66297	4.7452
Q13563	1;1	1	1	1	1	PKD2	yes	Polycystin-2	*no copy number*	10 Membrane receptors & channels	3.65922	3.42947
P55735	1;1	1	1	1	1	SEC13	yes	Protein Sec-13 homolog	1508.42	10 Membrane receptors & channels	3.64956	5.55611
O96005	1;1	1	1	1	1	CLPTM1	yes	Cleft lip and palate transmembrane protein 1	*no copy number*	10 Membrane receptors & channels	3.64503	3.98175
P78536	1;1	1	1	1	1	ADAM17	yes	Disintegrin and metalloproteinase domain-containing protein 17	672.968	10 Membrane receptors & channels	3.62762	3.42899
Q6YHK3	1;1	1	1	1	1	CD109	yes	CD109 antigen	1704.97	10 Membrane receptors & channels	3.61111	3.87268
P08069	1;1	1	1	1	1	IGF1R	yes	Insulin-like growth factor 1 receptor	*no copy number*	10 Membrane receptors & channels	3.60969	4.18534
P54709	1;1	1	1	1	1	ATP1B3	yes	Sodium/potassium-transporting ATPase subunit beta-3	2532.87	10 Membrane receptors & channels	3.606	4.92084
Q9Y653	1;1	1	1	1	1	ADGRG1	yes	Adhesion G-protein coupled receptor G1 (GPR56)	*no copy number*	10 Membrane receptors & channels	3.58139	3.00303
Q5TC84	1;1	1	1	1	1	OGFRL1	yes	Opioid growth factor receptor-like protein 1	687.189	10 Membrane receptors & channels	3.58099	5.5435
Q8N5H7	1;1	1	1	1	1	SH2D3C	yes	SH2 domain-containing protein 3C	*no copy number*	10 Membrane receptors & channels	3.54565	2.74692
P08913	1;1	1	1	1	1	ADRA2A	yes	Alpha-2A adrenergic receptor	741.669	10 Membrane receptors & channels	3.52714	4.03147
Q6NXT4	1;1	1	1	1	1	SLC30A6	yes	Zinc transporter 6	*no copy number*	10 Membrane receptors & channels	3.52549	3.56624
P25105	1;1	1	1	1	1	PTAFR	yes	Platelet-activating factor receptor	*no copy number*	10 Membrane receptors & channels	3.49617	2.15797
Q6PI78	1;1	1	1	1	1	TMEM65	yes	Transmembrane protein 65	*no copy number*	10 Membrane receptors & channels	3.49416	2.37621
O60669	1;1	1	1	1	1	SLC16A7	yes	Monocarboxylate transporter 2	*no copy number*	10 Membrane receptors & channels	3.43599	3.78197
Q99767	1;1	1	1	1	1	APBA2	yes	Amyloid beta A4 precursor protein-binding family A member 2	*no copy number*	10 Membrane receptors & channels	3.43309	3.6854
Q86X29	1;1	1	1	1	1	LSR	yes	Lipolysis-stimulated lipoprotein receptor	*no copy number*	10 Membrane receptors & channels	3.41332	0.52027
Q9BVC6	1;1	1	1	1	1	TMEM109	yes	Transmembrane protein 109	1828.08	10 Membrane receptors & channels	3.40386	4.13062
Q0VD83	1;1	1	1	1	1	APOBR	yes	Apolipoprotein B receptor	659.494	10 Membrane receptors & channels	3.40195	2.51097
Q9P246	1;1	1	1	1	1	STIM2	yes	Stromal interaction molecule 2	*no copy number*	10 Membrane receptors & channels	3.38232	2.97591
Q07157	1;1	1	1	1	1	TJP1	yes	Tight junction protein ZO-1	*no copy number*	10 Membrane receptors & channels	3.35643	0.575356
Q5M8T2	1;1	1	1	1	1	SLC35D3	yes	Solute carrier family 35 member D3	642.275	10 Membrane receptors & channels	3.34686	3.94706
P02786	1;1	1	1	1	1	TFRC	yes	Transferrin receptor protein 1	1005.86	10 Membrane receptors & channels	3.31251	4.92631
P55011	1;1	1	1	1	1	SLC12A2	yes	Solute carrier family 12 member 2	565.377	10 Membrane receptors & channels	3.29499	2.54208
Q9BS91	1;1	1	1	1	1	SLC35A5	yes	Probable UDP-sugar transporter protein SLC35A5	*no copy number*	10 Membrane receptors & channels	3.29271	3.71127
P29972	1;1	1	1	1	0	AQP1	yes	Aquaporin-1	*no copy number*	10 Membrane receptors & channels	3.2837	0.085858
O15031	1;1	1	1	1	1	PLXNB2	yes	Plexin-B2	1558.71	10 Membrane receptors & channels	3.26348	3.44351
Q14699	1;1	1	1	1	1	RFTN1	yes	Raftlin	735.864	10 Membrane receptors & channels	3.25988	3.06178
Q92508	1;1	1	1	1	1	PIEZO1	yes	Piezo-type mechanosensitive ion channel component 1	*no copy number*	10 Membrane receptors & channels	3.21066	4.06955
Q9H8M5	1;1	1	1	1	1	CNNM2	yes	Metal transporter CNNM2	*no copy number*	10 Membrane receptors & channels	3.20353	1.60252
Q96AG3	1;1	1	1	1	1	SLC25A46	yes	Solute carrier family 25 member 46	*no copy number*	10 Membrane receptors & channels	3.11601	4.54149
Q92504	1;1	1	1	1	1	SLC39A7	yes	Zinc transporter SLC39A7	250	10 Membrane receptors & channels	3.10241	4.99074
O00478	1;1	1	1	1	1	BTN3A3	yes	Butyrophilin subfamily 3 member A3	*no copy number*	10 Membrane receptors & channels	3.04254	1.50624
P60033	1;1	1	1	1	1	CD81	yes	CD81 antigen	1041.16	10 Membrane receptors & channels	3.01363	3.5293
Q9Y6M5	1;1	1	1	1	1	SLC30A1	yes	Zinc transporter 1	*no copy number*	10 Membrane receptors & channels	3.01132	2.92284
P04920	1;1	1	1	1	1	SLC4A2	yes	Anion exchange protein 2	780.307	10 Membrane receptors & channels	3.00948	4.2011
Q8TD43	1;1	1	1	1	1	TRPM4	yes	Transient receptor potential cation channel subfamily M member 4	785.981	10 Membrane receptors & channels	2.97643	2.59159
Q8N5C1	1;1	1	1	1	1	CALHM5	yes	Calcium homeostasis modulator protein 5 (FAM26E)	250	10 Membrane receptors & channels	2.95034	0.741186
P19256	1;1	1	1	1	1	CD58	yes	Lymphocyte function-associated antigen 3	622.605	10 Membrane receptors & channels	2.94331	4.43144
Q9HBR0	1;1	1	1	1	1	SLC38A10	yes	Putative sodium-coupled neutral amino acid transporter 10	*no copy number*	10 Membrane receptors & channels	2.9119	4.27841
Q8N1M1	1;1	1	1	1	1	BEST3	yes	Bestrophin-3	250	10 Membrane receptors & channels	2.87172	0.276981
Q8IU68	1;1	1	1	1	1	TMC8	yes	Transmembrane channel-like protein 8	*no copy number*	10 Membrane receptors & channels	2.82495	4.90743
P20020	1;1	1	1	1	1	ATP2B1	yes	Plasma membrane calcium-transporting ATPase 1	*no copy number*	10 Membrane receptors & channels	2.8155	3.01809
Q96T83	1;1	1	1	1	1	SLC9A7	yes	Sodium/hydrogen exchanger 7	*no copy number*	10 Membrane receptors & channels	2.79975	3.67841
P53985	1;1	1	1	1	1	SLC16A1	yes	Monocarboxylate transporter 1	*no copy number*	10 Membrane receptors & channels	2.78868	3.09323
Q15758	1;1	1	1	1	1	SLC1A5	yes	Neutral amino acid transporter B0	250	10 Membrane receptors & channels	2.77377	6.37889
Q96HD1	1;1	1	1	1	1	CRELD1	yes	Cysteine-rich with EGF-like domain protein 1	989.075	10 Membrane receptors & channels	2.76064	2.92564
P16150	1;1	1	1	1	1	SPN	yes	Leukosialin	1134.04	10 Membrane receptors & channels	2.75811	6.32156
P08648	1;1	1	1	1	1	ITGA5	yes	Integrin alpha-5	1894.96	10 Membrane receptors & channels	2.75448	4.45042
Q9Y4D7	1;1	1	1	1	1	PLXND1	yes	Plexin-D1	*no copy number*	10 Membrane receptors & channels	2.74534	4.16774
P98198	1;1	1	1	1	1	ATP8B2	yes	Phospholipid-transporting ATPase ID	*no copy number*	10 Membrane receptors & channels	2.74528	4.33883
P11166	1;1	1	1	1	1	SLC2A1	yes	Solute carrier family 2 facilitated glucose transporter member 1	673.689	10 Membrane receptors & channels	2.73948	3.8429
P10275	1;1	1	1	1	0	AR	yes	Androgen receptor	*no copy number*	10 Membrane receptors & channels	2.73874	0.181947
O75663	1;1	1	1	1	1	TIPRL	yes	TIP41-like protein	3658.98	10 Membrane receptors & channels	2.71821	4.4243
Q14728	1;1	1	1	1	1	MFSD10	yes	Major facilitator superfamily domain-containing protein 10	*no copy number*	10 Membrane receptors & channels	2.71287	3.06104
Q9BX59	1;1	1	1	1	1	TAPBPL	yes	Tapasin-related protein	889.458	10 Membrane receptors & channels	2.71073	2.32554
Q8IZY2	1;1	1	1	1	1	ABCA7	yes	ATP-binding cassette sub-family A member 7	*no copy number*	10 Membrane receptors & channels	2.70654	4.36873
Q9H813	1;1	1	1	1	1	PACC1	yes	Proton-activated chloride channel (TMEM206)	*no copy number*	10 Membrane receptors & channels	2.69637	3.41668
Q96QE2	1;1	1	1	1	1	SLC2A13	yes	Proton myo-inositol cotransporter	*no copy number*	10 Membrane receptors & channels	2.64676	1.95867
Q9UGH3	1;1	1	1	1	1	SLC23A2	yes	Solute carrier family 23 member 2	*no copy number*	10 Membrane receptors & channels	2.64457	2.85078
O15173	1;1	1	1	1	1	PGRMC2	yes	Membrane-associated progesterone receptor component 2	2054.14	10 Membrane receptors & channels	2.64119	4.59082
P16452	1;1	1	1	1	1	EPB42	yes	Erythrocyte membrane protein band 4.2	*no copy number*	10 Membrane receptors & channels	2.60283	1.66409
P35408	1;1	1	1	1	1	PTGER4	yes	Prostaglandin E2 receptor EP4 subtype	*no copy number*	10 Membrane receptors & channels	2.59454	0.399806
O00559	1;1	1	1	1	1	EBAG9	yes	Receptor-binding cancer antigen expressed on SiSo cells	*no copy number*	10 Membrane receptors & channels	2.57277	4.85238
Q9BZW8	1;1	1	1	1	1	CD244	yes	Natural killer cell receptor 2B4	656.832	10 Membrane receptors & channels	2.55592	3.16169
Q07108	1;1	1	1	1	1	CD69	yes	Early activation antigen CD69	1137.1	10 Membrane receptors & channels	2.52689	7.62642
Q8NBI5	1;1	1	1	1	1	SLC43A3	yes	Solute carrier family 43 member 3	*no copy number*	10 Membrane receptors & channels	2.48713	6.15325
Q86X19	1;1	1	1	1	1	TMEM17	yes	Transmembrane protein 17	*no copy number*	10 Membrane receptors & channels	2.46386	1.46103
Q9NQQ7	1;1	1	1	1	1	SLC35C2	yes	Solute carrier family 35 member C2	*no copy number*	10 Membrane receptors & channels	2.43932	3.9221
Q8TDW0	1;1	1	1	1	1	LRRC8C	yes	Volume-regulated anion channel subunit LRRC8C	*no copy number*	10 Membrane receptors & channels	2.35797	1.93439
Q96S66	1;1	1	1	1	1	CLCC1	yes	Chloride channel CLIC-like protein 1	746.187	10 Membrane receptors & channels	2.31633	4.30912
P02750	1;1	1	1	1	0	LRG1	yes	Leucine-rich alpha-2-glycoprotein	*no copy number*	10 Membrane receptors & channels	2.31357	0.105054
Q13740	1;1	1	1	1	1	ALCAM	yes	CD166 antigen	650.51	10 Membrane receptors & channels	2.27101	1.70434
Q9BXP2	1;1	1	1	1	1	SLC12A9	yes	Solute carrier family 12 member 9	*no copy number*	10 Membrane receptors & channels	2.25557	2.19961
Q9NPY3	1;1	1	1	1	1	CD93	yes	Complement component C1q receptor	749.305	10 Membrane receptors & channels	2.18948	0.83334
P06756	1;1	1	1	1	1	ITGAV	yes	Integrin alpha-V	1431.49	10 Membrane receptors & channels	2.18526	3.33936
Q13258	1;1	1	1	1	1	PTGDR	yes	Prostaglandin D2 receptor	*no copy number*	10 Membrane receptors & channels	2.17211	1.19093
Q5T2D2	1;1	1	1	1	1	TREML2	yes	Trem-like transcript 2 protein	*no copy number*	10 Membrane receptors & channels	2.16049	3.18065
P07949	1;1	1	1	1	0	RET	yes	Proto-oncogene tyrosine-protein kinase receptor RET	*no copy number*	10 Membrane receptors & channels	2.13628	0.146333
Q04656	1;1	1	1	1	1	ATP7A	yes	Copper-transporting ATPase 1	736.257	10 Membrane receptors & channels	2.0918	2.75947
Q9HBL7	1;1	1	1	1	1	PLGRKT	yes	Plasminogen receptor (KT)	1684.9	10 Membrane receptors & channels	2.06118	4.09796
O75326	1;1	1	1	1	1	SEMA7A	yes	Semaphorin-7A	250	10 Membrane receptors & channels	2.00524	1.7235
O75387	1;1	1	1	1	1	SLC43A1	yes	Large neutral amino acids transporter small subunit 3	*no copy number*	10 Membrane receptors & channels	1.97303	2.58358
P01130	1;1	1	1	1	1	LDLR	yes	Low-density lipoprotein receptor	*no copy number*	10 Membrane receptors & channels	1.95196	5.85279
Q3KQZ1	1;1	1	1	1	1	SLC25A35	yes	Solute carrier family 25 member 35	2067.61	10 Membrane receptors & channels	1.9398	1.44665
Q96DU3	1;1	1	1	1	1	SLAMF6	yes	SLAM family member 6	*no copy number*	10 Membrane receptors & channels	1.93471	1.44225
Q9BTV4	1;1	1	1	1	1	TMEM43	yes	Transmembrane protein 43	2777.93	10 Membrane receptors & channels	1.923	3.31245
Q8IWT6	1;1	1	1	1	1	LRRC8A	yes	Volume-regulated anion channel subunit LRRC8A	*no copy number*	10 Membrane receptors & channels	1.87552	2.25566
Q9Y5S1	1;1	1	1	1	1	TRPV2	yes	Transient receptor potential cation channel subfamily V member 2	*no copy number*	10 Membrane receptors & channels	1.87349	3.64198
O14817	1;1	1	1	1	1	TSPAN4	yes	Tetraspanin-4	*no copy number*	10 Membrane receptors & channels	1.80689	4.57746
P06213	1;1	1	1	1	1	INSR	yes	Insulin receptor	*no copy number*	10 Membrane receptors & channels	1.78123	3.16882
P23634	1;1	1	1	1	1	ATP2B4	yes	Plasma membrane calcium-transporting ATPase 4	642.936	10 Membrane receptors & channels	1.77546	1.11002
Q9BXS9	1;1	1	1	1	1	SLC26A6	yes	Solute carrier family 26 member 6	*no copy number*	10 Membrane receptors & channels	1.75869	3.12771
Q6P4Q7	1;1	1	1	1	1	CNNM4	yes	Metal transporter CNNM4	*no copy number*	10 Membrane receptors & channels	1.63753	1.66341
O60462	1;1	1	1	1	1	NRP2	yes	Neuropilin-2	*no copy number*	10 Membrane receptors & channels	1.59031	0.520256
Q13433	1;1	1	1	1	1	SLC39A6	yes	Zinc transporter ZIP6	*no copy number*	10 Membrane receptors & channels	1.50475	2.76726
Q86V85	1;1	1	1	1	1	GPR180	yes	Integral membrane protein GPR180	635.889	10 Membrane receptors & channels	1.42655	2.01212
Q9UMF0	1;1	1	1	1	1	ICAM5	yes	Intercellular adhesion molecule 5	*no copy number*	10 Membrane receptors & channels	1.42056	4.35896
Q6UXH1	1;1	1	1	1	1	CRELD2	yes	Cysteine-rich with EGF-like domain protein 2	*no copy number*	10 Membrane receptors & channels	1.4116	2.82284
Q99808	1;1	1	1	1	1	SLC29A1	yes	Equilibrative nucleoside transporter 1	*no copy number*	10 Membrane receptors & channels	1.40896	3.67173
P28223	1;1	1	1	1	1	HTR2A	yes	5-Hydroxytryptamine receptor 2A	*no copy number*	10 Membrane receptors & channels	1.40285	2.43973
P16389	1;1	1	1	1	0	KCNA2	yes	Potassium voltage-gated channel subfamily A member 2	622.8	10 Membrane receptors & channels	1.39965	0.0234082
Q9HCM2	1;1	1	1	1	1	PLXNA4	yes	Plexin-A4	1296.7	10 Membrane receptors & channels	1.36405	2.79373
Q6N075	1;1	1	1	1	1	MFSD5	yes	Molybdate-anion transporter	*no copy number*	10 Membrane receptors & channels	1.30614	3.12672
Q15722	1;1	1	1	1	1	LTB4R	yes	Leukotriene B4 receptor 1	*no copy number*	10 Membrane receptors & channels	1.29252	1.50146
P17342	1;1	1	1	1	1	NPR3	yes	Atrial natriuretic peptide receptor 3	*no copy number*	10 Membrane receptors & channels	1.27746	2.71831
Q96HH6	1;1	1	1	1	1	TMEM19	yes	Transmembrane protein 19	*no copy number*	10 Membrane receptors & channels	1.27059	2.54918
Q8N9M5	1;1	1	1	1	1	TMEM102	yes	Transmembrane protein 102	*no copy number*	10 Membrane receptors & channels	1.26412	2.25677
Q8NE01	1;1	1	1	1	1	CNNM3	yes	Metal transporter CNNM3	*no copy number*	10 Membrane receptors & channels	1.25286	1.35723
O00421	1;1	1	1	1	1	CCRL2	yes	C-C chemokine receptor-like 2	*no copy number*	10 Membrane receptors & channels	1.24519	4.32314
P08183	1;1	1	1	1	1	ABCB1	yes	Multidrug resistance protein 1	*no copy number*	10 Membrane receptors & channels	1.12573	1.36467
O60449	1;1	1	1	1	1	LY75	yes	Lymphocyte antigen 75	638.332	10 Membrane receptors & channels	1.02947	1.43975
P51797	1;1	1	1	1	1	CLCN6	yes	Chloride transport protein 6	*no copy number*	10 Membrane receptors & channels	1.02795	3.67731
Q9HBE5	1;1	1	1	1	1	IL21R	yes	Interleukin-21 receptor	*no copy number*	10 Membrane receptors & channels	0.982989	4.74042
P15328	1;1	1	1	1	0	FOLR1	yes	Folate receptor alpha	*no copy number*	10 Membrane receptors & channels	0.85563	0.0661429
Q14573	1;1	1	1	1	0	ITPR3	yes	Inositol 1,4,5-trisphosphate receptor type 3	753.137	10 Membrane receptors & channels	0.839045	0.0161924
Q99665	1;1	1	1	1	0	IL12RB2	yes	Interleukin-12 receptor subunit beta-2	*no copy number*	10 Membrane receptors & channels	0.762952	0.0318964
P56749	1;1	1	1	1	1	CLDN12	yes	Claudin-12	*no copy number*	10 Membrane receptors & channels	0.7097	2.89733
P43005	1;1	1	1	1	1	SLC1A1	yes	Excitatory amino acid transporter 3	*no copy number*	10 Membrane receptors & channels	0.677795	0.297029
P15924	1;1	1	1	1	0	DSP	yes	Desmoplakin	*no copy number*	10 Membrane receptors & channels	0.558983	0.0029958
Q9P0K1	1;1	1	1	1	1	ADAM22	yes	Disintegrin and metalloproteinase domain-containing protein 22	*no copy number*	10 Membrane receptors & channels	0.517413	0.694779
Q96BF3	1;1	1	1	1	1	TMIGD2	yes	Transmembrane and immunoglobulin domain-containing protein 2	697.912	10 Membrane receptors & channels	0.507966	1.14914
Q13214	1;1	1	1	1	1	SEMA3B	yes	Semaphorin-3B	250	10 Membrane receptors & channels	0.493878	0.266247
Q6ZQN7	1;1	1	1	1	1	SLCO4C1	yes	Solute carrier organic anion transporter family member 4C1	*no copy number*	10 Membrane receptors & channels	0.420804	1.62248
Q8TDX9	1;1	1	1	1	0	PKD1L1	yes	Polycystic kidney disease protein 1-like 1	250	10 Membrane receptors & channels	0.41426	0.0288484
Q09428	1;1	1	1	1	0	ABCC8	yes	ATP-binding cassette sub-family C member 8	694.635	10 Membrane receptors & channels	0.404293	0.0573851
P02787	1;1	1	1	1	1	TF	yes	Serotransferrin	8410.58	10 Membrane receptors & channels	0.351961	0.36131
P21802	1;1	1	1	1	0	FGFR2	yes	Fibroblast growth factor receptor 2	*no copy number*	10 Membrane receptors & channels	0.343699	0.0323507
Q9NS68	1;1	1	1	1	0	TNFRSF19	yes	Tumor necrosis factor receptor superfamily member 19	*no copy number*	10 Membrane receptors & channels	0.291709	0.110573
Q9Y6N8	1;1	1	1	1	0	CDH10	yes	Cadherin-10	*no copy number*	10 Membrane receptors & channels	0.280797	0.0485581
O43866	1;1	1	1	1	0	CD5L	yes	CD5 antigen-like	*no copy number*	10 Membrane receptors & channels	0.264091	0.00153231
P00450	1;1	1	1	1	0	CP	yes	Ceruloplasmin	1279.82	10 Membrane receptors & channels	0.255168	0.0517487
P22607	1;1	1	1	1	1	FGFR3	yes	Fibroblast growth factor receptor 3	*no copy number*	10 Membrane receptors & channels	0.221411	0.535615
P01893	1;1	1	1	0	1	HLA-H	yes	Putative HLA class I histocompatibility antigen alpha chain H	*no copy number*	10 Membrane receptors & channels	0.184086	1.17317
P03886	1;1	1	1	1	1	MT-ND1	yes	NADH-ubiquinone oxidoreductase chain 1	984.698	11 Mitochondrial proteins	18.3371	5.87718
P00846	1;1	1	1	1	1	MT-ATP6	yes	ATP synthase subunit a	1495.04	11 Mitochondrial proteins	16.9968	7.02614
P03897	1;1	1	1	1	1	MT-ND3	yes	NADH-ubiquinone oxidoreductase chain 3	250	11 Mitochondrial proteins	16.7762	7.45294
P00403	1;1	1	1	1	1	MT-CO2	yes	Cytochrome C oxidase subunit 2	5567.65	11 Mitochondrial proteins	16.4322	8.76861
P03905	1;1	1	1	1	1	MT-ND4	yes	NADH-ubiquinone oxidoreductase chain 4	684.365	11 Mitochondrial proteins	16.226	7.21502
P03928	1;1	1	1	1	1	MT-ATP8	yes	ATP synthase protein 8	2315.92	11 Mitochondrial proteins	15.6058	5.44626
P03915	1;1	1	1	1	1	MT-ND5	yes	NADH-ubiquinone oxidoreductase chain 5	767.517	11 Mitochondrial proteins	14.9304	5.96052
P04179	1;1	1	1	1	1	SOD2	yes	Superoxide dismutase Mn mitochondrial	29486.7	11 Mitochondrial proteins	12.7441	7.04408
P07919	1;1	1	1	1	1	UQCRH	yes	Cytochrome B-C1 complex subunit 6 mitochondrial	1060.44	11 Mitochondrial proteins	10.8372	8.02716
P36969	1;1	1	1	1	1	GPX4	yes	Phospholipid hydroperoxide glutathione peroxidase mitochondrial	4604.79	11 Mitochondrial proteins	10.3647	7.3389
P14854	1;1	1	1	1	1	COX6B1	yes	Cytochrome C oxidase subunit 6B1	8454.4	11 Mitochondrial proteins	9.61361	6.61976
P13804	1;1	1	1	1	1	ETFA	yes	Electron transfer flavoprotein subunit alpha mitochondrial	7911.84	11 Mitochondrial proteins	9.47994	6.9347
Q9Y241	1;1	1	1	1	1	HIGD1A	yes	HIG1 domain family member 1A mitochondrial	*no copy number*	11 Mitochondrial proteins	9.45906	5.84002
P56378	1;1	1	1	1	1	ATP5MPL	yes	ATP synthase subunit ATP5MPL mitochondrial	3044.57	11 Mitochondrial proteins	9.41594	6.61814
O75964	1;1	1	1	1	1	ATP5L	yes	ATP synthase subunit g mitochondrial	7855.03	11 Mitochondrial proteins	9.39506	6.41153
P56556	1;1	1	1	1	1	NDUFA6	yes	NADH dehydrogenase ubiquinone 1 alpha subcomplex subunit 6	3688.05	11 Mitochondrial proteins	9.28708	5.48895
O14957	1;1	1	1	1	1	UQCR11	yes	Cytochrome B-C1 complex subunit 10	1829.87	11 Mitochondrial proteins	9.2811	5.56833
Q16718	1;1	1	1	1	1	NDUFA5	yes	NADH dehydrogenase ubiquinone 1 alpha subcomplex subunit 5	2204.78	11 Mitochondrial proteins	9.0306	4.73128
O95168	1;1	1	1	1	1	NDUFB4	yes	NADH dehydrogenase ubiquinone 1 beta subcomplex subunit 4	2224.31	11 Mitochondrial proteins	8.78641	6.2979
O43920	1;1	1	1	1	1	NDUFS5	yes	NADH dehydrogenase ubiquinone iron-sulfur protein 5	2363.23	11 Mitochondrial proteins	8.62932	7.0467
P56385	1;1	1	1	1	1	ATP5I	yes	ATP synthase subunit E mitochondrial	13937.5	11 Mitochondrial proteins	8.56603	6.89231
P12074	1;1	1	1	1	1	COX6A1	yes	Cytochrome C oxidase subunit 6A1 mitochondrial	1195.48	11 Mitochondrial proteins	8.56055	7.02896
Q9BUE6	1;1	1	1	1	1	ISCA1	yes	Iron-sulfur cluster assembly 1 homolog mitochondrial	*no copy number*	11 Mitochondrial proteins	8.55484	6.01868
P13073	1;1	1	1	1	1	COX4I1	yes	Cytochrome C oxidase subunit 4 isoform 1 mitochondrial	7154.09	11 Mitochondrial proteins	8.46364	7.05958
Q96IX5	1;1	1	1	1	1	USMG5	yes	Up-regulated during skeletal muscle growth protein 5	4304.26	11 Mitochondrial proteins	8.4287	6.9657
Q9H019	1;1	1	1	1	1	MTFR1L	yes	Mitochondrial fission regulator 1-like	*no copy number*	11 Mitochondrial proteins	8.41378	4.74075
Q9UH62	1;1	1	1	1	1	ARMCX3	yes	Armadillo repeat-containing X-linked protein 3	4123.67	11 Mitochondrial proteins	8.38458	5.18899
O94925	1;1	1	1	1	1	GLS	yes	Glutaminase kidney isoform mitochondrial	2818.61	11 Mitochondrial proteins	8.27489	6.61841
Q9H1K1	1;1	1	1	1	1	ISCU	yes	Iron-sulfur cluster assembly enzyme ISCU mitochondrial	*no copy number*	11 Mitochondrial proteins	7.9939	4.53994
P56134	1;1	1	1	1	1	ATP5J2	yes	ATP synthase subunit F mitochondrial	11406.8	11 Mitochondrial proteins	7.976	7.39835
Q9NRP2	1;1	1	1	1	1	CMC2	yes	COX assembly mitochondrial protein 2 homolog	*no copy number*	11 Mitochondrial proteins	7.96985	4.60208
Q9GZY8	1;1	1	1	1	1	MFF	yes	Mitochondrial fission factor	1308.5	11 Mitochondrial proteins	7.96252	5.70316
P10176	1;1	1	1	1	1	COX8A	yes	Cytochrome C oxidase subunit 8A mitochondrial	*no copy number*	11 Mitochondrial proteins	7.83961	7.19344
Q96AQ8	1;1	1	1	1	1	MCUR1	yes	Mitochondrial calcium uniporter regulator 1	1814.12	11 Mitochondrial proteins	7.62998	4.62678
Q9P0U1	1;1	1	1	1	1	TOMM7	yes	Mitochondrial import receptor subunit TOM7 homolog	3181.99	11 Mitochondrial proteins	7.62848	5.35848
P18859	1;1	1	1	1	1	ATP5J	yes	ATP synthase-coupling factor 6 mitochondrial	9996.19	11 Mitochondrial proteins	7.5246	5.43168
P30044	1;1	1	1	1	1	PRDX5	yes	Peroxiredoxin-5 mitochondrial	20668.5	11 Mitochondrial proteins	7.43254	6.08221
O00483	1;1	1	1	1	1	NDUFA4	yes	Cytochrome C oxidase subunit NDUFA4	4433.86	11 Mitochondrial proteins	7.36518	6.08283
Q15118	1;1	1	1	1	1	PDK1	yes	Pyruvate dehydrogenase acetyl-transferring kinase isozyme 1 mitochondrial	1865.78	11 Mitochondrial proteins	7.34949	4.21839
Q86Y39	1;1	1	1	1	1	NDUFA11	yes	NADH dehydrogenase ubiquinone 1 alpha subcomplex subunit 11	2597.87	11 Mitochondrial proteins	7.29074	5.87297
P99999	1;1	1	1	1	1	CYCS	yes	Cytochrome C	4700.16	11 Mitochondrial proteins	7.13572	5.75678
P09669	1;1	1	1	1	1	COX6C	yes	Cytochrome C oxidase subunit 6C	5720.71	11 Mitochondrial proteins	7.11617	6.93765
P14406	1;1	1	1	1	1	COX7A2	yes	Cytochrome C oxidase subunit 7A2 mitochondrial	7273.89	11 Mitochondrial proteins	7.10712	7.34938
O75947	1;1	1	1	1	1	ATP5H	yes	ATP synthase subunit D mitochondrial	10357.5	11 Mitochondrial proteins	7.07089	6.43073
P30405	1;1	1	1	1	1	PPIF	yes	Peptidyl-prolyl cis-trans isomerase F mitochondrial	19114.2	11 Mitochondrial proteins	7.03475	7.625
O75438	1;1	1	1	1	1	NDUFB1	yes	NADH dehydrogenase ubiquinone 1 beta subcomplex subunit 1	3884.36	11 Mitochondrial proteins	7.02212	6.76611
Q9BPX6	1;1	1	1	1	1	MICU1	yes	Calcium uptake protein 1 mitochondrial	1394.97	11 Mitochondrial proteins	7.01429	6.23099
Q8NE86	1;1	1	1	1	1	MCU	yes	Calcium uniporter protein mitochondrial	5937.19	11 Mitochondrial proteins	6.99093	5.10235
P15954	1;1	1	1	1	1	COX7C	yes	Cytochrome C oxidase subunit 7C mitochondrial	3231.19	11 Mitochondrial proteins	6.90468	7.30285
O95167	1;1	1	1	1	1	NDUFA3	yes	NADH dehydrogenase ubiquinone 1 alpha subcomplex subunit 3	*no copy number*	11 Mitochondrial proteins	6.88816	5.64056
Q9H4I9	1;1	1	1	1	1	SMDT1	yes	Essential MCU regulator mitochondrial	2573.66	11 Mitochondrial proteins	6.88606	3.43538
Q96B49	1;1	1	1	1	1	TOMM6	yes	Mitochondrial import receptor subunit TOM6 homolog	854.297	11 Mitochondrial proteins	6.84114	5.76794
P14927	1;1	1	1	1	1	UQCRB	yes	Cytochrome B-C1 complex subunit 7	4474.49	11 Mitochondrial proteins	6.81849	6.56786
P82673	1;1	1	1	1	1	MRPS35	yes	28S ribosomal protein S35 mitochondrial	600.588	11 Mitochondrial proteins	6.80591	3.63765
P05141	1;1	1	1	1	1	SLC25A5	yes	ADP/ATP translocase 2	30681.7	11 Mitochondrial proteins	6.76035	6.94363
O00746	1;1	1	1	1	1	NME4	yes	Nucleoside diphosphate kinase mitochondrial	1567.07	11 Mitochondrial proteins	6.74528	4.41279
Q9UDW1	1;1	1	1	1	1	UQCR10	yes	Cytochrome B-C1 complex subunit 9	*no copy number*	11 Mitochondrial proteins	6.64894	5.64089
P43304	1;1	1	1	1	1	GPD2	yes	Glycerol-3-phosphate dehydrogenase mitochondrial	8498.03	11 Mitochondrial proteins	6.59982	4.82862
Q9UII2	1;1	1	1	1	1	ATPIF1	yes	ATPase inhibitor mitochondrial	2592.98	11 Mitochondrial proteins	6.56197	6.09835
Q9P0J0	1;1	1	1	1	1	NDUFA13	yes	NADH dehydrogenase ubiquinone 1 alpha subcomplex subunit 13	2385.56	11 Mitochondrial proteins	6.5324	6.24887
P22830	1;1	1	1	1	1	FECH	yes	Ferrochelatase mitochondrial	1100.93	11 Mitochondrial proteins	6.51111	4.00279
P36957	1;1	1	1	1	1	DLST	yes	Dihydrolipoyllysine-residue succinyltransferase component of 2-oxoglutarate dehydrogenase complex mitochondrial	2568.13	11 Mitochondrial proteins	6.46774	3.9954
O95140	1;1	1	1	1	1	MFN2	yes	Mitofusin-2	1490.34	11 Mitochondrial proteins	6.4202	3.89654
O96000	1;1	1	1	1	1	NDUFB10	yes	NADH dehydrogenase ubiquinone 1 beta subcomplex subunit 10	2649.08	11 Mitochondrial proteins	6.38852	5.09077
P11310	1;1	1	1	1	1	ACADM	yes	Medium-chain specific acyl-CoA dehydrogenase mitochondrial	3359.74	11 Mitochondrial proteins	6.32001	5.10919
Q9Y3D6	1;1	1	1	1	1	FIS1	yes	Mitochondrial fission 1 protein	6133.02	11 Mitochondrial proteins	6.27796	5.0644
Q00325	1;1	1	1	1	1	SLC25A3	yes	Phosphate carrier protein mitochondrial	6781.88	11 Mitochondrial proteins	6.25109	7.3939
P31040	1;1	1	1	1	1	SDHA	yes	Succinate dehydrogenase ubiquinone flavoprotein subunit mitochondrial	3936.22	11 Mitochondrial proteins	6.23451	5.07355
P24539	1;1	1	1	1	1	ATP5F1	yes	ATP synthase F0 complex subunit B1 mitochondrial	8706.61	11 Mitochondrial proteins	6.20933	6.93045
P56381	1;1	1	1	1	1	ATP5F1E	yes	ATP synthase subunit epsilon mitochondrial	7210.6	11 Mitochondrial proteins	6.20933	6.93045
P12236	1;1	1	1	1	1	SLC25A6	yes	ADP/ATP translocase 3	25206.1	11 Mitochondrial proteins	6.19174	5.76841
P51398	1;1	1	1	1	1	DAP3	yes	28S ribosomal protein S29 mitochondrial	*no copy number*	11 Mitochondrial proteins	6.18267	5.13537
Q9Y6M9	1;1	1	1	1	1	NDUFB9	yes	NADH dehydrogenase ubiquinone 1 beta subcomplex subunit 9	2021.8	11 Mitochondrial proteins	6.15527	6.44514
P00390	1;1	1	1	1	1	GSR	yes	Glutathione reductase mitochondrial	5750.57	11 Mitochondrial proteins	6.1246	6.11643
Q9UIJ7	1;1	1	1	1	1	AK3	yes	GTP:AMP phosphotransferase AK3 mitochondrial	7391.51	11 Mitochondrial proteins	6.05484	4.93697
Q86SX6	1;1	1	1	1	1	GLRX5	yes	Glutaredoxin-related protein 5 mitochondrial	2231.52	11 Mitochondrial proteins	6.00117	4.14183
P36542	1;1	1	1	1	1	ATP5C1	yes	ATP synthase subunit gamma mitochondrial	6164.2	11 Mitochondrial proteins	6.00076	6.7875
P20674	1;1	1	1	1	1	COX5A	yes	Cytochrome C oxidase subunit 5A mitochondrial	3122.95	11 Mitochondrial proteins	5.98589	5.97318
O95563	1;1	1	1	1	1	MPC2	yes	Mitochondrial pyruvate carrier 2	3209.88	11 Mitochondrial proteins	5.97776	5.03307
P40926	1;1	1	1	1	1	MDH2	yes	Malate dehydrogenase mitochondrial	18034.1	11 Mitochondrial proteins	5.94101	4.93703
Q9H2U2	1;1	1	1	1	1	PPA2	yes	Inorganic pyrophosphatase 2 mitochondrial	4389.75	11 Mitochondrial proteins	5.92464	5.9524
P06576	1;1	1	1	1	1	ATP5B	yes	ATP synthase subunit beta mitochondrial	27917.7	11 Mitochondrial proteins	5.75498	7.54561
Q96Q11	1;1	1	1	1	1	TRNT1	yes	CCA tRNA nucleotidyltransferase 1 mitochondrial	1198.57	11 Mitochondrial proteins	5.75405	3.93053
P05165	1;1	1	1	1	1	PCCA	yes	Propionyl-CoA carboxylase alpha chain mitochondrial	1127.35	11 Mitochondrial proteins	5.69254	2.66461
P55084	1;1	1	1	1	1	HADHB	yes	Trifunctional enzyme subunit beta mitochondrial	7666.97	11 Mitochondrial proteins	5.65562	4.97512
Q7L4E1	1;1	1	1	1	1	MIGA2	yes	Mitoguardin 2 (FAM73B)	*no copy number*	11 Mitochondrial proteins	5.6461	4.16736
Q13423	1;1	1	1	1	1	NNT	yes	NADP transhydrogenase mitochondrial	6849.16	11 Mitochondrial proteins	5.62462	5.6124
O43676	1;1	1	1	1	1	NDUFB3	yes	NADH dehydrogenase ubiquinone 1 beta subcomplex subunit 3	1767.74	11 Mitochondrial proteins	5.61584	5.06613
O14548	1;1	1	1	1	1	COX7A2L	yes	Cytochrome C oxidase subunit 7A-related protein mitochondrial	*no copy number*	11 Mitochondrial proteins	5.59631	5.23775
P48047	1;1	1	1	1	1	ATP5O	yes	ATP synthase subunit O mitochondrial	16875.5	11 Mitochondrial proteins	5.55075	6.14382
P49748	1;1	1	1	1	1	ACADVL	yes	Very long-chain specific acyl-CoA dehydrogenase mitochondrial	6846.07	11 Mitochondrial proteins	5.48379	6.59572
P21964	1;1	1	1	1	1	COMT	yes	Catechol O-methyltransferase	6366.55	11 Mitochondrial proteins	5.48157	5.49053
P10606	1;1	1	1	1	1	COX5B	yes	Cytochrome C oxidase subunit 5B mitochondrial	10908.7	11 Mitochondrial proteins	5.4698	5.93226
O14949	1;1	1	1	1	1	UQCRQ	yes	Cytochrome B-C1 complex subunit 8	*no copy number*	11 Mitochondrial proteins	5.45873	6.2133
O43181	1;1	1	1	1	1	NDUFS4	yes	NADH dehydrogenase ubiquinone iron-sulfur protein 4 mitochondrial	1360.18	11 Mitochondrial proteins	5.43116	5.49032
Q7Z434	1;1	1	1	1	1	MAVS	yes	Mitochondrial antiviral-signaling protein	4268.49	11 Mitochondrial proteins	5.42307	4.93088
Q9H0U6	1;1	1	1	1	1	MRPL18	yes	39S ribosomal protein L18 mitochondrial	795.789	11 Mitochondrial proteins	5.39286	4.81784
Q9GZT6	1;1	1	1	1	1	CCDC90B	yes	Coiled-coil domain-containing protein 90B mitochondrial	*no copy number*	11 Mitochondrial proteins	5.37239	3.91667
P80404	1;1	1	1	1	1	ABAT	yes	4-Aminobutyrate aminotransferase mitochondrial	1255.81	11 Mitochondrial proteins	5.36182	1.01999
Q12849	1;1	1	1	1	1	GRSF1	yes	G-rich sequence factor 1	*no copy number*	11 Mitochondrial proteins	5.36068	4.82756
Q15120	1;1	1	1	1	1	PDK3	yes	Pyruvate dehydrogenase acetyl-transferring kinase isozyme 3 mitochondrial	1544.94	11 Mitochondrial proteins	5.33345	3.39195
P28331	1;1	1	1	1	1	NDUFS1	yes	NADH-ubiquinone oxidoreductase 75 kDa subunit mitochondrial	3004.14	11 Mitochondrial proteins	5.31439	5.21117
Q9NVA1	1;1	1	1	1	1	UQCC1	yes	Ubiquinol-cytochrome-C reductase complex assembly factor 1	769.543	11 Mitochondrial proteins	5.28195	3.54697
O95178	1;1	1	1	1	1	NDUFB2	yes	NADH dehydrogenase ubiquinone 1 beta subcomplex subunit 2 mitochondrial	*no copy number*	11 Mitochondrial proteins	5.24898	5.42732
Q8IVP5	1;1	1	1	1	1	FUNDC1	yes	FUN14 domain-containing protein 1	682.311	11 Mitochondrial proteins	5.24665	3.89513
P17568	1;1	1	1	1	1	NDUFB7	yes	NADH dehydrogenase ubiquinone 1 beta subcomplex subunit 7	*no copy number*	11 Mitochondrial proteins	5.23733	5.25753
Q9BZ23	1;1	1	1	1	1	PANK2	yes	Pantothenate kinase 2 mitochondrial	824.273	11 Mitochondrial proteins	5.22407	4.68914
P82932	1;1	1	1	1	1	MRPS6	yes	28S ribosomal protein S6 mitochondrial	*no copy number*	11 Mitochondrial proteins	5.21642	3.33185
P24311	1;1	1	1	1	1	COX7B	yes	Cytochrome C oxidase subunit 7B mitochondrial	*no copy number*	11 Mitochondrial proteins	5.21607	5.28378
P30049	1;1	1	1	1	1	ATP5D	yes	ATP synthase subunit delta mitochondrial	2844.62	11 Mitochondrial proteins	5.21201	4.22429
Q9UJ68	1;1	1	1	1	1	MSRA	yes	Mitochondrial peptide methionine sulfoxide reductase	3116.04	11 Mitochondrial proteins	5.20917	2.47158
O43678	1;1	1	1	1	1	NDUFA2	yes	NADH dehydrogenase ubiquinone 1 alpha subcomplex subunit 2	2247.19	11 Mitochondrial proteins	5.18811	4.50794
O95169	1;1	1	1	1	1	NDUFB8	yes	NADH dehydrogenase ubiquinone 1 beta subcomplex subunit 8 mitochondrial	2227.35	11 Mitochondrial proteins	5.15798	6.18876
Q5TGZ0	1;1	1	1	1	1	MICOS10	yes	MICOS complex subunit MIC10 (MINOS1)	1774.11	11 Mitochondrial proteins	5.15534	4.36077
P22695	1;1	1	1	1	1	UQCRC2	yes	Cytochrome B-C1 complex subunit 2 mitochondrial	6869.06	11 Mitochondrial proteins	5.15203	5.71061
P25705	1;1	1	1	1	1	ATP5A1	yes	ATP synthase subunit alpha mitochondrial	14662	11 Mitochondrial proteins	5.10996	7.24558
Q3SXM5	1;1	1	1	1	1	HSDL1	yes	Inactive hydroxysteroid dehydrogenase-like protein 1	2370.19	11 Mitochondrial proteins	5.07403	3.04094
Q8N4H5	1;1	1	1	1	1	TOMM5	yes	Mitochondrial import receptor subunit TOM5 homolog	*no copy number*	11 Mitochondrial proteins	5.05787	5.25349
P23368	1;1	1	1	1	1	ME2	yes	NAD-dependent malic enzyme mitochondrial	11534.5	11 Mitochondrial proteins	5.04499	4.80836
O75390	1;1	1	1	1	1	CS	yes	Citrate synthase mitochondrial	15994.7	11 Mitochondrial proteins	5.02192	5.10548
O75380	1;1	1	1	1	1	NDUFS6	yes	NADH dehydrogenase ubiquinone iron-sulfur protein 6 mitochondrial	1900.01	11 Mitochondrial proteins	5.00026	4.04929
Q9NXA8	1;1	1	1	1	1	SIRT5	yes	NAD-dependent protein deacylase Sirtuin-5 mitochondrial	682.311	11 Mitochondrial proteins	4.99128	2.40134
Q9BW92	1;1	1	1	1	1	TARS2	yes	Threonine-tRNA ligase mitochondrial	*no copy number*	11 Mitochondrial proteins	4.98092	3.22803
O95299	1;1	1	1	1	1	NDUFA10	yes	NADH dehydrogenase ubiquinone 1 alpha subcomplex subunit 10 mitochondrial	2103.05	11 Mitochondrial proteins	4.97083	4.69146
P30536	1;1	1	1	1	1	TSPO	yes	Translocator protein	2254.47	11 Mitochondrial proteins	4.96966	5.16645
Q7Z7K0	1;1	1	1	1	1	CMC1	yes	COX assembly mitochondrial protein homolog	250	11 Mitochondrial proteins	4.9504	3.72866
Q5TC12	1;1	1	1	1	1	ATPAF1	yes	ATP synthase mitochondrial F1 complex assembly factor 1	*no copy number*	11 Mitochondrial proteins	4.94961	4.50656
Q9BWM7	1;1	1	1	1	1	SFXN3	yes	Sideroflexin-3	5470.92	11 Mitochondrial proteins	4.93409	3.51293
Q7L8L6	1;1	1	1	1	1	FASTKD5	yes	FAST kinase domain-containing protein 5 mitochondrial	843.959	11 Mitochondrial proteins	4.93135	3.92597
Q15526	1;1	1	1	1	1	SURF1	yes	Surfeit locus protein 1	849.909	11 Mitochondrial proteins	4.91889	3.304
Q6UXV4	1;1	1	1	1	1	APOOL	yes	MICOS complex subunit MIC27	3160.51	11 Mitochondrial proteins	4.91366	3.66855
Q99766	1;1	1	1	1	1	ATP5S	yes	ATP synthase subunit S mitochondrial	2111.03	11 Mitochondrial proteins	4.91207	3.42397
Q9Y5U8	1;1	1	1	1	1	MPC1	yes	Mitochondrial pyruvate carrier 1	*no copy number*	11 Mitochondrial proteins	4.89524	3.44121
Q9Y6C9	1;1	1	1	1	1	MTCH2	yes	Mitochondrial carrier homolog 2	4704.75	11 Mitochondrial proteins	4.8871	4.8659
P19404	1;1	1	1	1	1	NDUFV2	yes	NADH dehydrogenase ubiquinone flavoprotein 2 mitochondrial	2383.53	11 Mitochondrial proteins	4.86239	6.19719
Q16775	1;1	1	1	1	1	HAGH	yes	Hydroxyacylglutathione hydrolase mitochondrial	3608.97	11 Mitochondrial proteins	4.80896	3.70625
Q8IXI2	1;1	1	1	1	1	RHOT1	yes	Mitochondrial Rho GTPase 1	998.082	11 Mitochondrial proteins	4.79262	3.99982
P54819	1;1	1	1	1	1	AK2	yes	Adenylate kinase 2 mitochondrial	8880.95	11 Mitochondrial proteins	4.77372	5.51454
P17152	1;1	1	1	1	1	TMEM11	yes	Transmembrane protein 11 mitochondrial	1413.1	11 Mitochondrial proteins	4.76483	2.5003
O00330	1;1	1	1	1	1	PDHX	yes	Pyruvate dehydrogenase protein X component mitochondrial	865.464	11 Mitochondrial proteins	4.76116	3.41359
Q9Y3B8	1;1	1	1	1	1	REXO2	yes	Oligoribonuclease mitochondrial	1655.54	11 Mitochondrial proteins	4.71045	4.42345
Q02218	1;1	1	1	1	1	OGDH	yes	2-Oxoglutarate dehydrogenase mitochondrial	2048.8	11 Mitochondrial proteins	4.70316	4.13532
Q13011	1;1	1	1	1	1	ECH1	yes	Delta3,5-delta2,4-dienoyl-CoA isomerase mitochondrial	5722.69	11 Mitochondrial proteins	4.6481	5.09773
O95182	1;1	1	1	1	1	NDUFA7	yes	NADH dehydrogenase ubiquinone 1 alpha subcomplex subunit 7	3542.5	11 Mitochondrial proteins	4.6278	4.33635
O43572	1;1	1	1	1	1	AKAP10	yes	A-kinase anchor protein 10 mitochondrial	819.497	11 Mitochondrial proteins	4.62604	3.67455
Q9Y3D3	1;1	1	1	1	1	MRPS16	yes	28S ribosomal protein S16 mitochondrial	*no copy number*	11 Mitochondrial proteins	4.57513	4.71955
P48735	1;1	1	1	1	1	IDH2	yes	Isocitrate dehydrogenase NADP mitochondrial	20407.1	11 Mitochondrial proteins	4.57417	6.31665
Q04837	1;1	1	1	1	1	SSBP1	yes	Single-stranded DNA-binding protein mitochondrial	4968.15	11 Mitochondrial proteins	4.5638	5.83277
O60313	1;1	1	1	1	1	OPA1	yes	Dynamin-like 120 kDa protein mitochondrial	2123.42	11 Mitochondrial proteins	4.54113	5.92955
P40939	1;1	1	1	1	1	HADHA	yes	Trifunctional enzyme subunit alpha mitochondrial	7930.34	11 Mitochondrial proteins	4.52889	5.6643
P38117	1;1	1	1	1	1	ETFB	yes	Electron transfer flavoprotein subunit beta	8547.68	11 Mitochondrial proteins	4.51706	4.68938
Q4G0N4	1;1	1	1	1	1	NADK2	yes	NAD kinase 2 mitochondrial	1131.28	11 Mitochondrial proteins	4.516	3.05464
Q8N573	1;1	1	1	1	1	OXR1	yes	Oxidation resistance protein 1	1221.81	11 Mitochondrial proteins	4.50513	4.18739
Q9NX14	1;1	1	1	1	1	NDUFB11	yes	NADH dehydrogenase ubiquinone 1 beta subcomplex subunit 11 mitochondrial	*no copy number*	11 Mitochondrial proteins	4.49729	5.08334
Q99643	1;1	1	1	1	1	SDHC	yes	Succinate dehydrogenase cytochrome B560 subunit mitochondrial	*no copy number*	11 Mitochondrial proteins	4.48173	4.25245
Q9NWU5	1;1	1	1	1	1	MRPL22	yes	39S ribosomal protein L22 mitochondrial	*no copy number*	11 Mitochondrial proteins	4.47459	3.67598
Q16836	1;1	1	1	1	1	HADH	yes	Hydroxyacyl-coenzyme A dehydrogenase mitochondrial	5489.06	11 Mitochondrial proteins	4.47447	3.74227
Q9BYC9	1;1	1	1	1	1	MRPL20	yes	39S ribosomal protein L20 mitochondrial	*no copy number*	11 Mitochondrial proteins	4.46626	4.96601
Q15388	1;1	1	1	1	1	TOMM20	yes	Mitochondrial import receptor subunit TOM20 homolog	693.148	11 Mitochondrial proteins	4.45019	5.30166
Q16698	1;1	1	1	1	1	DECR1	yes	2,4-Dienoyl-CoA reductase mitochondrial	6559.17	11 Mitochondrial proteins	4.39251	5.49034
Q9NZJ7	1;1	1	1	1	1	MTCH1	yes	Mitochondrial carrier homolog 1	1714.72	11 Mitochondrial proteins	4.38292	4.82598
Q9Y2R0	1;1	1	1	1	1	COA3	yes	Cytochrome C oxidase assembly factor 3 homolog mitochondrial	1444.21	11 Mitochondrial proteins	4.31723	4.16803
P38646	1;1	1	1	1	1	HSPA9	yes	Stress-70 protein mitochondrial	9348.58	11 Mitochondrial proteins	4.27566	6.28911
P51553	1;1	1	1	1	1	IDH3G	yes	Isocitrate dehydrogenase NAD subunit gamma mitochondrial	1392.76	11 Mitochondrial proteins	4.21749	4.02103
P11177	1;1	1	1	1	1	PDHB	yes	Pyruvate dehydrogenase E1 component subunit beta mitochondrial	5545.23	11 Mitochondrial proteins	4.20597	4.94252
Q96RQ3	1;1	1	1	1	1	MCCC1	yes	Methylcrotonoyl-CoA carboxylase subunit alpha mitochondrial	827.514	11 Mitochondrial proteins	4.17575	3.29106
Q9UI09	1;1	1	1	1	1	NDUFA12	yes	NADH dehydrogenase ubiquinone 1 alpha subcomplex subunit 12	2036.82	11 Mitochondrial proteins	4.17495	4.90829
P53007	1;1	1	1	1	1	SLC25A1	yes	Tricarboxylate transport protein mitochondrial	3814.15	11 Mitochondrial proteins	4.14922	4.59554
Q9BZE1	1;1	1	1	1	1	MRPL37	yes	39S ribosomal protein L37 mitochondrial	*no copy number*	11 Mitochondrial proteins	4.12054	4.42336
P00367	1;1	1	1	1	1	GLUD1	yes	Glutamate dehydrogenase 1 mitochondrial	3798.58	11 Mitochondrial proteins	4.11518	4.79522
Q8IYU8	1;1	1	1	1	1	MICU2	yes	Calcium uptake protein 2 mitochondrial	1142.46	11 Mitochondrial proteins	4.10724	4.26459
Q96EY7	1;1	1	1	1	1	PTCD3	yes	Pentatricopeptide repeat-containing protein 3 mitochondrial	595.883	11 Mitochondrial proteins	4.0984	5.08129
Q9H300	1;1	1	1	1	1	PARL	yes	Presenilins-associated rhomboid-like protein mitochondrial	*no copy number*	11 Mitochondrial proteins	4.08977	3.95177
Q709C8	1;1	1	1	1	1	VPS13C	yes	Vacuolar protein sorting-associated protein 13C	1621.87	11 Mitochondrial proteins	4.08395	5.11685
O43464	1;1	1	1	1	1	HTRA2	yes	Serine protease HTRA2 mitochondrial	950.586	11 Mitochondrial proteins	4.06795	4.66851
P33316	1;1	1	1	1	1	DUT	yes	Deoxyuridine 5'-triphosphate nucleotidohydrolase mitochondrial	2361.4	11 Mitochondrial proteins	4.06199	5.84258
Q86TL0	1;1	1	1	1	1	ATG4D	yes	Cysteine protease ATG4D	679.328	11 Mitochondrial proteins	4.03265	4.49105
Q13405	1;1	1	1	1	1	MRPL49	yes	39S ribosomal protein L49 mitochondrial	818.611	11 Mitochondrial proteins	3.99863	4.36026
P10809	1;1	1	1	1	1	HSPD1	yes	60 kDa heat shock protein mitochondrial	15868.6	11 Mitochondrial proteins	3.95934	6.42502
Q9NQG6	1;1	1	1	1	1	MIEF1	yes	Mitochondrial dynamics protein MID51	*no copy number*	11 Mitochondrial proteins	3.95258	3.39085
Q9BX68	1;1	1	1	1	1	HINT2	yes	Histidine triad nucleotide-binding protein 2 mitochondrial	3662.82	11 Mitochondrial proteins	3.93377	4.98581
Q15119	1;1	1	1	1	1	PDK2	yes	Pyruvate dehydrogenase acetyl-transferring kinase isozyme 2 mitochondrial	764.54	11 Mitochondrial proteins	3.91702	2.92031
Q8IWA4	1;1	1	1	1	1	MFN1	yes	Mitofusin-1	590.922	11 Mitochondrial proteins	3.9151	3.80136
Q8IXI1	1;1	1	1	1	1	RHOT2	yes	Mitochondrial Rho GTPase 2	1668.01	11 Mitochondrial proteins	3.9007	3.66203
Q5RI15	1;1	1	1	1	1	COX20	yes	Cytochrome C oxidase protein 20 homolog	*no copy number*	11 Mitochondrial proteins	3.88657	3.18838
P08559	1;1	1	1	1	1	PDHA1	yes	Pyruvate dehydrogenase E1 component subunit alpha somatic form mitochondrial	3709.94	11 Mitochondrial proteins	3.86282	5.56604
P39210	1;1	1	1	1	1	MPV17	yes	Protein MPV17	*no copy number*	11 Mitochondrial proteins	3.83605	4.54522
Q9GZT3	1;1	1	1	1	1	SLIRP	yes	SRA stem-loop-interacting RNA-binding protein mitochondrial	*no copy number*	11 Mitochondrial proteins	3.83052	5.55874
P55809	1;1	1	1	1	1	OXCT1	yes	Succinyl-CoA:3-ketoacid coenzyme A transferase 1 mitochondrial	5864.34	11 Mitochondrial proteins	3.80241	4.02879
Q9NRY6	1;1	1	1	1	1	PLSCR3	yes	Phospholipid scramblase 3 (TMEM256)	*no copy number*	11 Mitochondrial proteins	3.80039	2.00284
P34897	1;1	1	1	1	1	SHMT2	yes	Serine hydroxymethyltransferase mitochondrial	3279.51	11 Mitochondrial proteins	3.79197	6.63009
P49821	1;1	1	1	1	1	NDUFV1	yes	NADH dehydrogenase ubiquinone flavoprotein 1 mitochondrial	1574.93	11 Mitochondrial proteins	3.76371	4.98248
Q16891	1;1	1	1	1	1	IMMT	yes	MICOS complex subunit MIC60	2902.76	11 Mitochondrial proteins	3.7579	5.05986
O00217	1;1	1	1	1	1	NDUFS8	yes	NADH dehydrogenase ubiquinone iron-sulfur protein 8 mitochondrial	2148.79	11 Mitochondrial proteins	3.75504	5.55322
Q15070	1;1	1	1	1	1	OXA1L	yes	Mitochondrial inner membrane protein OXA1L	*no copy number*	11 Mitochondrial proteins	3.74497	4.98557
Q9H2K0	1;1	1	1	1	1	MTIF3	yes	Translation initiation factor IF-3 mitochondrial	*no copy number*	11 Mitochondrial proteins	3.74465	4.352
Q9NS69	1;1	1	1	1	1	TOMM22	yes	Mitochondrial import receptor subunit TOM22 homolog	3269.3	11 Mitochondrial proteins	3.72794	4.50164
O75251	1;1	1	1	1	1	NDUFS7	yes	NADH dehydrogenase ubiquinone iron-sulfur protein 7 mitochondrial	1668.57	11 Mitochondrial proteins	3.71434	4.1694
Q9HA77	1;1	1	1	1	1	CARS2	yes	Probable cysteine-tRNA ligase mitochondrial	1259.26	11 Mitochondrial proteins	3.70796	3.75251
O43169	1;1	1	1	1	1	CYB5B	yes	Cytochrome B5 type B	3027.31	11 Mitochondrial proteins	3.69226	5.33937
Q07021	1;1	1	1	1	1	C1QBP	yes	Complement component 1 Q subcomponent-binding protein mitochondrial	1129.72	11 Mitochondrial proteins	3.69114	5.85653
Q7Z3D6	1;1	1	1	1	1	C14orf159	yes	UPF0317 protein C14orf159 mitochondrial	762.403	11 Mitochondrial proteins	3.68736	4.27511
O95298	1;1	1	1	1	1	NDUFC2	yes	NADH dehydrogenase ubiquinone 1 subunit C2	250	11 Mitochondrial proteins	3.64593	5.83232
Q9UKU7	1;1	1	1	1	1	ACAD8	yes	Isobutyryl-CoA dehydrogenase mitochondrial	1288.09	11 Mitochondrial proteins	3.62252	4.9304
Q9NTG7	1;1	1	1	1	1	SIRT3	yes	NAD-dependent protein deacetylase sirtuin-3 mitochondrial	708.302	11 Mitochondrial proteins	3.6132	2.61883
O14874	1;1	1	1	1	1	BCKDK	yes	3-Methyl-2-oxobutanoate dehydrogenase lipoamide kinase mitochondrial	1352.75	11 Mitochondrial proteins	3.60769	3.55719
O43674	1;1	1	1	1	1	NDUFB5	yes	NADH dehydrogenase ubiquinone 1 beta subcomplex subunit 5 mitochondrial	*no copy number*	11 Mitochondrial proteins	3.60352	4.96564
P05166	1;1	1	1	1	1	PCCB	yes	Propionyl-CoA carboxylase beta chain mitochondrial	2016.25	11 Mitochondrial proteins	3.58498	4.28963
O95139	1;1	1	1	1	1	NDUFB6	yes	NADH dehydrogenase ubiquinone 1 beta subcomplex subunit 6	1095.99	11 Mitochondrial proteins	3.57971	4.05943
P51970	1;1	1	1	1	1	NDUFA8	yes	NADH dehydrogenase ubiquinone 1 alpha subcomplex subunit 8	1374.75	11 Mitochondrial proteins	3.57725	4.55918
P49411	1;1	1	1	1	1	TUFM	yes	Elongation factor Tu mitochondrial	3811.9	11 Mitochondrial proteins	3.57036	5.25951
P82909	1;1	1	1	1	1	MRPS36	yes	28S ribosomal protein S36 mitochondrial	5017.67	11 Mitochondrial proteins	3.56948	3.81698
P50213	1;1	1	1	1	1	IDH3A	yes	Isocitrate dehydrogenase NAD subunit alpha mitochondrial	4251.48	11 Mitochondrial proteins	3.55915	3.50197
Q96E11	1;1	1	1	1	1	MRRF	yes	Ribosome-recycling factor mitochondrial	897.006	11 Mitochondrial proteins	3.54979	3.5524
P47985	1;1	1	1	1	1	UQCRFS1	yes	Cytochrome B-C1 complex subunit Rieske mitochondrial	3458.33	11 Mitochondrial proteins	3.53891	5.02975
Q9UMS0	1;1	1	1	1	1	NFU1	yes	NFU1 iron-sulfur cluster scaffold homolog mitochondrial	2442.83	11 Mitochondrial proteins	3.52362	4.59657
Q9Y5Z4	1;1	1	1	1	1	HEBP2	yes	Heme-binding protein 2	1475.59	11 Mitochondrial proteins	3.52104	3.23477
Q9Y6N5	1;1	1	1	1	1	SQOR	yes	Sulfide:quinone oxidoreductase mitochondrial (SQRDL)	5125.39	11 Mitochondrial proteins	3.51773	3.12241
Q86U28	1;1	1	1	1	1	ISCA2	yes	Iron-sulfur cluster assembly 2 homolog mitochondrial	*no copy number*	11 Mitochondrial proteins	3.51556	3.77031
O14561	1;1	1	1	1	1	NDUFAB1	yes	Acyl carrier protein mitochondrial	1930.23	11 Mitochondrial proteins	3.50872	4.98843
Q9NR28	1;1	1	1	1	1	DIABLO	yes	Diablo homolog mitochondrial	2155.58	11 Mitochondrial proteins	3.48371	4.52908
P35914	1;1	1	1	1	1	HMGCL	yes	Hydroxymethylglutaryl-CoA lyase mitochondrial	4646.64	11 Mitochondrial proteins	3.47645	4.24242
Q5JRX3	1;1	1	1	1	1	PITRM1	yes	Presequence protease mitochondrial	1018.38	11 Mitochondrial proteins	3.47442	4.61107
Q9UJS0	1;1	1	1	1	1	SLC25A13	yes	Calcium-binding mitochondrial carrier protein Aralar2	1571.51	11 Mitochondrial proteins	3.47236	3.34398
Q9HC38	1;1	1	1	1	1	GLOD4	yes	Glyoxalase domain-containing protein 4	5660.54	11 Mitochondrial proteins	3.4698	4.21217
Q5T160	1;1	1	1	1	1	RARS2	yes	Probable arginyl-tRNA synthetase mitochondrial	693.729	11 Mitochondrial proteins	3.4665	3.8104
Q53S33	1;1	1	1	1	1	BOLA3	yes	BolA-like protein 3	*no copy number*	11 Mitochondrial proteins	3.45788	3.35192
O95363	1;1	1	1	1	1	FARS2	yes	Phenylalanine-tRNA ligase mitochondrial	*no copy number*	11 Mitochondrial proteins	3.45019	2.29174
P31930	1;1	1	1	1	1	UQCRC1	yes	Cytochrome B-C1 complex subunit 1 mitochondrial	4787.14	11 Mitochondrial proteins	3.40948	5.35111
Q969S9	1;1	1	1	1	1	GFM2	yes	Ribosome-releasing factor 2 mitochondrial	837.82	11 Mitochondrial proteins	3.39991	3.79447
Q8IXM3	1;1	1	1	1	1	MRPL41	yes	39S ribosomal protein L41 mitochondrial	1769.55	11 Mitochondrial proteins	3.39121	3.7333
P30042	1;1	1	1	1	1	C21orf33	yes	ES1 protein homolog mitochondrial	1979.16	11 Mitochondrial proteins	3.38614	4.30728
Q9NVH6	1;1	1	1	1	1	TMLHE	yes	Trimethyllysine dioxygenase mitochondrial	*no copy number*	11 Mitochondrial proteins	3.38274	3.08769
Q99757	1;1	1	1	1	1	TXN2	yes	Thioredoxin mitochondrial	1258.74	11 Mitochondrial proteins	3.37897	4.00012
P62072	1;1	1	1	1	1	TIMM10	yes	Mitochondrial import inner membrane translocase subunit Tim10	795.789	11 Mitochondrial proteins	3.37257	3.91236
Q9NZE8	1;1	1	1	1	1	MRPL35	yes	39S ribosomal protein L35 mitochondrial	*no copy number*	11 Mitochondrial proteins	3.34561	4.21688
Q8N4T8	1;1	1	1	1	1	CBR4	yes	Carbonyl reductase family member 4	1244.51	11 Mitochondrial proteins	3.33121	3.24835
Q9Y619	1;1	1	1	1	1	SLC25A15	yes	Mitochondrial ornithine transporter 1	3114.32	11 Mitochondrial proteins	3.33092	3.70332
P24752	1;1	1	1	1	1	ACAT1	yes	Acetyl-CoA acetyltransferase mitochondrial	2920.66	11 Mitochondrial proteins	3.328	3.1348
O43837	1;1	1	1	1	1	IDH3B	yes	Isocitrate dehydrogenase NAD subunit beta mitochondrial	1410.79	11 Mitochondrial proteins	3.29244	4.72223
Q99798	1;1	1	1	1	1	ACO2	yes	Aconitate hydratase mitochondrial	4459.3	11 Mitochondrial proteins	3.26952	4.19005
P21912	1;1	1	1	1	1	SDHB	yes	Succinate dehydrogenase ubiquinone iron-sulfur subunit mitochondrial	5743.9	11 Mitochondrial proteins	3.26427	5.00955
Q9Y2Q9	1;1	1	1	1	1	MRPS28	yes	28S ribosomal protein S28 mitochondrial	*no copy number*	11 Mitochondrial proteins	3.24299	3.80595
P09622	1;1	1	1	1	1	DLD	yes	Dihydrolipoyl dehydrogenase mitochondrial	4544.32	11 Mitochondrial proteins	3.23522	4.96784
P08574	1;1	1	1	1	1	CYC1	yes	Cytochrome C1 heme protein mitochondrial	4871.44	11 Mitochondrial proteins	3.21953	4.66756
Q16595	1;1	1	1	1	1	FXN	yes	Frataxin mitochondrial	1568.93	11 Mitochondrial proteins	3.21067	3.27256
Q02978	1;1	1	1	1	1	SLC25A11	yes	Mitochondrial 2-oxoglutarate/malate carrier protein	10840.7	11 Mitochondrial proteins	3.20627	4.65285
Q9Y5J7	1;1	1	1	1	1	TIMM9	yes	Mitochondrial import inner membrane translocase subunit Tim9	2440.67	11 Mitochondrial proteins	3.19604	3.54416
P30048	1;1	1	1	1	1	PRDX3	yes	Thioredoxin-dependent peroxide reductase mitochondrial	13082.7	11 Mitochondrial proteins	3.19449	5.28837
P42704	1;1	1	1	1	1	LRPPRC	yes	Leucine-rich PPR motif-containing protein mitochondrial	1451.13	11 Mitochondrial proteins	3.1724	4.6592
Q9UJZ1	1;1	1	1	1	1	STOML2	yes	Stomatin-like protein 2 mitochondrial	3193.18	11 Mitochondrial proteins	3.1575	4.98495
P31937	1;1	1	1	1	1	HIBADH	yes	3-Hydroxyisobutyrate dehydrogenase mitochondrial	2989.58	11 Mitochondrial proteins	3.14002	2.63494
Q9Y3D9	1;1	1	1	1	1	MRPS23	yes	28S ribosomal protein S23 mitochondrial	909.726	11 Mitochondrial proteins	3.12907	4.56277
Q9NUJ1	1;1	1	1	1	1	ABHD10	yes	Mycophenolic acid acyl-glucuronide esterase mitochondrial	2514.89	11 Mitochondrial proteins	3.1205	3.42097
Q16740	1;1	1	1	1	1	CLPP	yes	ATP-dependent CLP protease proteolytic subunit mitochondrial	1404.39	11 Mitochondrial proteins	3.1177	4.2065
Q9Y584	1;1	1	1	1	1	TIMM22	yes	Mitochondrial import inner membrane translocase subunit Tim22	901.797	11 Mitochondrial proteins	3.11481	2.25461
Q9NX63	1;1	1	1	1	1	CHCHD3	yes	MICOS complex subunit MIC19	3529.21	11 Mitochondrial proteins	3.10977	4.95822
Q9NVH1	1;1	1	1	1	1	DNAJC11	yes	DnaJ homolog subfamily C member 11	1222.26	11 Mitochondrial proteins	3.10495	3.40455
O75306	1;1	1	1	1	1	NDUFS2	yes	NADH dehydrogenase ubiquinone iron-sulfur protein 2 mitochondrial	1366.8	11 Mitochondrial proteins	3.10211	4.90036
Q8TCS8	1;1	1	1	1	1	PNPT1	yes	Polyribonucleotide nucleotidyltransferase 1 mitochondrial	898.43	11 Mitochondrial proteins	3.09802	2.93898
Q99714	1;1	1	1	1	1	HSD17B10	yes	3-Hydroxyacyl-CoA dehydrogenase type-2	11815.7	11 Mitochondrial proteins	3.08957	4.45626
Q5T653	1;1	1	1	1	1	MRPL2	yes	39S ribosomal protein L2 mitochondrial	605.038	11 Mitochondrial proteins	3.08524	3.04802
P53597	1;1	1	1	1	1	SUCLG1	yes	Succinate-CoA ligase ADP/GDP-forming subunit alpha mitochondrial	4044.55	11 Mitochondrial proteins	3.0129	4.95307
O00142	1;1	1	1	1	1	TK2	yes	Thymidine kinase 2 mitochondrial	*no copy number*	11 Mitochondrial proteins	3.01225	3.07924
O75027	1;1	1	1	1	1	ABCB7	yes	ATP-binding cassette sub-family B member 7 mitochondrial	1108.13	11 Mitochondrial proteins	3.00797	3.58437
Q9NQ11	1;1	1	1	1	1	ATP13A2	yes	Cation-transporting ATPase 13A2	*no copy number*	11 Mitochondrial proteins	2.98853	3.8264
Q5XKP0	1;1	1	1	1	1	MICOS13	yes	MICOS complex subunit MIC13 (C19orf70)	3621.04	11 Mitochondrial proteins	2.97897	3.3476
P09001	1;1	1	1	1	1	MRPL3	yes	39S ribosomal protein L3 mitochondrial	*no copy number*	11 Mitochondrial proteins	2.96322	4.55284
Q8TB36	1;1	1	1	1	1	GDAP1	yes	Ganglioside-induced differentiation-associated protein 1	933.356	11 Mitochondrial proteins	2.95321	2.43529
Q9HB07	1;1	1	1	1	1	C12orf10	yes	UPF0160 protein MYG1 mitochondrial	784.274	11 Mitochondrial proteins	2.93434	2.83304
Q9NP58	1;1	1	1	1	1	ABCB6	yes	ATP-binding cassette sub-family B member 6 mitochondrial	1045.82	11 Mitochondrial proteins	2.91363	5.71707
Q7Z7F7	1;1	1	1	1	1	MRPL55	yes	39S ribosomal protein L55 mitochondrial	*no copy number*	11 Mitochondrial proteins	2.90729	3.66128
P00505	1;1	1	1	1	1	GOT2	yes	Aspartate aminotransferase mitochondrial	6075.64	11 Mitochondrial proteins	2.90304	4.05043
Q16822	1;1	1	1	1	1	PCK2	yes	Phosphoenolpyruvate carboxykinase GTP mitochondrial	2237.58	11 Mitochondrial proteins	2.89911	3.96241
Q15390	1;1	1	1	1	1	MTFR1	yes	Mitochondrial fission regulator 1	*no copy number*	11 Mitochondrial proteins	2.89779	3.21623
Q9BRT2	1;1	1	1	1	1	UQCC2	yes	Ubiquinol-cytochrome-C reductase complex assembly factor 2	*no copy number*	11 Mitochondrial proteins	2.89409	4.80249
Q96I99	1;1	1	1	1	1	SUCLG2	yes	Succinate-CoA ligase GDP-forming subunit beta mitochondrial	1145.31	11 Mitochondrial proteins	2.88863	2.61627
P82675	1;1	1	1	1	1	MRPS5	yes	28S ribosomal protein S5 mitochondrial	921.649	11 Mitochondrial proteins	2.8826	3.12335
Q6NVY1	1;1	1	1	1	1	HIBCH	yes	3-Hydroxyisobutyryl-CoA hydrolase mitochondrial	2228.71	11 Mitochondrial proteins	2.87147	3.51356
Q9BSF4	1;1	1	1	1	1	TIMM29	yes	Mitochondrial import inner membrane translocase subunit Tim29 (C19orf52)	899.866	11 Mitochondrial proteins	2.86769	3.0895
Q9UQ90	1;1	1	1	1	1	SPG7	yes	Paraplegin	*no copy number*	11 Mitochondrial proteins	2.85241	4.07502
P48163	1;1	1	1	1	1	ME1	yes	NADP-dependent malic enzyme	1078.69	11 Mitochondrial proteins	2.84243	3.99332
O75521	1;1	1	1	1	1	ECI2	yes	Enoyl-CoA delta isomerase 2 mitochondrial	957.874	11 Mitochondrial proteins	2.83923	3.97937
Q8N465	1;1	1	1	1	1	D2HGDH	yes	D-2-hydroxyglutarate dehydrogenase mitochondrial	*no copy number*	11 Mitochondrial proteins	2.8188	2.84221
P42765	1;1	1	1	1	1	ACAA2	yes	3-Ketoacyl-CoA thiolase mitochondrial	1997.47	11 Mitochondrial proteins	2.80499	3.28137
Q9NUB1	1;1	1	1	1	1	ACSS1	yes	Acetyl-coenzyme A synthetase 2-like mitochondrial	2115.8	11 Mitochondrial proteins	2.79612	3.51654
O75439	1;1	1	1	1	1	PMPCB	yes	Mitochondrial-processing peptidase subunit beta	923.618	11 Mitochondrial proteins	2.79549	4.54884
Q7Z2W9	1;1	1	1	1	1	MRPL21	yes	39S ribosomal protein L21 mitochondrial	1356.79	11 Mitochondrial proteins	2.7916	4.16503
O75489	1;1	1	1	1	1	NDUFS3	yes	NADH dehydrogenase ubiquinone iron-sulfur protein 3 mitochondrial	2831.44	11 Mitochondrial proteins	2.77017	4.64952
Q96A35	1;1	1	1	1	1	MRPL24	yes	39S ribosomal protein L24 mitochondrial	1201.69	11 Mitochondrial proteins	2.76637	3.95958
Q9Y3D7	1;1	1	1	1	1	PAM16	yes	Mitochondrial import inner membrane translocase subunit TIM16	914.853	11 Mitochondrial proteins	2.74553	3.16305
O94826	1;1	1	1	1	1	TOMM70	yes	Mitochondrial import receptor subunit TOM70 (TOMM70A)	1927.15	11 Mitochondrial proteins	2.7379	4.25603
Q9H9B4	1;1	1	1	1	1	SFXN1	yes	Sideroflexin-1	5517	11 Mitochondrial proteins	2.72103	4.44069
Q8N183	1;1	1	1	1	1	NDUFAF2	yes	Mimitin mitochondrial	*no copy number*	11 Mitochondrial proteins	2.70618	2.45079
Q9Y3B7	1;1	1	1	1	1	MRPL11	yes	39S ribosomal protein L11 mitochondrial	1159.41	11 Mitochondrial proteins	2.70273	3.95007
Q9Y276	1;1	1	1	1	1	BCS1L	yes	Mitochondrial chaperone BCS1	932.058	11 Mitochondrial proteins	2.70128	2.95932
Q8IYB8	1;1	1	1	1	1	SUPV3L1	yes	ATP-dependent RNA helicase SUPV3L1 mitochondrial	*no copy number*	11 Mitochondrial proteins	2.69122	2.84607
Q96DV4	1;1	1	1	1	1	MRPL38	yes	39S ribosomal protein L38 mitochondrial	*no copy number*	11 Mitochondrial proteins	2.68884	3.21659
Q9Y676	1;1	1	1	1	1	MRPS18B	yes	28S ribosomal protein S18b mitochondrial	*no copy number*	11 Mitochondrial proteins	2.68824	3.84074
Q96GC5	1;1	1	1	1	1	MRPL48	yes	39S ribosomal protein L48 mitochondrial	*no copy number*	11 Mitochondrial proteins	2.67105	3.41518
O75431	1;1	1	1	1	1	MTX2	yes	Metaxin-2	1080.79	11 Mitochondrial proteins	2.66462	3.23659
Q9BQC6	1;1	1	1	1	1	MRPL57	yes	Ribosomal protein 63 mitochondrial (MRP63)	*no copy number*	11 Mitochondrial proteins	2.65599	3.19182
Q9BYD2	1;1	1	1	1	1	MRPL9	yes	39S ribosomal protein L9 mitochondrial	*no copy number*	11 Mitochondrial proteins	2.6556	4.16668
Q6P1L8	1;1	1	1	1	1	MRPL14	yes	39S ribosomal protein L14 mitochondrial	1029.06	11 Mitochondrial proteins	2.63987	3.83605
Q9NX20	1;1	1	1	1	1	MRPL16	yes	39S ribosomal protein L16 mitochondrial	*no copy number*	11 Mitochondrial proteins	2.62497	4.26823
P26440	1;1	1	1	1	1	IVD	yes	Isovaleryl-CoA dehydrogenase mitochondrial	2540.3	11 Mitochondrial proteins	2.613	3.88811
O43615	1;1	1	1	1	1	TIMM44	yes	Mitochondrial import inner membrane translocase subunit TIM44	1764.44	11 Mitochondrial proteins	2.60091	3.72428
Q5EBM0	1;1	1	1	1	1	CMPK2	yes	UMP-CMP kinase 2 mitochondrial	633.67	11 Mitochondrial proteins	2.59784	1.7531
Q00059	1;1	1	1	1	1	TFAM	yes	Transcription factor A mitochondrial	723.189	11 Mitochondrial proteins	2.59175	3.63062
P49406	1;1	1	1	1	1	MRPL19	yes	39S ribosomal protein L19 mitochondrial	*no copy number*	11 Mitochondrial proteins	2.58611	3.90735
P30084	1;1	1	1	1	1	ECHS1	yes	Enoyl-CoA hydratase mitochondrial	3212.53	11 Mitochondrial proteins	2.58458	3.77819
P83111	1;1	1	1	1	1	LACTB	yes	Serine beta-lactamase-like protein LACTB mitochondrial	1014.94	11 Mitochondrial proteins	2.57834	3.37645
O43772	1;1	1	1	1	1	SLC25A20	yes	Mitochondrial carnitine/acylcarnitine carrier protein	4651.61	11 Mitochondrial proteins	2.55521	3.56571
O95571	1;1	1	1	1	1	ETHE1	yes	Persulfide dioxygenase ETHE1 mitochondrial	2059.3	11 Mitochondrial proteins	2.54147	3.68012
P36551	1;1	1	1	1	1	CPOX	yes	Oxygen-dependent coproporphyrinogen-III oxidase mitochondrial	900.691	11 Mitochondrial proteins	2.53158	4.87908
Q4G176	1;1	1	1	1	1	ACSF3	yes	Acyl-CoA synthetase family member 3 mitochondrial	1159.41	11 Mitochondrial proteins	2.52641	2.90723
Q92665	1;1	1	1	1	1	MRPS31	yes	28S ribosomal protein S31 mitochondrial	*no copy number*	11 Mitochondrial proteins	2.51044	3.31908
Q969Z0	1;1	1	1	1	1	TBRG4	yes	FAST kinase domain-containing protein 4	911.148	11 Mitochondrial proteins	2.5019	3.77054
P10515	1;1	1	1	1	1	DLAT	yes	Dihydrolipoyllysine-residue acetyltransferase component of pyruvate dehydrogenase complex mitochondrial	1654.43	11 Mitochondrial proteins	2.4941	3.63988
Q14197	1;1	1	1	1	1	MRPL58	yes	Peptidyl-tRNA hydrolase ICT1 mitochondrial (ICT1)	*no copy number*	11 Mitochondrial proteins	2.48925	3.23079
Q9P015	1;1	1	1	1	1	MRPL15	yes	39S ribosomal protein L15 mitochondrial	936.574	11 Mitochondrial proteins	2.48306	3.4657
Q9BYD3	1;1	1	1	1	1	MRPL4	yes	39S ribosomal protein L4 mitochondrial	995.041	11 Mitochondrial proteins	2.46497	3.07926
Q5JTJ3	1;1	1	1	1	1	COA6	yes	Cytochrome C oxidase assembly factor 6 homolog	1109.68	11 Mitochondrial proteins	2.46032	3.05319
Q9NRK6	1;1	1	1	1	1	ABCB10	yes	ATP-binding cassette sub-family B member 10 mitochondrial	987.189	11 Mitochondrial proteins	2.4477	3.26571
P55789	1;1	1	1	1	1	GFER	yes	FAD-linked sulfhydryl oxidase ALR	*no copy number*	11 Mitochondrial proteins	2.43756	2.60313
Q96DA6	1;1	1	1	1	1	DNAJC19	yes	Mitochondrial import inner membrane translocase subunit TIM14	1574.93	11 Mitochondrial proteins	2.43144	3.78187
Q9P0J1	1;1	1	1	1	1	PDP1	yes	Pyruvate dehydrogenase acetyl-transferring-phosphatase 1 mitochondrial	1296.17	11 Mitochondrial proteins	2.41513	2.23013
O96008	1;1	1	1	1	1	TOMM40	yes	Mitochondrial import receptor subunit TOM40 homolog	1132.35	11 Mitochondrial proteins	2.39988	3.53464
P48728	1;1	1	1	1	1	AMT	yes	Aminomethyltransferase mitochondrial	706.484	11 Mitochondrial proteins	2.39489	2.00384
P82650	1;1	1	1	1	1	MRPS22	yes	28S ribosomal protein S22 mitochondrial	*no copy number*	11 Mitochondrial proteins	2.37956	4.52164
P52815	1;1	1	1	1	1	MRPL12	yes	39S ribosomal protein L12 mitochondrial	2001.19	11 Mitochondrial proteins	2.34815	2.64899
Q92552	1;1	1	1	1	1	MRPS27	yes	28S ribosomal protein S27 mitochondrial	*no copy number*	11 Mitochondrial proteins	2.32518	4.08505
Q9BW91	1;1	1	1	1	1	NUDT9	yes	ADP-ribose pyrophosphatase mitochondrial	*no copy number*	11 Mitochondrial proteins	2.31353	2.74149
Q9BYD1	1;1	1	1	1	1	MRPL13	yes	39S ribosomal protein L13 mitochondrial	*no copy number*	11 Mitochondrial proteins	2.30724	4.13753
Q9Y512	1;1	1	1	1	1	SAMM50	yes	Sorting and assembly machinery component 50 homolog	2186.87	11 Mitochondrial proteins	2.30663	3.6264
Q96EY8	1;1	1	1	1	1	MMAB	yes	Cob-I-yrinic acid A,C-diamide adenosyltransferase mitochondrial	*no copy number*	11 Mitochondrial proteins	2.28277	4.28952
Q6NUK1	1;1	1	1	1	1	SLC25A24	yes	Calcium-binding mitochondrial carrier protein SCaMC-1	2210.06	11 Mitochondrial proteins	2.27217	2.22578
Q96RP9	1;1	1	1	1	1	GFM1	yes	Elongation factor G mitochondrial	*no copy number*	11 Mitochondrial proteins	2.26702	4.36504
P49590	1;1	1	1	1	1	HARS2	yes	Probable histidine-tRNA ligase mitochondrial	*no copy number*	11 Mitochondrial proteins	2.24621	3.38345
P45954	1;1	1	1	1	1	ACADSB	yes	Short/branched chain specific acyl-CoA dehydrogenase mitochondrial	2667.44	11 Mitochondrial proteins	2.24297	3.05883
P36776	1;1	1	1	1	1	LONP1	yes	Lon protease homolog mitochondrial	1464.81	11 Mitochondrial proteins	2.23861	4.13169
P00167	1;1	1	1	1	1	CYB5A	yes	Cytochrome B5	*no copy number*	11 Mitochondrial proteins	2.22644	2.95516
Q9H9P8	1;1	1	1	1	1	L2HGDH	yes	L-2-hydroxyglutarate dehydrogenase mitochondrial	1735	11 Mitochondrial proteins	2.22487	2.88112
Q8NB90	1;1	1	1	1	1	SPATA5	yes	Spermatogenesis-associated protein 5	*no copy number*	11 Mitochondrial proteins	2.22351	2.98713
O95822	1;1	1	1	1	1	MLYCD	yes	Malonyl-CoA decarboxylase mitochondrial	1266.18	11 Mitochondrial proteins	2.22049	2.19321
Q13825	1;1	1	1	1	1	AUH	yes	Methylglutaconyl-CoA hydratase mitochondrial	812.552	11 Mitochondrial proteins	2.21957	2.49918
P53701	1;1	1	1	1	1	HCCS	yes	Cytochrome C-type heme lyase	*no copy number*	11 Mitochondrial proteins	2.21915	2.73788
Q9Y606	1;1	1	1	1	1	PUS1	yes	tRNA pseudouridine synthase A mitochondrial	*no copy number*	11 Mitochondrial proteins	2.21891	2.12277
Q9Y3D2	1;1	1	1	1	1	MSRB2	yes	Methionine-R-sulfoxide reductase B2 mitochondrial	*no copy number*	11 Mitochondrial proteins	2.21058	2.68181
Q53H12	1;1	1	1	1	1	AGK	yes	Acylglycerol kinase mitochondrial	1275.43	11 Mitochondrial proteins	2.20854	3.44594
P46199	1;1	1	1	1	1	MTIF2	yes	Translation initiation factor IF-2 mitochondrial	*no copy number*	11 Mitochondrial proteins	2.20155	3.22529
Q16134	1;1	1	1	1	1	ETFDH	yes	Electron transfer flavoprotein-ubiquinone oxidoreductase mitochondrial	1038.32	11 Mitochondrial proteins	2.19607	3.16048
Q9H845	1;1	1	1	1	1	ACAD9	yes	Acyl-CoA dehydrogenase family member 9 mitochondrial	1387.97	11 Mitochondrial proteins	2.19094	3.62603
Q9NRX2	1;1	1	1	1	1	MRPL17	yes	39S ribosomal protein L17 mitochondrial	942.686	11 Mitochondrial proteins	2.17269	4.29387
Q12931	1;1	1	1	1	1	TRAP1	yes	Heat shock protein 75 kDa mitochondrial	1078.69	11 Mitochondrial proteins	2.16198	3.70151
Q13505	1;1	1	1	1	1	MTX1	yes	Metaxin-1	838.76	11 Mitochondrial proteins	2.15619	3.37944
Q9HAV7	1;1	1	1	1	1	GRPEL1	yes	GRPE protein homolog 1 mitochondrial	637.419	11 Mitochondrial proteins	2.13706	3.44241
P50440	1;1	1	1	1	1	GATM	yes	Glycine amidinotransferase mitochondrial	813.061	11 Mitochondrial proteins	2.13316	2.67497
Q92947	1;1	1	1	1	1	GCDH	yes	Glutaryl-CoA dehydrogenase mitochondrial	1192.42	11 Mitochondrial proteins	2.11749	2.10958
Q96EY1	1;1	1	1	1	1	DNAJA3	yes	DnaJ homolog subfamily A member 3 mitochondrial	575.926	11 Mitochondrial proteins	2.1027	3.02691
Q9NYK5	1;1	1	1	1	1	MRPL39	yes	39S ribosomal protein L39 mitochondrial	*no copy number*	11 Mitochondrial proteins	2.09113	3.11777
Q3ZCQ8	1;1	1	1	1	1	TIMM50	yes	Mitochondrial import inner membrane translocase subunit TIM50	1974.01	11 Mitochondrial proteins	2.08891	3.68486
P07954	1;1	1	1	1	1	FH	yes	Fumarate hydratase mitochondrial	3247.11	11 Mitochondrial proteins	2.0851	4.62095
P42126	1;1	1	1	1	1	ECI1	yes	Enoyl-CoA delta isomerase 1 mitochondrial	1009.04	11 Mitochondrial proteins	2.06822	3.3092
P51649	1;1	1	1	1	1	ALDH5A1	yes	Succinate-semialdehyde dehydrogenase mitochondrial	1025.93	11 Mitochondrial proteins	2.04471	0.963228
P11182	1;1	1	1	1	1	DBT	yes	Lipoamide acyltransferase component of branched-chain alpha-keto acid dehydrogenase complex mitochondrial	1586.26	11 Mitochondrial proteins	2.04366	2.44403
Q9NNW7	1;1	1	1	1	1	TXNRD2	yes	Thioredoxin reductase 2 mitochondrial	1222.35	11 Mitochondrial proteins	2.00731	2.12592
Q8NCW5	1;1	1	1	1	1	NAXE	yes	NADPH-hydrate epimerase (APOA1BP)	3231.19	11 Mitochondrial proteins	1.97861	4.24068
Q9BRJ2	1;1	1	1	1	1	MRPL45	yes	39S ribosomal protein L45 mitochondrial	*no copy number*	11 Mitochondrial proteins	1.97715	3.37665
O75208	1;1	1	1	1	1	COQ9	yes	Ubiquinone biosynthesis protein COQ9 mitochondrial	1520.79	11 Mitochondrial proteins	1.95491	3.35914
Q8TAA5	1;1	1	1	1	1	GRPEL2	yes	GrpE protein homolog 2 mitochondrial	*no copy number*	11 Mitochondrial proteins	1.9494	3.40298
Q9Y5L4	1;1	1	1	1	1	TIMM13	yes	Mitochondrial import inner membrane translocase subunit Tim13	4626.92	11 Mitochondrial proteins	1.94565	4.1312
Q9H9J2	1;1	1	1	1	1	MRPL44	yes	39S ribosomal protein L44 mitochondrial	818.611	11 Mitochondrial proteins	1.94071	3.82308
Q9NQ50	1;1	1	1	1	1	MRPL40	yes	39S ribosomal protein L40 mitochondrial	761.635	11 Mitochondrial proteins	1.93902	3.049
P50336	1;1	1	1	1	1	PPOX	yes	Protoporphyrinogen oxidase	1035.75	11 Mitochondrial proteins	1.93841	3.16799
Q9Y305	1;1	1	1	1	1	ACOT9	yes	Acyl-coenzyme A thioesterase 9 mitochondrial	3631.85	11 Mitochondrial proteins	1.9378	3.87002
O95831	1;1	1	1	1	1	AIFM1	yes	Apoptosis-inducing factor 1 mitochondrial	3941.9	11 Mitochondrial proteins	1.93048	3.89303
Q8WU03	1;1	1	1	1	1	GLYATL2	yes	Glycine N-acyltransferase-like protein 2	*no copy number*	11 Mitochondrial proteins	1.91374	0.291218
Q9Y697	1;1	1	1	1	1	NFS1	yes	Cysteine desulfurase mitochondrial	738.353	11 Mitochondrial proteins	1.89659	2.66037
Q9P2R7	1;1	1	1	1	1	SUCLA2	yes	Succinate-CoA ligase ADP-forming subunit beta mitochondrial	2103.2	11 Mitochondrial proteins	1.8895	3.92535
Q96I59	1;1	1	1	1	1	NARS2	yes	Probable asparagine-tRNA ligase mitochondrial	*no copy number*	11 Mitochondrial proteins	1.86258	2.07351
Q10713	1;1	1	1	1	1	PMPCA	yes	Mitochondrial-processing peptidase subunit alpha	1035.46	11 Mitochondrial proteins	1.84392	3.53307
Q16795	1;1	1	1	1	1	NDUFA9	yes	NADH dehydrogenase ubiquinone 1 alpha subcomplex subunit 9 mitochondrial	4530.36	11 Mitochondrial proteins	1.83054	4.48361
Q8WUK0	1;1	1	1	1	1	PTPMT1	yes	Phosphatidylglycerophosphatase and protein-tyrosine phosphatase 1	767.517	11 Mitochondrial proteins	1.82682	3.9468
Q5T1C6	1;1	1	1	1	1	THEM4	yes	Acyl-coenzyme A thioesterase THEM4	*no copy number*	11 Mitochondrial proteins	1.82066	3.3074
Q9NP81	1;1	1	1	1	1	SARS2	yes	Serine-tRNA ligase mitochondrial	807.282	11 Mitochondrial proteins	1.81656	2.50349
Q9BXW7	1;1	1	1	1	1	HDHD5	yes	Haloacid dehalogenase-like hydrolase domain-containing 5 (CECR5)	813.061	11 Mitochondrial proteins	1.79805	2.198
Q9HCC0	1;1	1	1	1	1	MCCC2	yes	Methylcrotonoyl-CoA carboxylase beta chain mitochondrial	1736.4	11 Mitochondrial proteins	1.77741	3.45067
Q15785	1;1	1	1	1	1	TOMM34	yes	Mitochondrial import receptor subunit TOM34	1470.98	11 Mitochondrial proteins	1.74422	3.36342
Q96CB9	1;1	1	1	1	1	NSUN4	yes	5-Methylcytosine rRNA methyltransferase NSUN4	*no copy number*	11 Mitochondrial proteins	1.74244	3.36233
Q9NSE4	1;1	1	1	1	1	IARS2	yes	Isoleucine-tRNA ligase mitochondrial	1078.69	11 Mitochondrial proteins	1.73482	4.20117
Q96HS1	1;1	1	1	1	1	PGAM5	yes	Serine/threonine-protein phosphatase PGAM5 mitochondrial	946.538	11 Mitochondrial proteins	1.71683	3.54395
P57105	1;1	1	1	1	1	SYNJ2BP	yes	Synaptojanin-2-binding protein	2204.78	11 Mitochondrial proteins	1.68356	2.36139
P23434	1;1	1	1	1	1	GCSH	yes	Glycine cleavage system H protein mitochondrial	665.963	11 Mitochondrial proteins	1.67231	2.24083
Q9BVL4	1;1	1	1	1	1	SELENOO	yes	Selenoprotein O (ENSG00000073169)	670.803	11 Mitochondrial proteins	1.62982	2.34921
Q9H2W6	1;1	1	1	1	1	MRPL46	yes	39S ribosomal protein L46 mitochondrial	*no copy number*	11 Mitochondrial proteins	1.5733	2.94127
Q8IW45	1;1	1	1	1	1	NAXD	yes	ATP-dependent S-NADPH-hydrate dehydratase (CARKD)	1086.66	11 Mitochondrial proteins	1.57155	2.8402
O95202	1;1	1	1	1	1	LETM1	yes	LETM1 and EF-hand domain-containing protein 1 mitochondrial	920.653	11 Mitochondrial proteins	1.5699	3.1108
Q96CU9	1;1	1	1	1	1	FOXRED1	yes	FAD-dependent oxidoreductase domain-containing protein 1	976.189	11 Mitochondrial proteins	1.56065	2.77814
Q9BYD6	1;1	1	1	1	1	MRPL1	yes	39S ribosomal protein L1 mitochondrial	749.995	11 Mitochondrial proteins	1.54141	2.97609
Q96CM8	1;1	1	1	1	1	ACSF2	yes	Acyl-CoA synthetase family member 2 mitochondrial	1039.99	11 Mitochondrial proteins	1.52286	3.9439
Q49B96	1;1	1	1	1	1	COX19	yes	Cytochrome C oxidase assembly protein COX19	*no copy number*	11 Mitochondrial proteins	1.51461	2.51076
P43897	1;1	1	1	1	1	TSFM	yes	Elongation factor TS mitochondrial	600.124	11 Mitochondrial proteins	1.4824	3.3052
Q9BYT8	1;1	1	1	1	1	NLN	yes	Neurolysin mitochondrial	*no copy number*	11 Mitochondrial proteins	1.48148	1.98079
Q9BUR5	1;1	1	1	1	1	APOO	yes	MICOS complex subunit MIC26	*no copy number*	11 Mitochondrial proteins	1.46009	1.9788
Q8NCN5	1;1	1	1	1	1	PDPR	yes	Pyruvate dehydrogenase phosphatase regulatory subunit mitochondrial	746.841	11 Mitochondrial proteins	1.44749	3.31943
O60220	1;1	1	1	1	1	TIMM8A	yes	Mitochondrial import inner membrane translocase subunit Tim8 A	1027.33	11 Mitochondrial proteins	1.44022	4.58015
O75880	1;1	1	1	1	1	SCO1	yes	Protein SCO1 homolog mitochondrial	*no copy number*	11 Mitochondrial proteins	1.43852	3.27347
Q969M1	1;1	1	1	1	1	TOMM40L	yes	Mitochondrial import receptor subunit TOM40B	*no copy number*	11 Mitochondrial proteins	1.41121	3.24331
O75746	1;1	1	1	1	1	SLC25A12	yes	Calcium-binding mitochondrial carrier protein Aralar1	2033.84	11 Mitochondrial proteins	1.3813	2.01492
P22570	1;1	1	1	1	1	FDXR	yes	NADPH:adrenodoxin oxidoreductase mitochondrial	1219.6	11 Mitochondrial proteins	1.37503	2.70491
O15382	1;1	1	1	1	1	BCAT2	yes	Branched-chain-amino-acid aminotransferase mitochondrial	1829.87	11 Mitochondrial proteins	1.37189	2.44417
Q15031	1;1	1	1	1	1	LARS2	yes	Probable leucine-tRNA ligase mitochondrial	821.86	11 Mitochondrial proteins	1.36971	2.21177
Q9NVI7	1;1	1	1	1	1	ATAD3A	yes	ATPase family AAA domain-containing protein 3A	2522.68	11 Mitochondrial proteins	1.35078	2.78583
Q9Y3E5	1;1	1	1	1	1	PTRH2	yes	Peptidyl-tRNA hydrolase 2 mitochondrial	1205.47	11 Mitochondrial proteins	1.32542	3.30437
P16219	1;1	1	1	1	1	ACADS	yes	Short-chain specific acyl-CoA dehydrogenase mitochondrial	1293.64	11 Mitochondrial proteins	1.31301	2.43285
Q9UGM6	1;1	1	1	1	1	WARS2	yes	Tryptophan-tRNA ligase mitochondrial	*no copy number*	11 Mitochondrial proteins	1.31091	1.7552
Q6PI48	1;1	1	1	1	1	DARS2	yes	Aspartate-tRNA ligase mitochondrial	1204.84	11 Mitochondrial proteins	1.29251	3.09057
P22033	1;1	1	1	1	1	MUT	yes	Methylmalonyl-CoA mutase mitochondrial	655.077	11 Mitochondrial proteins	1.26113	2.58775
Q9UDX5	1;1	1	1	1	1	MTFP1	yes	Mitochondrial fission process protein 1	671.9	11 Mitochondrial proteins	1.26105	3.57172
Q5T9A4	1;1	1	1	1	1	ATAD3B	yes	ATPase family AAA domain-containing protein 3B	1427.19	11 Mitochondrial proteins	1.23458	2.01496
Q8N4Q1	1;1	1	1	1	1	CHCHD4	yes	Mitochondrial intermembrane space import and assembly protein 40	1554.23	11 Mitochondrial proteins	1.19988	2.49
Q8N0X4	1;1	1	1	1	1	CLYBL	yes	Citrate lyase subunit beta-like protein mitochondrial	596.818	11 Mitochondrial proteins	1.18942	1.22727
Q6UB35	1;1	1	1	1	1	MTHFD1L	yes	Monofunctional C1-tetrahydrofolate synthase mitochondrial	1073.03	11 Mitochondrial proteins	1.16906	3.92741
Q9UDR5	1;1	1	1	1	1	AASS	yes	Alpha-aminoadipic semialdehyde synthase mitochondrial	*no copy number*	11 Mitochondrial proteins	1.14603	2.36723
Q9NZ45	1;1	1	1	1	1	CISD1	yes	CDGSH iron-sulfur domain-containing protein 1	*no copy number*	11 Mitochondrial proteins	1.13863	2.03163
Q9BV79	1;1	1	1	1	1	MECR	yes	Enoyl acyl-carrier-protein reductase mitochondrial	721.066	11 Mitochondrial proteins	1.1222	1.75625
Q7L0Y3	1;1	1	1	1	1	TRMT10C	yes	Mitochondrial ribonuclease P protein 1	*no copy number*	11 Mitochondrial proteins	1.11463	3.47559
Q7L5Y1	1;1	1	1	1	1	ENOSF1	yes	Mitochondrial enolase superfamily member 1	*no copy number*	11 Mitochondrial proteins	1.09538	3.93499
Q02252	1;1	1	1	1	1	ALDH6A1	yes	Methylmalonate-semialdehyde dehydrogenase acylating mitochondrial	2027.4	11 Mitochondrial proteins	1.08121	3.01914
Q02338	1;1	1	1	1	1	BDH1	yes	D-beta-hydroxybutyrate dehydrogenase mitochondrial	1306.22	11 Mitochondrial proteins	1.07246	3.1089
Q86U90	1;1	1	1	1	1	YRDC	yes	YRDC domain-containing protein mitochondrial	*no copy number*	11 Mitochondrial proteins	1.05758	2.96207
Q9H6K4	1;1	1	1	1	1	OPA3	yes	Optic atrophy 3 protein	*no copy number*	11 Mitochondrial proteins	1.00635	1.54534
Q8N5N7	1;1	1	1	1	1	MRPL50	yes	39S ribosomal protein L50 mitochondrial	987.607	11 Mitochondrial proteins	0.979587	2.27639
P30837	1;1	1	1	1	1	ALDH1B1	yes	Aldehyde dehydrogenase X mitochondrial	807.827	11 Mitochondrial proteins	0.924024	1.73004
P49753	1;1	1	1	1	1	ACOT2	yes	Acyl-coenzyme A thioesterase 2 mitochondrial	1684.9	11 Mitochondrial proteins	0.90422	2.86919
Q9Y2Z4	1;1	1	1	1	1	YARS2	yes	Tyrosine-tRNA ligase mitochondrial	*no copy number*	11 Mitochondrial proteins	0.895622	2.92192
P05108	1;1	1	1	1	1	CYP11A1	yes	Cholesterol side-chain cleavage enzyme mitochondrial	*no copy number*	11 Mitochondrial proteins	0.893018	0.204109
Q8IVH4	1;1	1	1	1	1	MMAA	yes	Methylmalonic aciduria type A protein mitochondrial	699.978	11 Mitochondrial proteins	0.885461	1.12414
Q02127	1;1	1	1	1	1	DHODH	yes	Dihydroorotate dehydrogenase quinone mitochondrial	833.467	11 Mitochondrial proteins	0.876588	1.41854
Q9Y2R5	1;1	1	1	1	1	MRPS17	yes	28S ribosomal protein S17 mitochondrial	712.527	11 Mitochondrial proteins	0.875855	2.5555
Q6P587	1;1	1	1	1	1	FAHD1	yes	Acylpyruvase FAHD1 mitochondrial	1394.97	11 Mitochondrial proteins	0.865505	1.95209
P23786	1;1	1	1	1	1	CPT2	yes	Carnitine O-palmitoyltransferase 2 mitochondrial	2116.71	11 Mitochondrial proteins	0.832789	3.01296
Q96PE7	1;1	1	1	1	1	MCEE	yes	Methylmalonyl-CoA epimerase mitochondrial	940.314	11 Mitochondrial proteins	0.809531	2.56181
Q9BVV7	1;1	1	1	1	1	TIMM21	yes	Mitochondrial import inner membrane translocase subunit Tim21	*no copy number*	11 Mitochondrial proteins	0.78925	2.91553
Q5JTZ9	1;1	1	1	1	1	AARS2	yes	Alanine-tRNA ligase mitochondrial	673.538	11 Mitochondrial proteins	0.725754	1.93406
Q5T440	1;1	1	1	1	1	IBA57	yes	Putative transferase CAF17 mitochondrial	*no copy number*	11 Mitochondrial proteins	0.723045	0.851079
Q96NB2	1;1	1	1	1	1	SFXN2	yes	Sideroflexin-2	827.723	11 Mitochondrial proteins	0.585208	1.1378
Q5T2N8	1;1	1	1	1	1	ATAD3C	yes	ATPase family AAA domain-containing protein 3C	1354.77	11 Mitochondrial proteins	0.460185	0.207951
P30038	1;1	1	1	1	1	ALDH4A1	yes	Delta-1-pyrroline-5-carboxylate dehydrogenase mitochondrial	1952.69	11 Mitochondrial proteins	0.457757	1.94927
Q16798	1;1	1	1	1	1	ME3	yes	NADP-dependent malic enzyme mitochondrial	*no copy number*	11 Mitochondrial proteins	0.456667	1.87823
Q96GW9	1;1	1	1	1	1	MARS2	yes	Methionyl-tRNA synthetase mitochondrial	689.465	11 Mitochondrial proteins	0.45351	1.84256
Q9UBX3	1;1	1	1	1	1	SLC25A10	yes	Mitochondrial dicarboxylate carrier	1204.05	11 Mitochondrial proteins	0.412459	1.8557
Q7L3T8	1;1	1	1	1	1	PARS2	yes	Probable proline-tRNA ligase mitochondrial	*no copy number*	11 Mitochondrial proteins	0.387578	0.951174
Q9Y3D8	1;1	1	1	1	1	AK6	yes	Adenylate kinase isoenzyme 6	949.968	12 Other metabolism	n.d.	n.d.
P02794	1;1	1	1	1	1	FTH1	yes	Ferritin heavy chain	*no copy number*	12 Other metabolism	16.2	9.44265
P69905	1;1	1	1	1	1	HBA1, HBA2	yes	Hemoglobin subunit alpha	29166.9	12 Other metabolism	15.0778	3.10538
P68871	1;1	1	1	1	1	HBB	yes	Hemoglobin subunit beta	61161.7	12 Other metabolism	14.8713	6.57694
P00918	1;1	1	1	1	1	CA2	yes	Carbonic anhydrase 2	36119.5	12 Other metabolism	12.1495	4.3002
P07203	1;1	1	1	1	1	GPX1	yes	Glutathione peroxidase 1	34116.9	12 Other metabolism	11.9166	9.7543
Q9H0P0	1;1	1	1	1	1	NT5C3A	yes	Cytosolic 5'-nucleotidase 3A	4656.67	12 Other metabolism	11.1175	7.00606
P30041	1;1	1	1	1	1	PRDX6	yes	Peroxiredoxin-6	31837.5	12 Other metabolism	10.967	6.60503
Q13510	1;1	1	1	1	1	ASAH1	yes	Acid ceramidase	2559.83	12 Other metabolism	10.2893	6.26368
P01034	1;1	1	1	1	1	CST3	yes	Cystatin-C	*no copy number*	12 Other metabolism	10.2474	5.5031
P30085	1;1	1	1	1	1	CMPK1	yes	UMP-CMP kinase	11832.4	12 Other metabolism	10.0029	5.95362
A1L3X0	1;1	1	1	1	1	ELOVL7	yes	Elongation of very long chain fatty acids protein 7	1045.2	12 Other metabolism	9.97336	6.15135
P05067	1;1	1	1	1	1	APP	yes	Amyloid beta A4 protein	9349.56	12 Other metabolism	9.6437	5.25133
P00387	1;1	1	1	1	1	CYB5R3	yes	NADH-cytochrome B5 reductase 3	23180.1	12 Other metabolism	9.59122	4.68599
Q99943	1;1	1	1	1	1	AGPAT1	yes	1-Acyl-sn-glycerol-3-phosphate acyltransferase alpha	1816.04	12 Other metabolism	9.39693	4.38557
Q8TC12	1;1	1	1	1	1	RDH11	yes	Retinol dehydrogenase 11	10940.7	12 Other metabolism	9.25022	6.76344
P07602	1;1	1	1	1	1	PSAP	yes	Prosaposin	6846.07	12 Other metabolism	8.97775	7.48074
Q93099	1;1	1	1	1	1	HGD	yes	Homogentisate 1,2-dioxygenase	2057.58	12 Other metabolism	8.84296	6.54795
P15104	1;1	1	1	1	1	GLUL	yes	Glutamine synthetase	786.358	12 Other metabolism	8.81389	8.84519
Q6ZWT7	1;1	1	1	1	1	MBOAT2	yes	Lysophospholipid acyltransferase 2	1368.21	12 Other metabolism	8.79714	5.14243
P36959	1;1	1	1	1	1	GMPR	yes	GMP reductase 1	5466.58	12 Other metabolism	8.66338	6.59249
Q96G23	1;1	1	1	1	1	CERS2	yes	Ceramide synthase 2	2127.43	12 Other metabolism	8.59965	7.55515
P78417	1;1	1	1	1	1	GSTO1	yes	Glutathione S-transferase omega-1	54892.2	12 Other metabolism	8.48687	7.08472
Q9UHQ9	1;1	1	1	1	1	CYB5R1	yes	NADH-cytochrome b5 reductase 1	8430.26	12 Other metabolism	8.42431	3.75951
P52209	1;1	1	1	1	1	PGD	yes	6-Phosphogluconate dehydrogenase decarboxylating	7634.74	12 Other metabolism	8.40039	6.58438
P63000	1;1	1	1	1	1	RAC1	yes	Ras-related C3 botulinum toxin substrate 1	32870.3	12 Other metabolism	8.38895	6.15926
Q99685	1;1	1	1	1	1	MGLL	yes	Monoglyceride lipase	14108.8	12 Other metabolism	8.37415	4.58063
Q5VWZ2	1;1	1	1	1	1	LYPLAL1	yes	Lysophospholipase-like protein 1	3299.7	12 Other metabolism	8.23475	4.89628
Q16851	1;1	1	1	1	1	UGP2	yes	UTP-glucose-1-phosphate uridylyltransferase	9729.85	12 Other metabolism	8.16019	4.49326
P22307	1;1	1	1	1	1	SCP2	yes	Non-specific lipid-transfer protein	1727.31	12 Other metabolism	7.96292	5.88176
P18054	1;1	1	1	1	1	ALOX12	yes	Arachidonate 12-lipoxygenase 12S-type	14226.6	12 Other metabolism	7.91089	3.0075
P22061	1;1	1	1	1	1	PCMT1	yes	Protein-L-isoaspartate D-aspartate O-methyltransferase	13506.8	12 Other metabolism	7.89421	5.53194
Q9Y315	1;1	1	1	1	1	DERA	yes	Deoxyribose-phosphate aldolase	5656.38	12 Other metabolism	7.87216	3.55198
Q8TB40	1;1	1	1	1	1	ABHD4	yes	Lyso-N-acylphosphatidylethanolamine lipase	952.452	12 Other metabolism	7.79183	5.80756
Q96G97	1;1	1	1	1	1	BSCL2	yes	Seipin	*no copy number*	12 Other metabolism	7.76007	3.69825
P55786	1;1	1	1	1	1	NPEPPS	yes	Puromycin-sensitive aminopeptidase	5719.3	12 Other metabolism	7.63614	5.23533
Q12797	1;1	1	1	1	1	ASPH	yes	Aspartyl/asparaginyl beta-hydroxylase	878.611	12 Other metabolism	7.5935	4.55776
P00491	1;1	1	1	1	1	PNP	yes	Purine nucleoside phosphorylase	30862.4	12 Other metabolism	7.56555	7.47977
P43490	1;1	1	1	1	1	NAMPT	yes	Nicotinamide phosphoribosyltransferase	1021.2	12 Other metabolism	7.52473	4.33802
P15153	1;1	1	1	1	1	RAC2	yes	Ras-related C3 botulinum toxin substrate 2	27923.4	12 Other metabolism	7.49701	6.88892
Q9Y5K3	1;1	1	1	1	1	PCYT1B	yes	Choline-phosphate cytidylyltransferase B	*no copy number*	12 Other metabolism	7.42979	3.93586
Q96A73	1;1	1	1	1	1	KIAA1191	yes	Putative monooxygenase p33MONOX	*no copy number*	12 Other metabolism	7.40846	4.27129
Q96GS6	1;1	1	1	1	1	ABHD17A	yes	Alpha/beta hydrolase domain-containing protein 17A	*no copy number*	12 Other metabolism	7.35782	4.34787
P07195	1;1	1	1	1	1	LDHB	yes	L-lactate dehydrogenase B chain	47264.5	12 Other metabolism	7.32543	8.56097
Q16774	1;1	1	1	1	1	GUK1	yes	Guanylate kinase	2379.55	12 Other metabolism	7.26467	5.62406
Q12882	1;1	1	1	1	1	DPYD	yes	Dihydropyrimidine dehydrogenase NADP+	1166.71	12 Other metabolism	7.26252	2.68692
P52788	1;1	1	1	1	1	SMS	yes	Spermine synthase	1456.76	12 Other metabolism	7.1416	4.91931
Q15041	1;1	1	1	1	1	ARL6IP1	yes	ADP-ribosylation factor-like protein 6-interacting protein 1	1005.07	12 Other metabolism	7.12184	6.40533
Q9HAT2	1;1	1	1	1	1	SIAE	yes	Sialate O-acetylesterase	2527.53	12 Other metabolism	7.05803	3.92474
Q8N138	1;1	1	1	1	1	ORMDL3	yes	ORM1-like protein 3	3072.01	12 Other metabolism	7.04261	4.19951
Q5VWC8	1;1	1	1	1	1	HACD4	yes	Very-long-chain 3R-3-hydroxyacyl-CoA dehydratase 4 (PTPLAD2)	7348.51	12 Other metabolism	7.03206	5.02251
P43155	1;1	1	1	1	1	CRAT	yes	Carnitine O-acetyltransferase	1770.12	12 Other metabolism	6.9853	3.68085
Q8IXL7	1;1	1	1	1	1	MSRB3	yes	Methionine-R-sulfoxide reductase B3	1183.41	12 Other metabolism	6.91408	1.62653
P00441	1;1	1	1	1	1	SOD1	yes	Superoxide dismutase Cu-Zn	13334.8	12 Other metabolism	6.90806	6.83465
O00244	1;1	1	1	1	1	ATOX1	yes	Copper transport protein ATOX1	6613.69	12 Other metabolism	6.89301	4.99411
O43252	1;1	1	1	1	1	PAPSS1	yes	Bifunctional 3'-phosphoadenosine 5'-phosphosulfate synthase 1	1032.56	12 Other metabolism	6.85383	4.29062
Q9BZF1	1;1	1	1	1	1	OSBPL8	yes	Oxysterol-binding protein-related protein 8	1566.19	12 Other metabolism	6.85294	5.01045
P32189	1;1	1	1	1	1	GK	yes	Glycerol kinase	2616.41	12 Other metabolism	6.82041	4.61784
Q9BZ72	1;1	1	1	1	1	PITPNM2	yes	Membrane-associated phosphatidylinositol transfer protein 2	1391.75	12 Other metabolism	6.8132	3.93887
P09104	1;1	1	1	1	1	ENO2	yes	Gamma-enolase	42106.6	12 Other metabolism	6.75793	4.29199
Q9Y2Q3	1;1	1	1	1	1	GSTK1	yes	Glutathione S-transferase kappa 1	16797.1	12 Other metabolism	6.73695	5.494
Q16760	1;1	1	1	1	1	DGKD	yes	Diacylglycerol kinase delta	*no copy number*	12 Other metabolism	6.72606	5.29671
P15907	1;1	1	1	1	1	ST6GAL1	yes	Beta-galactoside alpha-2,6-sialyltransferase 1	1305	12 Other metabolism	6.66173	4.94714
Q9Y2J2	1;1	1	1	1	1	EPB41L3	yes	Band 4.1-like protein 3	906.07	12 Other metabolism	6.6586	2.20577
Q16881	1;1	1	1	1	1	TXNRD1	yes	Thioredoxin reductase 1 cytoplasmic	2964.34	12 Other metabolism	6.64491	5.80479
Q6N021	1;1	1	1	1	1	TET2	yes	Methylcytosine dioxygenase TET2	*no copy number*	12 Other metabolism	6.61614	4.89806
P14621	1;1	1	1	1	1	ACYP2	yes	Acylphosphatase-2	1509.19	12 Other metabolism	6.59283	3.28228
O76003	1;1	1	1	1	1	GLRX3	yes	Glutaredoxin-3	4378.21	12 Other metabolism	6.55797	4.39994
Q9NRG1	1;1	1	1	1	1	PRTFDC1	yes	Phosphoribosyltransferase domain-containing protein 1	2257.03	12 Other metabolism	6.54049	4.33106
Q9Y2S2	1;1	1	1	1	1	CRYL1	yes	Lambda-crystallin homolog	3120.91	12 Other metabolism	6.47187	2.9376
P62341	1;1	1	1	1	1	SELENOT	yes	Selenoprotein T (ENSG00000198843)	899.866	12 Other metabolism	6.45594	6.19918
P50416	1;1	1	1	1	1	CPT1A	yes	Carnitine O-palmitoyltransferase 1 liver isoform	4242.88	12 Other metabolism	6.44484	4.71592
P48507	1;1	1	1	1	1	GCLM	yes	Glutamate-cysteine ligase regulatory subunit	5947.06	12 Other metabolism	6.44233	4.7775
P16930	1;1	1	1	1	1	FAH	yes	Fumarylacetoacetase	7093.21	12 Other metabolism	6.41399	5.05137
Q9NZL9	1;1	1	1	1	1	MAT2B	yes	Methionine adenosyltransferase 2 subunit beta	1691.85	12 Other metabolism	6.40493	4.6792
O60488	1;1	1	1	1	1	ACSL4	yes	Long-chain-fatty-acid-CoA ligase 4	3025.67	12 Other metabolism	6.39662	6.07508
P25325	1;1	1	1	1	1	MPST	yes	3-Mercaptopyruvate sulfurtransferase	6511.19	12 Other metabolism	6.38157	4.15076
P09211	1;1	1	1	1	1	GSTP1	yes	Glutathione S-transferase P	27314.6	12 Other metabolism	6.34778	6.50655
Q9NPB8	1;1	1	1	1	1	GPCPD1	yes	Glycerophosphocholine phosphodiesterase GPCPD1	1068.8	12 Other metabolism	6.34089	3.9439
Q86X76	1;1	1	1	1	1	NIT1	yes	Nitrilase homolog 1	2238.16	12 Other metabolism	6.33917	3.78299
P49902	1;1	1	1	1	1	NT5C2	yes	Cytosolic purine 5'-nucleotidase	1176.37	12 Other metabolism	6.2944	5.6504
P32321	1;1	1	1	1	1	DCTD	yes	Deoxycytidylate deaminase	3535.23	12 Other metabolism	6.22816	4.71173
Q16762	1;1	1	1	1	1	TST	yes	Thiosulfate sulfurtransferase	5527.19	12 Other metabolism	6.20732	3.62648
Q96GR2	1;1	1	1	1	1	ACSBG1	yes	Long-chain-fatty-acid-CoA ligase ACSBG1	592.465	12 Other metabolism	6.20322	1.08065
Q9H479	1;1	1	1	1	1	FN3K	yes	Fructosamine-3-kinase	5017.67	12 Other metabolism	6.19226	3.12548
O95427	1;1	1	1	1	1	PIGN	yes	GPI ethanolamine phosphate transferase 1	603.666	12 Other metabolism	6.1836	5.26194
Q9BUP3	1;1	1	1	1	1	HTATIP2	yes	Oxidoreductase HTATIP2	1934.1	12 Other metabolism	6.13508	4.34669
O75608	1;1	1	1	1	1	LYPLA1	yes	Acyl-protein thioesterase 1	8678.48	12 Other metabolism	6.12265	5.43939
O95674	1;1	1	1	1	1	CDS2	yes	Phosphatidate cytidylyltransferase 2	3316.32	12 Other metabolism	6.0857	5.0585
Q03013	1;1	1	1	1	1	GSTM4	yes	Glutathione S-transferase mu 4	250	12 Other metabolism	6.07175	3.86217
P00338	1;1	1	1	1	1	LDHA	yes	L-lactate dehydrogenase A chain	46885.8	12 Other metabolism	5.99362	7.53485
P00915	1;1	1	1	1	1	CA1	yes	Carbonic anhydrase 1	2484.71	12 Other metabolism	5.97137	0.285308
P27707	1;1	1	1	1	1	DCK	yes	Deoxycytidine kinase	899.866	12 Other metabolism	5.96204	4.27582
O60256	1;1	1	1	1	1	PRPSAP2	yes	Phosphoribosyl pyrophosphate synthase-associated protein 2	3693.19	12 Other metabolism	5.96042	4.3407
P49619	1;1	1	1	1	1	DGKG	yes	Diacylglycerol kinase gamma	2003.05	12 Other metabolism	5.91346	4.56952
Q9NZC3	1;1	1	1	1	1	GDE1	yes	Glycerophosphodiester phosphodiesterase 1	819.497	12 Other metabolism	5.87463	4.56346
Q01433	1;1	1	1	1	1	AMPD2	yes	AMP deaminase 2	4708.87	12 Other metabolism	5.86359	4.88633
P28161	1;1	1	1	1	1	GSTM2	yes	Glutathione S-transferase mu 2	3988.37	12 Other metabolism	5.84014	3.3629
P07108	1;1	1	1	1	1	DBI	yes	Acyl-CoA-binding protein	11162.6	12 Other metabolism	5.81018	6.72611
O00462	1;1	1	1	1	1	MANBA	yes	Beta-mannosidase	*no copy number*	12 Other metabolism	5.75772	3.41004
O00154	1;1	1	1	1	1	ACOT7	yes	Cytosolic acyl coenzyme A thioester hydrolase	2127.43	12 Other metabolism	5.72855	2.24702
Q5T013	1;1	1	1	1	1	HYI	yes	Putative hydroxypyruvate isomerase	964.792	12 Other metabolism	5.72592	3.34222
Q9BXD5	1;1	1	1	1	1	NPL	yes	N-acetylneuraminate lyase	753.508	12 Other metabolism	5.69708	3.7553
P30046	1;1	1	1	1	1	DDT	yes	D-dopachrome decarboxylase	12495.8	12 Other metabolism	5.6755	4.45742
P19971	1;1	1	1	1	1	TYMP	yes	Thymidine phosphorylase	11590.6	12 Other metabolism	5.65388	1.70139
Q9UIQ6	1;1	1	1	1	1	LNPEP	yes	Leucyl-cystinyl aminopeptidase	952.869	12 Other metabolism	5.65387	4.57279
Q5W0Z9	1;1	1	1	1	1	ZDHHC20	yes	Probable palmitoyltransferase ZDHHC20	*no copy number*	12 Other metabolism	5.60674	4.40712
P29401	1;1	1	1	1	1	TKT	yes	Transketolase	8304.4	12 Other metabolism	5.59049	6.75153
Q9Y3D0	1;1	1	1	1	1	CIAO2B	yes	Cytosolic iron-sulfur assembly component 2B (FAM96B)	*no copy number*	12 Other metabolism	5.54962	5.3585
P31153	1;1	1	1	1	1	MAT2A	yes	S-adenosylmethionine synthase isoform type-2	1388.37	12 Other metabolism	5.45595	6.26557
Q00341	1;1	1	1	1	1	HDLBP	yes	Vigilin	1043.77	12 Other metabolism	5.4426	6.5542
O43488	1;1	1	1	1	1	AKR7A2	yes	Aflatoxin B1 aldehyde reductase member 2	10226.1	12 Other metabolism	5.39782	4.08679
Q8N1Q1	1;1	1	1	1	1	CA13	yes	Carbonic anhydrase 13	2198.36	12 Other metabolism	5.3807	2.20468
Q9H3N1	1;1	1	1	1	1	TMX1	yes	Thioredoxin-related transmembrane protein 1	5395.99	12 Other metabolism	5.37808	4.86714
Q8WVX9	1;1	1	1	1	1	FAR1	yes	Fatty acyl-CoA reductase 1	619.768	12 Other metabolism	5.34404	4.77114
Q9HAB8	1;1	1	1	1	1	PPCS	yes	Phosphopantothenate-cysteine ligase	2482.91	12 Other metabolism	5.33664	4.71708
P30043	1;1	1	1	1	1	BLVRB	yes	Flavin reductase NADPH	6081.68	12 Other metabolism	5.29769	5.87691
Q01415	1;1	1	1	1	1	GALK2	yes	N-acetylgalactosamine kinase	1322.81	12 Other metabolism	5.25195	4.24496
P06132	1;1	1	1	1	1	UROD	yes	Uroporphyrinogen decarboxylase	4374.05	12 Other metabolism	5.21136	6.91427
Q9NYA1	1;1	1	1	1	1	SPHK1	yes	Sphingosine kinase 1	1159.41	12 Other metabolism	5.19148	1.09812
O14618	1;1	1	1	1	1	CCS	yes	Copper chaperone for superoxide dismutase	1858.44	12 Other metabolism	5.14509	4.29885
Q9BT40	1;1	1	1	1	1	INPP5K	yes	Inositol polyphosphate 5-phosphatase K	796.997	12 Other metabolism	5.09528	3.00741
Q53GQ0	1;1	1	1	1	1	HSD17B12	yes	Very-long-chain 3-oxoacyl-CoA reductase	5677	12 Other metabolism	5.07631	5.7346
Q01469	1;1	1	1	1	1	FABP5	yes	Fatty acid-binding protein epidermal	9545.19	12 Other metabolism	5.06067	2.6624
O14735	1;1	1	1	1	1	CDIPT	yes	CDP-diacylglycerol-inositol 3-phosphatidyltransferase	1096.88	12 Other metabolism	5.05996	4.00215
Q9Y5B8	1;1	1	1	1	1	NME7	yes	Nucleoside diphosphate kinase 7	*no copy number*	12 Other metabolism	5.02492	2.91593
Q8TCG2	1;1	1	1	1	1	PI4K2B	yes	Phosphatidylinositol 4-kinase type 2-beta	*no copy number*	12 Other metabolism	5.02338	4.07461
[truncated: 55,290 more rows]
