# Supplementary material for: Assessment of a complete and classified platelet proteome from genome-wide transcripts of human platelets and megakaryocytes covering platelet functions
Source: Sci Rep. 2021 Jun 11;11:12358. doi: 10.1038/s41598-021-91661-x (PMC8196183; doi:10.1038/s41598-021-91661-x)
Supplement: Supplementary file 2 — Supplementary Information 2. Datafile 2. Identified proteins in cohorts 1-6 [file 41598_2021_91661_MOESM2_ESM.xlsx]

## Sheet: Datafile 2
Uniprot-KB	Cohort 1	Cohort 2	Cohort 4	Cohort 4	Cohort 4	Cohort 3	Cohort 5	Cohort 5	Cohort 5	Cohort 6		Cohorts	Subjects	Global	Phospho
	global	phospho	global	phospho	total	phospho	global	phospho	total	global		(n)	(n)	(n)	(n)
A0FGR8	3	3	1	1	2	3	4	4	8	3		6	22	8	11
O00161	3	3	1	1	2	3	4	4	8	3		6	22	8	11
O00264	3	3	1	1	2	3	4	4	8	3		6	22	8	11
O00429	3	3	1	1	2	3	4	4	8	3		6	22	8	11
O15127	3	3	1	1	2	3	4	4	8	3		6	22	8	11
O75116	3	3	1	1	2	3	4	4	8	3		6	22	8	11
O75396	3	3	1	1	2	3	4	4	8	3		6	22	8	11
O75558	3	3	1	1	2	3	4	4	8	3		6	22	8	11
O95674	3	3	1	1	2	3	4	4	8	3		6	22	8	11
O95810	3	3	1	1	2	3	4	4	8	3		6	22	8	11
O95866	3	3	1	1	2	3	4	4	8	3		6	22	8	11
P02751	3	3	1	1	2	3	4	4	8	3		6	22	8	11
P02775	3	3	1	1	2	3	4	4	8	3		6	22	8	11
P04792	3	3	1	1	2	3	4	4	8	3		6	22	8	11
P05106	3	3	1	1	2	3	4	4	8	3		6	22	8	11
P05771	3	3	1	1	2	3	4	4	8	3		6	22	8	11
P06744	3	3	1	1	2	3	4	4	8	3		6	22	8	11
P07359	3	3	1	1	2	3	4	4	8	3		6	22	8	11
P07741	3	3	1	1	2	3	4	4	8	3		6	22	8	11
P08514	3	3	1	1	2	3	4	4	8	3		6	22	8	11
P08567	3	3	1	1	2	3	4	4	8	3		6	22	8	11
P10644	3	3	1	1	2	3	4	4	8	3		6	22	8	11
P12259	3	3	1	1	2	3	4	4	8	3		6	22	8	11
P13224	3	3	1	1	2	3	4	4	8	3		6	22	8	11
P16109	3	3	1	1	2	3	4	4	8	3		6	22	8	11
P16615	3	3	1	1	2	3	4	4	8	3		6	22	8	11
P17252	3	3	1	1	2	3	4	4	8	3		6	22	8	11
P17987	3	3	1	1	2	3	4	4	8	3		6	22	8	11
P19634	3	3	1	1	2	3	4	4	8	3		6	22	8	11
P20645	3	3	1	1	2	3	4	4	8	3		6	22	8	11
P21796	3	3	1	1	2	3	4	4	8	3		6	22	8	11
P26038	3	3	1	1	2	3	4	4	8	3		6	22	8	11
P30041	3	3	1	1	2	3	4	4	8	3		6	22	8	11
P31323	3	3	1	1	2	3	4	4	8	3		6	22	8	11
P36871	3	3	1	1	2	3	4	4	8	3		6	22	8	11
P37802	3	3	1	1	2	3	4	4	8	3		6	22	8	11
P37837	3	3	1	1	2	3	4	4	8	3		6	22	8	11
P42858	3	3	1	1	2	3	4	4	8	3		6	22	8	11
P45880	3	3	1	1	2	3	4	4	8	3		6	22	8	11
P47712	3	3	1	1	2	3	4	4	8	3		6	22	8	11
P47756	3	3	1	1	2	3	4	4	8	3		6	22	8	11
P50552	3	3	1	1	2	3	4	4	8	3		6	22	8	11
P51149	3	3	1	1	2	3	4	4	8	3		6	22	8	11
P53396	3	3	1	1	2	3	4	4	8	3		6	22	8	11
P55209	3	3	1	1	2	3	4	4	8	3		6	22	8	11
P60174	3	3	1	1	2	3	4	4	8	3		6	22	8	11
P78344	3	3	1	1	2	3	4	4	8	3		6	22	8	11
P98172	3	3	1	1	2	3	4	4	8	3		6	22	8	11
Q00610	3	3	1	1	2	3	4	4	8	3		6	22	8	11
Q05655	3	3	1	1	2	3	4	4	8	3		6	22	8	11
Q07960	3	3	1	1	2	3	4	4	8	3		6	22	8	11
Q13094	3	3	1	1	2	3	4	4	8	3		6	22	8	11
Q14156	3	3	1	1	2	3	4	4	8	3		6	22	8	11
Q14847	3	3	1	1	2	3	4	4	8	3		6	22	8	11
Q15036	3	3	1	1	2	3	4	4	8	3		6	22	8	11
Q15084	3	3	1	1	2	3	4	4	8	3		6	22	8	11
Q15762	3	3	1	1	2	3	4	4	8	3		6	22	8	11
Q16799	3	3	1	1	2	3	4	4	8	3		6	22	8	11
Q17RC7	3	3	1	1	2	3	4	4	8	3		6	22	8	11
Q3ZCW2	3	3	1	1	2	3	4	4	8	3		6	22	8	11
Q5VY43	3	3	1	1	2	3	4	4	8	3		6	22	8	11
Q6PJW8	3	3	1	1	2	3	4	4	8	3		6	22	8	11
Q70J99	3	3	1	1	2	3	4	4	8	3		6	22	8	11
Q7L591	3	3	1	1	2	3	4	4	8	3		6	22	8	11
Q86UX7	3	3	1	1	2	3	4	4	8	3		6	22	8	11
Q8IY22	3	3	1	1	2	3	4	4	8	3		6	22	8	11
Q8N699	3	3	1	1	2	3	4	4	8	3		6	22	8	11
Q8N9U0	3	3	1	1	2	3	4	4	8	3		6	22	8	11
Q8TEA8	3	3	1	1	2	3	4	4	8	3		6	22	8	11
Q8WWA1	3	3	1	1	2	3	4	4	8	3		6	22	8	11
Q8WXE9	3	3	1	1	2	3	4	4	8	3		6	22	8	11
Q96AP7	3	3	1	1	2	3	4	4	8	3		6	22	8	11
Q96BY6	3	3	1	1	2	3	4	4	8	3		6	22	8	11
Q96C24	3	3	1	1	2	3	4	4	8	3		6	22	8	11
Q99704	3	3	1	1	2	3	4	4	8	3		6	22	8	11
Q9C0C9	3	3	1	1	2	3	4	4	8	3		6	22	8	11
Q9C0H2	3	3	1	1	2	3	4	4	8	3		6	22	8	11
Q9H3N1	3	3	1	1	2	3	4	4	8	3		6	22	8	11
Q9H7M9	3	3	1	1	2	3	4	4	8	3		6	22	8	11
Q9NP58	3	3	1	1	2	3	4	4	8	3		6	22	8	11
Q9NR12	3	3	1	1	2	3	4	4	8	3		6	22	8	11
Q9UJU6	3	3	1	1	2	3	4	4	8	3		6	22	8	11
Q9UN19	3	3	1	1	2	3	4	4	8	3		6	22	8	11
Q9Y624	3	3	1	1	2	3	4	4	8	3		6	22	8	11
Q9Y6F6	3	3	1	1	2	3	4	4	8	3		6	22	8	11
O14523	3	3	1	1	2	3	3	4	7	3		6	21	7	11
O43149	3	3	1	1	2	3	3	4	7	3		6	21	7	11
O43306	3	3	1	1	2	3	3	4	7	3		6	21	7	11
O60229	3	3	1	1	2	3	3	4	7	3		6	21	7	11
P02671	3	3	1	1	2	3	3	4	7	3		6	21	7	11
P04406	3	3	1	1	2	3	3	4	7	3		6	21	7	11
P06241	3	3	1	1	2	3	3	4	7	3		6	21	7	11
P07900	3	3	1	1	2	3	3	4	7	3		6	21	7	11
P07948	3	3	1	1	2	3	3	4	7	3		6	21	7	11
P11169	3	3	1	1	2	3	3	4	7	3		6	21	7	11
P12931	3	3	1	1	2	3	3	4	7	3		6	21	7	11
P14618	3	3	1	1	2	3	3	4	7	3		6	21	7	11
P16150	3	3	1	1	2	3	3	4	7	3		6	21	7	11
P16284	3	3	1	1	2	3	3	4	7	3		6	21	7	11
P18433	3	3	1	1	2	3	3	4	7	3		6	21	7	11
P22694	3	3	1	1	2	3	3	4	7	3		6	21	7	11
P27824	3	3	1	1	2	3	3	4	7	3		6	21	7	11
P29350	3	3	1	1	2	3	3	4	7	3		6	21	7	11
P30273	3	3	1	1	2	3	3	4	7	3		6	21	7	11
P35579	3	3	1	1	2	3	3	4	7	3		6	21	7	11
P48059	3	3	1	1	2	3	3	4	7	3		6	21	7	11
P49407	3	3	1	1	2	3	3	4	7	3		6	21	7	11
P50851	3	3	1	1	2	3	3	4	7	3		6	21	7	11
P61006	3	3	1	1	2	3	3	4	7	3		6	21	7	11
Q01518	3	3	1	1	2	3	3	4	7	3		6	21	7	11
Q12846	3	3	1	1	2	3	3	4	7	3		6	21	7	11
Q13576	3	3	1	1	2	3	3	4	7	3		6	21	7	11
Q13586	3	3	1	1	2	3	3	4	7	3		6	21	7	11
Q14643	3	3	1	1	2	3	3	4	7	3		6	21	7	11
Q14644	3	3	1	1	2	3	3	4	7	3		6	21	7	11
Q16181	3	3	1	1	2	3	3	4	7	3		6	21	7	11
Q27J81	3	3	1	1	2	3	3	4	7	3		6	21	7	11
Q5T5C0	3	3	1	1	2	3	3	4	7	3		6	21	7	11
Q92538	3	3	1	1	2	3	3	4	7	3		6	21	7	11
Q96RT1	3	3	1	1	2	3	3	4	7	3		6	21	7	11
Q9H7D0	3	3	1	1	2	3	3	4	7	3		6	21	7	11
Q9Y210	3	3	1	1	2	3	3	4	7	3		6	21	7	11
Q9Y2Q0	3	3	1	1	2	3	3	4	7	3		6	21	7	11
Q9Y4D1	3	3	1	1	2	3	3	4	7	3		6	21	7	11
Q9Y613	3	3	1	1	2	3	3	4	7	3		6	21	7	11
O15400	3	3	1	1	2	3	4	3	7	3		6	21	8	10
O43294	3	3	1	1	2	3	4	3	7	3		6	21	8	10
P04075	3	3	1	1	2	3	4	3	7	3		6	21	8	10
P06396	3	3	1	1	2	3	4	3	7	3		6	21	8	10
P18206	3	3	1	1	2	3	4	3	7	3		6	21	8	10
P62136	3	3	1	1	2	3	4	3	7	3		6	21	8	10
P63104	3	3	1	1	2	3	4	3	7	3		6	21	8	10
Q05209	3	3	1	1	2	3	4	3	7	3		6	21	8	10
Q13418	3	3	1	1	2	3	4	3	7	3		6	21	8	10
Q14162	3	3	1	1	2	3	4	3	7	3		6	21	8	10
Q14258	3	3	1	1	2	3	4	3	7	3		6	21	8	10
Q15404	3	3	1	1	2	3	4	3	7	3		6	21	8	10
Q15555	3	3	1	1	2	3	4	3	7	3		6	21	8	10
Q15942	3	3	1	1	2	3	4	3	7	3		6	21	8	10
Q5SQ64	3	3	1	1	2	3	4	3	7	3		6	21	8	10
Q5SW96	3	3	1	1	2	3	4	3	7	3		6	21	8	10
Q6IAA8	3	3	1	1	2	3	4	3	7	3		6	21	8	10
Q8TCJ2	3	3	1	1	2	3	4	3	7	3		6	21	8	10
Q8WVM8	3	3	1	1	2	3	4	3	7	3		6	21	8	10
Q9BSJ8	3	3	1	1	2	3	4	3	7	3		6	21	8	10
Q9H4B7	3	3	1	1	2	3	4	3	7	3		6	21	8	10
Q9UIB8	3	3	1	1	2	3	4	3	7	3		6	21	8	10
O14617	3	3	1		1	3	4	4	8	3		6	21	8	10
O15439	3	3	1		1	3	4	4	8	3		6	21	8	10
O94826	3	3	1		1	3	4	4	8	3		6	21	8	10
P00488	3	3	1		1	3	4	4	8	3		6	21	8	10
P06733	3	3	1		1	3	4	4	8	3		6	21	8	10
P23528	3	3	1		1	3	4	4	8	3		6	21	8	10
P53621	3	3	1		1	3	4	4	8	3		6	21	8	10
Q01813	3	3	1		1	3	4	4	8	3		6	21	8	10
Q13045	3	3	1		1	3	4	4	8	3		6	21	8	10
Q6P3W7	3	3	1		1	3	4	4	8	3		6	21	8	10
Q6UX71	3	3	1		1	3	4	4	8	3		6	21	8	10
Q6ZSS7	3	3	1		1	3	4	4	8	3		6	21	8	10
Q86UE4	3	3	1		1	3	4	4	8	3		6	21	8	10
Q96D31	3	3	1		1	3	4	4	8	3		6	21	8	10
Q9C0E8	3	3	1		1	3	4	4	8	3		6	21	8	10
Q9H8Y8	3	3	1		1	3	4	4	8	3		6	21	8	10
Q9NQC3	3	3	1		1	3	4	4	8	3		6	21	8	10
Q9Y2G3	3	3	1		1	3	4	4	8	3		6	21	8	10
Q9Y6D6	3	3	1		1	3	4	4	8	3		6	21	8	10
O00501	3	3	1	1	2	3	2	4	6	3		6	20	6	11
O15551	3	3	1	1	2	3	2	4	6	3		6	20	6	11
O43561	3	3	1	1	2	3	2	4	6	3		6	20	6	11
Q13884	3	3	1	1	2	3	2	4	6	3		6	20	6	11
Q15149	3	3	1	1	2	3	2	4	6	3		6	20	6	11
Q15746	3	3	1	1	2	3	2	4	6	3		6	20	6	11
Q96RI0	3	3	1	1	2	3	2	4	6	3		6	20	6	11
Q99523	3	3	1	1	2	3	2	4	6	3		6	20	6	11
Q9GZY8	3	3	1	1	2	3	2	4	6	3		6	20	6	11
Q9NX76	3	3	1	1	2	3	2	4	6	3		6	20	6	11
P02768	3	3	1	1	2	3	3	3	6	3		6	20	7	10
P21333	3	3	1	1	2	3	3	3	6	3		6	20	7	10
P49327	3	3	1	1	2	3	3	3	6	3		6	20	7	10
P51575	3	3	1	1	2	3	3	3	6	3		6	20	7	10
P52333	3	3	1	1	2	3	3	3	6	3		6	20	7	10
Q06187	3	3	1	1	2	3	3	3	6	3		6	20	7	10
Q08495	3	3	1	1	2	3	3	3	6	3		6	20	7	10
Q12913	3	3	1	1	2	3	3	3	6	3		6	20	7	10
Q14141	3	3	1	1	2	3	3	3	6	3		6	20	7	10
Q5T4S7	3	3	1	1	2	3	3	3	6	3		6	20	7	10
Q7LDG7	3	3	1	1	2	3	3	3	6	3		6	20	7	10
Q99442	3	3	1	1	2	3	3	3	6	3		6	20	7	10
Q9UBW5	3	3	1	1	2	3	3	3	6	3		6	20	7	10
Q9Y490	3	3	1	1	2	3	3	3	6	3		6	20	7	10
Q15833	3	3	1	1	2	3	4	2	6	3		6	20	8	9
Q99733	3	3	1	1	2	3	4	2	6	3		6	20	8	9
O60610	3	3	1		1	3	3	4	7	3		6	20	7	10
P00747	3	3	1		1	3	3	4	7	3		6	20	7	10
P02794	3	3	1		1	3	3	4	7	3		6	20	7	10
P04114	3	3	1		1	3	3	4	7	3		6	20	7	10
P11171	3	3	1		1	3	3	4	7	3		6	20	7	10
P40763	3	3	1		1	3	3	4	7	3		6	20	7	10
Q15365	3	3	1		1	3	3	4	7	3		6	20	7	10
Q15477	3	3	1		1	3	3	4	7	3		6	20	7	10
Q7L576	3	3	1		1	3	3	4	7	3		6	20	7	10
Q8N4L2	3	3	1		1	3	3	4	7	3		6	20	7	10
Q9HBI1	3	3	1		1	3	3	4	7	3		6	20	7	10
Q9UNF1	3	3	1		1	3	3	4	7	3		6	20	7	10
Q9Y5S2	3	3	1		1	3	3	4	7	3		6	20	7	10
O15173	3	3	1		1	3	4	3	7	3		6	20	8	9
O94886	3	3	1		1	3	4	3	7	3		6	20	8	9
O95292	3	3	1		1	3	4	3	7	3		6	20	8	9
P00558	3	3	1		1	3	4	3	7	3		6	20	8	9
P11277	3	3	1		1	3	4	3	7	3		6	20	8	9
P11413	3	3	1		1	3	4	3	7	3		6	20	8	9
P27708	3	3	1		1	3	4	3	7	3		6	20	8	9
P54920	3	3	1		1	3	4	3	7	3		6	20	8	9
P56377	3	3	1		1	3	4	3	7	3		6	20	8	9
Q7L1W4	3	3	1		1	3	4	3	7	3		6	20	8	9
Q96RL7	3	3	1		1	3	4	3	7	3		6	20	8	9
Q9BV40	3	3	1		1	3	4	3	7	3		6	20	8	9
Q13443	3	3		1	1	3	3	4	7	3		6	20	6	11
Q86T03	3	3		1	1	3	3	4	7	3		6	20	6	11
Q8TC26	3	3		1	1	3	3	4	7	3		6	20	6	11
Q9P0T7	3	3		1	1	3	3	4	7	3		6	20	6	11
O75069	3	3	1	1	2	3	2	3	5	3		6	19	6	10
P09493	3	3	1	1	2	3	2	3	5	3		6	19	6	10
P42356	3	3	1	1	2	3	2	3	5	3		6	19	6	10
P17612	3	3	1	1	2	3	3	2	5	3		6	19	7	9
Q15771	3	3	1	1	2	3	3	2	5	3		6	19	7	9
Q8WXF7	3	3	1	1	2	3	3	2	5	3		6	19	7	9
O15427	3	3	1	1	2	3	4	1	5	3		6	19	8	8
P05556	3	3	1	1	2	3	4	1	5	3		6	19	8	8
P62258	3	3	1	1	2	3	4	1	5	3		6	19	8	8
Q86VR2	3	3	1		1	3	2	4	6	3		6	19	6	10
Q9Y2J2	3	3	1		1	3	2	4	6	3		6	19	6	10
O75131	3	3	1		1	3	3	3	6	3		6	19	7	9
P02675	3	3	1		1	3	3	3	6	3		6	19	7	9
P04920	3	3	1		1	3	3	3	6	3		6	19	7	9
P07996	3	3	1		1	3	3	3	6	3		6	19	7	9
P27105	3	3	1		1	3	3	3	6	3		6	19	7	9
P33527	3	3	1		1	3	3	3	6	3		6	19	7	9
P68871	3	3	1		1	3	3	3	6	3		6	19	7	9
Q96QS1	3	3	1		1	3	3	3	6	3		6	19	7	9
Q96S97	3	3	1		1	3	3	3	6	3		6	19	7	9
O00299	3	3	1		1	3	4	2	6	3		6	19	8	8
P04275	3	3	1		1	3	4	2	6	3		6	19	8	8
P53801	3	3	1		1	3	4	2	6	3		6	19	8	8
P61160	3	3	1		1	3	4	2	6	3		6	19	8	8
Q13642	3	3	1		1	3	4	2	6	3		6	19	8	8
Q4KMQ2	3	3	1		1	3	4	2	6	3		6	19	8	8
Q86UT6	3	3	1		1	3	4	2	6	3		6	19	8	8
Q86YW5	3	3	1		1	3	4	2	6	3		6	19	8	8
Q9BZQ8	3	3	1		1	3	4	2	6	3		6	19	8	8
Q9Y6N5	3	3	1		1	3	4	2	6	3		6	19	8	8
Q12982	3	3		1	1	3	2	4	6	3		6	19	5	11
Q5JQS6	3	3		1	1	3	2	4	6	3		6	19	5	11
Q8NC44	3	3		1	1	3	2	4	6	3		6	19	5	11
Q92508	3	3		1	1	3	2	4	6	3		6	19	5	11
Q96F46	3	3		1	1	3	2	4	6	3		6	19	5	11
Q96IG2	3	3		1	1	3	2	4	6	3		6	19	5	11
Q9BVG9	3	3		1	1	3	2	4	6	3		6	19	5	11
Q9H3Z4	3	3		1	1	3	2	4	6	3		6	19	5	11
Q14699	3	3		1	1	3	3	3	6	3		6	19	6	10
Q9Y487	3	3		1	1	3	4	2	6	3		6	19	7	9
O00159	3	3	1	1	2	3	3	1	4	3		6	18	7	8
P18085	3	3	1	1	2	3	3	1	4	3		6	18	7	8
P40238	3	3	1	1	2	3	3	1	4	3		6	18	7	8
O15194	3	3	1		1	3	2	3	5	3		6	18	6	9
P08238	3	3	1		1	3	2	3	5	3		6	18	6	9
P25098	3	3	1		1	3	2	3	5	3		6	18	6	9
O60704	3	3	1		1	3	3	2	5	3		6	18	7	8
P07384	3	3	1		1	3	3	2	5	3		6	18	7	8
Q14BN4	3	3	1		1	3	3	2	5	3		6	18	7	8
Q8IVB4	3	3	1		1	3	3	2	5	3		6	18	7	8
Q9H0X4	3	3	1		1	3	3	2	5	3		6	18	7	8
O76074	3	3	1		1	3	4	1	5	3		6	18	8	7
P08575	3	3	1		1	3	4	1	5	3		6	18	8	7
Q14008	3	3	1		1	3	4	1	5	3		6	18	8	7
Q96CW1	3	3	1		1	3	4	1	5	3		6	18	8	7
P17301	3	3	1		1	3	4	1	5	3		6	18	8	7
Q2LD37	3	3		1	1	3	1	4	5	3		6	18	4	11
Q5M8T2	3	3		1	1	3	1	4	5	3		6	18	4	11
Q7Z3C6	3	3		1	1	3	1	4	5	3		6	18	4	11
P78536	3	3		1	1	3	2	3	5	3		6	18	5	10
Q12767	3	3		1	1	3	2	3	5	3		6	18	5	10
Q9P035	3	3	1	1	2	3	1	2	3	3		6	17	5	9
P61026	3	3	1	1	2	3	2	1	3	3		6	17	6	8
Q96S66	3	3	1	1	2	3	2	1	3	3		6	17	6	8
P35580	3	3	1		1	3	2	2	4	3		6	17	6	8
Q96K49	3	3	1		1	3	2	2	4	3		6	17	6	8
P18669	3	3	1		1	3	3	1	4	3		6	17	7	7
P50148	3	3	1		1	3	3	1	4	3		6	17	7	7
Q13636	3	3	1		1	3	3	1	4	3		6	17	7	7
Q14766	3	3	1		1	3	3	1	4	3		6	17	7	7
Q92692	3	3	1		1	3	3	1	4	3		6	17	7	7
Q96AX2	3	3	1		1	3	3	1	4	3		6	17	7	7
O14672	3	3	1		1	3	4		4	3		6	17	8	6
O60488	3	3	1		1	3	4		4	3		6	17	8	6
O95870	3	3	1		1	3	4		4	3		6	17	8	6
P00491	3	3	1		1	3	4		4	3		6	17	8	6
P10124	3	3	1		1	3	4		4	3		6	17	8	6
Q9Y277	3	3	1		1	3	4		4	3		6	17	8	6
P25116	3	3		1	1	3	1	3	4	3		6	17	4	10
P37288	3	3		1	1	3	1	3	4	3		6	17	4	10
Q969X1	3	3		1	1	3	2	2	4	3		6	17	5	9
P07195	3	3	1		1	3	2	1	3	3		6	16	6	7
P12318	3	3	1		1	3	2	1	3	3		6	16	6	7
Q9NZN3	3	3	1		1	3	2	1	3	3		6	16	6	7
P08962	3	3	1		1	3	3		3	3		6	16	7	6
P55072	3	3	1		1	3	3		3	3		6	16	7	6
P67936	3	3	1		1	3	3		3	3		6	16	7	6
Q9BX67	3	3	1		1	3	3		3	3		6	16	7	6
Q9BXS5	3	3	1		1	3	3		3	3		6	16	7	6
Q9H0U4	3	3	1		1	3	3		3	3		6	16	7	6
P61073	3	3		1	1	3		3	3	3		6	16	3	10
Q96RD7	3	3	1		1	3	2		2	3		6	15	6	6
Q9UHW9	3	3		1	1	3		1	1	3		6	14	3	8
A2RUS2	3	3	1	1	2	3	4	4	8			5	19	8	11
O00505	3	3	1	1	2	3	4	4	8			5	19	8	11
O14745	3	3	1	1	2	3	4	4	8			5	19	8	11
O14828	3	3	1	1	2	3	4	4	8			5	19	8	11
O15117	3	3	1	1	2	3	4	4	8			5	19	8	11
O43182	3	3	1	1	2	3	4	4	8			5	19	8	11
O43399	3	3	1	1	2	3	4	4	8			5	19	8	11
O43432	3	3	1	1	2	3	4	4	8			5	19	8	11
O43516	3	3	1	1	2	3	4	4	8			5	19	8	11
O43639	3	3	1	1	2	3	4	4	8			5	19	8	11
O43768	3	3	1	1	2	3	4	4	8			5	19	8	11
O60256	3	3	1	1	2	3	4	4	8			5	19	8	11
O60716	3	3	1	1	2	3	4	4	8			5	19	8	11
O60749	3	3	1	1	2	3	4	4	8			5	19	8	11
O60841	3	3	1	1	2	3	4	4	8			5	19	8	11
O75351	3	3	1	1	2	3	4	4	8			5	19	8	11
O75563	3	3	1	1	2	3	4	4	8			5	19	8	11
O75791	3	3	1	1	2	3	4	4	8			5	19	8	11
O94804	3	3	1	1	2	3	4	4	8			5	19	8	11
O94979	3	3	1	1	2	3	4	4	8			5	19	8	11
P02686	3	3	1	1	2	3	4	4	8			5	19	8	11
P13861	3	3	1	1	2	3	4	4	8			5	19	8	11
P21291	3	3	1	1	2	3	4	4	8			5	19	8	11
P23588	3	3	1	1	2	3	4	4	8			5	19	8	11
P24534	3	3	1	1	2	3	4	4	8			5	19	8	11
P27816	3	3	1	1	2	3	4	4	8			5	19	8	11
P28066	3	3	1	1	2	3	4	4	8			5	19	8	11
P28290	3	3	1	1	2	3	4	4	8			5	19	8	11
P35236	3	3	1	1	2	3	4	4	8			5	19	8	11
P46379	3	3	1	1	2	3	4	4	8			5	19	8	11
P50402	3	3	1	1	2	3	4	4	8			5	19	8	11
P54578	3	3	1	1	2	3	4	4	8			5	19	8	11
P58546	3	3	1	1	2	3	4	4	8			5	19	8	11
P61978	3	3	1	1	2	3	4	4	8			5	19	8	11
P98171	3	3	1	1	2	3	4	4	8			5	19	8	11
Q00013	3	3	1	1	2	3	4	4	8			5	19	8	11
Q01970	3	3	1	1	2	3	4	4	8			5	19	8	11
Q04637	3	3	1	1	2	3	4	4	8			5	19	8	11
Q0ZGT2	3	3	1	1	2	3	4	4	8			5	19	8	11
Q12851	3	3	1	1	2	3	4	4	8			5	19	8	11
Q12912	3	3	1	1	2	3	4	4	8			5	19	8	11
Q13043	3	3	1	1	2	3	4	4	8			5	19	8	11
Q13200	3	3	1	1	2	3	4	4	8			5	19	8	11
Q13459	3	3	1	1	2	3	4	4	8			5	19	8	11
Q14155	3	3	1	1	2	3	4	4	8			5	19	8	11
Q14157	3	3	1	1	2	3	4	4	8			5	19	8	11
Q14247	3	3	1	1	2	3	4	4	8			5	19	8	11
Q15019	3	3	1	1	2	3	4	4	8			5	19	8	11
Q15642	3	3	1	1	2	3	4	4	8			5	19	8	11
Q16204	3	3	1	1	2	3	4	4	8			5	19	8	11
Q16643	3	3	1	1	2	3	4	4	8			5	19	8	11
Q32MZ4	3	3	1	1	2	3	4	4	8			5	19	8	11
Q32P44	3	3	1	1	2	3	4	4	8			5	19	8	11
Q5JSH3	3	3	1	1	2	3	4	4	8			5	19	8	11
Q5UE93	3	3	1	1	2	3	4	4	8			5	19	8	11
Q6VY07	3	3	1	1	2	3	4	4	8			5	19	8	11
Q6ZNJ1	3	3	1	1	2	3	4	4	8			5	19	8	11
Q6ZU35	3	3	1	1	2	3	4	4	8			5	19	8	11
Q6ZVM7	3	3	1	1	2	3	4	4	8			5	19	8	11
Q7Z2W4	3	3	1	1	2	3	4	4	8			5	19	8	11
Q7Z434	3	3	1	1	2	3	4	4	8			5	19	8	11
Q7Z6Z7	3	3	1	1	2	3	4	4	8			5	19	8	11
Q8IVT5	3	3	1	1	2	3	4	4	8			5	19	8	11
Q8N1G4	3	3	1	1	2	3	4	4	8			5	19	8	11
Q8N3D4	3	3	1	1	2	3	4	4	8			5	19	8	11
Q8N5J2	3	3	1	1	2	3	4	4	8			5	19	8	11
Q8NDB2	3	3	1	1	2	3	4	4	8			5	19	8	11
Q8NE71	3	3	1	1	2	3	4	4	8			5	19	8	11
Q8TD19	3	3	1	1	2	3	4	4	8			5	19	8	11
Q8TD55	3	3	1	1	2	3	4	4	8			5	19	8	11
Q8TEW0	3	3	1	1	2	3	4	4	8			5	19	8	11
Q8WXG6	3	3	1	1	2	3	4	4	8			5	19	8	11
Q92625	3	3	1	1	2	3	4	4	8			5	19	8	11
Q92974	3	3	1	1	2	3	4	4	8			5	19	8	11
Q96HC4	3	3	1	1	2	3	4	4	8			5	19	8	11
Q96K76	3	3	1	1	2	3	4	4	8			5	19	8	11
Q96MK2	3	3	1	1	2	3	4	4	8			5	19	8	11
Q96SB3	3	3	1	1	2	3	4	4	8			5	19	8	11
Q99490	3	3	1	1	2	3	4	4	8			5	19	8	11
Q99719	3	3	1	1	2	3	4	4	8			5	19	8	11
Q99816	3	3	1	1	2	3	4	4	8			5	19	8	11
Q9BW04	3	3	1	1	2	3	4	4	8			5	19	8	11
Q9C0I1	3	3	1	1	2	3	4	4	8			5	19	8	11
Q9H425	3	3	1	1	2	3	4	4	8			5	19	8	11
Q9H4X1	3	3	1	1	2	3	4	4	8			5	19	8	11
Q9H7J1	3	3	1	1	2	3	4	4	8			5	19	8	11
Q9NS28	3	3	1	1	2	3	4	4	8			5	19	8	11
Q9NZQ3	3	3	1	1	2	3	4	4	8			5	19	8	11
Q9P260	3	3	1	1	2	3	4	4	8			5	19	8	11
Q9P270	3	3	1	1	2	3	4	4	8			5	19	8	11
Q9UBC2	3	3	1	1	2	3	4	4	8			5	19	8	11
Q9UDT6	3	3	1	1	2	3	4	4	8			5	19	8	11
Q9UEY8	3	3	1	1	2	3	4	4	8			5	19	8	11
Q9UHB6	3	3	1	1	2	3	4	4	8			5	19	8	11
Q9UHY1	3	3	1	1	2	3	4	4	8			5	19	8	11
Q9ULH1	3	3	1	1	2	3	4	4	8			5	19	8	11
Q9UPN3	3	3	1	1	2	3	4	4	8			5	19	8	11
Q9Y4G8	3	3	1	1	2	3	4	4	8			5	19	8	11
Q9Y5K6	3	3	1	1	2	3	4	4	8			5	19	8	11
Q9Y608	3	3	1	1	2	3	4	4	8			5	19	8	11
Q9Y6K9	3	3	1	1	2	3	4	4	8			5	19	8	11
O00178	3	3	1	1	2	3	3	4	7			5	18	7	11
O15231	3	3	1	1	2	3	3	4	7			5	18	7	11
O43150	3	3	1	1	2	3	3	4	7			5	18	7	11
O94915	3	3	1	1	2	3	3	4	7			5	18	7	11
O95671	3	3	1	1	2	3	3	4	7			5	18	7	11
O95685	3	3	1	1	2	3	3	4	7			5	18	7	11
P02765	3	3	1	1	2	3	3	4	7			5	18	7	11
P06753	3	3	1	1	2	3	3	4	7			5	18	7	11
P08559	3	3	1	1	2	3	3	4	7			5	18	7	11
P09496	3	3	1	1	2	3	3	4	7			5	18	7	11
P11274	3	3	1	1	2	3	3	4	7			5	18	7	11
P16333	3	3	1	1	2	3	3	4	7			5	18	7	11
P25788	3	3	1	1	2	3	3	4	7			5	18	7	11
P27987	3	3	1	1	2	3	3	4	7			5	18	7	11
P35611	3	3	1	1	2	3	3	4	7			5	18	7	11
P36507	3	3	1	1	2	3	3	4	7			5	18	7	11
P42768	3	3	1	1	2	3	3	4	7			5	18	7	11
P78559	3	3	1	1	2	3	3	4	7			5	18	7	11
Q01082	3	3	1	1	2	3	3	4	7			5	18	7	11
Q01433	3	3	1	1	2	3	3	4	7			5	18	7	11
Q13177	3	3	1	1	2	3	3	4	7			5	18	7	11
Q13188	3	3	1	1	2	3	3	4	7			5	18	7	11
Q13283	3	3	1	1	2	3	3	4	7			5	18	7	11
Q15121	3	3	1	1	2	3	3	4	7			5	18	7	11
Q16539	3	3	1	1	2	3	3	4	7			5	18	7	11
Q4KMP7	3	3	1	1	2	3	3	4	7			5	18	7	11
Q5SW79	3	3	1	1	2	3	3	4	7			5	18	7	11
Q5TCZ1	3	3	1	1	2	3	3	4	7			5	18	7	11
Q66K74	3	3	1	1	2	3	3	4	7			5	18	7	11
Q684P5	3	3	1	1	2	3	3	4	7			5	18	7	11
Q68D51	3	3	1	1	2	3	3	4	7			5	18	7	11
Q6PCE3	3	3	1	1	2	3	3	4	7			5	18	7	11
Q7L7X3	3	3	1	1	2	3	3	4	7			5	18	7	11
Q86WR7	3	3	1	1	2	3	3	4	7			5	18	7	11
Q8IZP0	3	3	1	1	2	3	3	4	7			5	18	7	11
Q8N392	3	3	1	1	2	3	3	4	7			5	18	7	11
Q8N556	3	3	1	1	2	3	3	4	7			5	18	7	11
Q8NF50	3	3	1	1	2	3	3	4	7			5	18	7	11
Q92556	3	3	1	1	2	3	3	4	7			5	18	7	11
Q92614	3	3	1	1	2	3	3	4	7			5	18	7	11
Q92619	3	3	1	1	2	3	3	4	7			5	18	7	11
Q969X0	3	3	1	1	2	3	3	4	7			5	18	7	11
Q96JH7	3	3	1	1	2	3	3	4	7			5	18	7	11
Q96P48	3	3	1	1	2	3	3	4	7			5	18	7	11
Q99683	3	3	1	1	2	3	3	4	7			5	18	7	11
Q9BZL4	3	3	1	1	2	3	3	4	7			5	18	7	11
Q9H1Z4	3	3	1	1	2	3	3	4	7			5	18	7	11
Q9H2G2	3	3	1	1	2	3	3	4	7			5	18	7	11
Q9H9C1	3	3	1	1	2	3	3	4	7			5	18	7	11
Q9HBL0	3	3	1	1	2	3	3	4	7			5	18	7	11
Q9NZM3	3	3	1	1	2	3	3	4	7			5	18	7	11
Q9NZN5	3	3	1	1	2	3	3	4	7			5	18	7	11
Q9UDY2	3	3	1	1	2	3	3	4	7			5	18	7	11
Q9UGP4	3	3	1	1	2	3	3	4	7			5	18	7	11
Q9UKE5	3	3	1	1	2	3	3	4	7			5	18	7	11
Q9ULQ0	3	3	1	1	2	3	3	4	7			5	18	7	11
Q9UPN4	3	3	1	1	2	3	3	4	7			5	18	7	11
Q9UPU5	3	3	1	1	2	3	3	4	7			5	18	7	11
Q9UQ16	3	3	1	1	2	3	3	4	7			5	18	7	11
Q9Y2L6	3	3	1	1	2	3	3	4	7			5	18	7	11
Q9Y385	3	3	1	1	2	3	3	4	7			5	18	7	11
Q9Y3L3	3	3	1	1	2	3	3	4	7			5	18	7	11
Q9Y3Q8	3	3	1	1	2	3	3	4	7			5	18	7	11
Q9Y4E8	3	3	1	1	2	3	3	4	7			5	18	7	11
Q9Y4G6	3	3	1	1	2	3	3	4	7			5	18	7	11
Q9Y4H4	3	3	1	1	2	3	3	4	7			5	18	7	11
Q9Y6G9	3	3	1	1	2	3	3	4	7			5	18	7	11
O00151	3	3	1	1	2	3	4	3	7			5	18	8	10
O43815	3	3	1	1	2	3	4	3	7			5	18	8	10
O60502	3	3	1	1	2	3	4	3	7			5	18	8	10
O95747	3	3	1	1	2	3	4	3	7			5	18	8	10
O95831	3	3	1	1	2	3	4	3	7			5	18	8	10
P01042	3	3	1	1	2	3	4	3	7			5	18	8	10
P02545	3	3	1	1	2	3	4	3	7			5	18	8	10
P17812	3	3	1	1	2	3	4	3	7			5	18	8	10
P42566	3	3	1	1	2	3	4	3	7			5	18	8	10
P46109	3	3	1	1	2	3	4	3	7			5	18	8	10
P53814	3	3	1	1	2	3	4	3	7			5	18	8	10
P98082	3	3	1	1	2	3	4	3	7			5	18	8	10
Q00577	3	3	1	1	2	3	4	3	7			5	18	8	10
Q04759	3	3	1	1	2	3	4	3	7			5	18	8	10
Q13033	3	3	1	1	2	3	4	3	7			5	18	8	10
Q13442	3	3	1	1	2	3	4	3	7			5	18	8	10
Q13496	3	3	1	1	2	3	4	3	7			5	18	8	10
Q13813	3	3	1	1	2	3	4	3	7			5	18	8	10
Q15185	3	3	1	1	2	3	4	3	7			5	18	8	10
Q15208	3	3	1	1	2	3	4	3	7			5	18	8	10
Q4V328	3	3	1	1	2	3	4	3	7			5	18	8	10
Q5H9R7	3	3	1	1	2	3	4	3	7			5	18	8	10
Q5T1M5	3	3	1	1	2	3	4	3	7			5	18	8	10
Q6WCQ1	3	3	1	1	2	3	4	3	7			5	18	8	10
Q86YS7	3	3	1	1	2	3	4	3	7			5	18	8	10
Q8IZD0	3	3	1	1	2	3	4	3	7			5	18	8	10
Q96G03	3	3	1	1	2	3	4	3	7			5	18	8	10
Q99501	3	3	1	1	2	3	4	3	7			5	18	8	10
Q9UEW8	3	3	1	1	2	3	4	3	7			5	18	8	10
Q9Y2H0	3	3	1	1	2	3	4	3	7			5	18	8	10
Q9Y2X7	3	3	1	1	2	3	4	3	7			5	18	8	10
Q9Y3P9	3	3	1	1	2	3	4	3	7			5	18	8	10
O14920	3	3	1		1	3	4	4	8			5	18	8	10
P15374	3	3	1		1	3	4	4	8			5	18	8	10
P19823	3	3	1		1	3	4	4	8			5	18	8	10
P22059	3	3	1		1	3	4	4	8			5	18	8	10
P29692	3	3	1		1	3	4	4	8			5	18	8	10
P42224	3	3	1		1	3	4	4	8			5	18	8	10
P48637	3	3	1		1	3	4	4	8			5	18	8	10
P49619	3	3	1		1	3	4	4	8			5	18	8	10
P61966	3	3	1		1	3	4	4	8			5	18	8	10
Q14289	3	3	1		1	3	4	4	8			5	18	8	10
Q5T0N5	3	3	1		1	3	4	4	8			5	18	8	10
Q86TV6	3	3	1		1	3	4	4	8			5	18	8	10
Q8TC07	3	3	1		1	3	4	4	8			5	18	8	10
Q92882	3	3	1		1	3	4	4	8			5	18	8	10
Q99952	3	3	1		1	3	4	4	8			5	18	8	10
Q9BSF0	3	3	1		1	3	4	4	8			5	18	8	10
Q9H6Q3	3	3	1		1	3	4	4	8			5	18	8	10
Q9NRL3	3	3	1		1	3	4	4	8			5	18	8	10
Q9NV70	3	3	1		1	3	4	4	8			5	18	8	10
Q9UJZ1	3	3	1		1	3	4	4	8			5	18	8	10
Q9BUH6	3	3		1	1	3	4	4	8			5	18	7	11
B2RUZ4	3	3	1	1	2	3	2	4	6			5	17	6	11
O60271	3	3	1	1	2	3	2	4	6			5	17	6	11
O75190	3	3	1	1	2	3	2	4	6			5	17	6	11
P10398	3	3	1	1	2	3	2	4	6			5	17	6	11
P22681	3	3	1	1	2	3	2	4	6			5	17	6	11
P31751	3	3	1	1	2	3	2	4	6			5	17	6	11
P46019	3	3	1	1	2	3	2	4	6			5	17	6	11
P48634	3	3	1	1	2	3	2	4	6			5	17	6	11
P49757	3	3	1	1	2	3	2	4	6			5	17	6	11
Q06210	3	3	1	1	2	3	2	4	6			5	17	6	11
Q16512	3	3	1	1	2	3	2	4	6			5	17	6	11
Q53QZ3	3	3	1	1	2	3	2	4	6			5	17	6	11
Q5JSL3	3	3	1	1	2	3	2	4	6			5	17	6	11
Q5M775	3	3	1	1	2	3	2	4	6			5	17	6	11
Q5VZK9	3	3	1	1	2	3	2	4	6			5	17	6	11
Q63ZY3	3	3	1	1	2	3	2	4	6			5	17	6	11
Q7Z460	3	3	1	1	2	3	2	4	6			5	17	6	11
Q8WW12	3	3	1	1	2	3	2	4	6			5	17	6	11
Q96A00	3	3	1	1	2	3	2	4	6			5	17	6	11
Q96TC7	3	3	1	1	2	3	2	4	6			5	17	6	11
Q9BZ72	3	3	1	1	2	3	2	4	6			5	17	6	11
Q9Y2L9	3	3	1	1	2	3	2	4	6			5	17	6	11
Q9Y478	3	3	1	1	2	3	2	4	6			5	17	6	11
Q9Y4D8	3	3	1	1	2	3	2	4	6			5	17	6	11
O14974	3	3	1	1	2	3	3	3	6			5	17	7	10
O15357	3	3	1	1	2	3	3	3	6			5	17	7	10
O43312	3	3	1	1	2	3	3	3	6			5	17	7	10
O75410	3	3	1	1	2	3	3	3	6			5	17	7	10
O94929	3	3	1	1	2	3	3	3	6			5	17	7	10
O95772	3	3	1	1	2	3	3	3	6			5	17	7	10
P16157	3	3	1	1	2	3	3	3	6			5	17	7	10
P16949	3	3	1	1	2	3	3	3	6			5	17	7	10
P45985	3	3	1	1	2	3	3	3	6			5	17	7	10
Q05397	3	3	1	1	2	3	3	3	6			5	17	7	10
Q05682	3	3	1	1	2	3	3	3	6			5	17	7	10
Q13464	3	3	1	1	2	3	3	3	6			5	17	7	10
Q13976	3	3	1	1	2	3	3	3	6			5	17	7	10
Q14432	3	3	1	1	2	3	3	3	6			5	17	7	10
Q15057	3	3	1	1	2	3	3	3	6			5	17	7	10
Q53GL0	3	3	1	1	2	3	3	3	6			5	17	7	10
Q5JSP0	3	3	1	1	2	3	3	3	6			5	17	7	10
Q7Z478	3	3	1	1	2	3	3	3	6			5	17	7	10
Q86YL5	3	3	1	1	2	3	3	3	6			5	17	7	10
Q8ND76	3	3	1	1	2	3	3	3	6			5	17	7	10
Q99418	3	3	1	1	2	3	3	3	6			5	17	7	10
Q9H2K8	3	3	1	1	2	3	3	3	6			5	17	7	10
Q9NQ75	3	3	1	1	2	3	3	3	6			5	17	7	10
Q9NQT8	3	3	1	1	2	3	3	3	6			5	17	7	10
Q9Y4I1	3	3	1	1	2	3	3	3	6			5	17	7	10
Q9BVG4	3	3	1	1	2	3	4	2	6			5	17	8	9
O14618	3	3	1		1	3	3	4	7			5	17	7	10
O43765	3	3	1		1	3	3	4	7			5	17	7	10
O75592	3	3	1		1	3	3	4	7			5	17	7	10
P08913	3	3	1		1	3	3	4	7			5	17	7	10
P13798	3	3	1		1	3	3	4	7			5	17	7	10
P30419	3	3	1		1	3	3	4	7			5	17	7	10
P30622	3	3	1		1	3	3	4	7			5	17	7	10
P49915	3	3	1		1	3	3	4	7			5	17	7	10
Q00722	3	3	1		1	3	3	4	7			5	17	7	10
Q07866	3	3	1		1	3	3	4	7			5	17	7	10
Q13144	3	3	1		1	3	3	4	7			5	17	7	10
Q14C86	3	3	1		1	3	3	4	7			5	17	7	10
Q8TAD7	3	3	1		1	3	3	4	7			5	17	7	10
Q8WU79	3	3	1		1	3	3	4	7			5	17	7	10
Q8WV99	3	3	1		1	3	3	4	7			5	17	7	10
Q92609	3	3	1		1	3	3	4	7			5	17	7	10
Q92835	3	3	1		1	3	3	4	7			5	17	7	10
Q96CV9	3	3	1		1	3	3	4	7			5	17	7	10
Q96EP0	3	3	1		1	3	3	4	7			5	17	7	10
Q99961	3	3	1		1	3	3	4	7			5	17	7	10
Q9H8W4	3	3	1		1	3	3	4	7			5	17	7	10
Q9P107	3	3	1		1	3	3	4	7			5	17	7	10
Q9UJ70	3	3	1		1	3	3	4	7			5	17	7	10
Q9Y6A5	3	3	1		1	3	3	4	7			5	17	7	10
Q9Y6I3	3	3	1		1	3	3	4	7			5	17	7	10
P14317	3	3	1		1	3	4	3	7			5	17	8	9
P18031	3	3	1		1	3	4	3	7			5	17	8	9
P29218	3	3	1		1	3	4	3	7			5	17	8	9
Q06124	3	3	1		1	3	4	3	7			5	17	8	9
Q15276	3	3	1		1	3	4	3	7			5	17	8	9
Q8TDZ2	3	3	1		1	3	4	3	7			5	17	8	9
Q96IZ0	3	3	1		1	3	4	3	7			5	17	8	9
Q9NUY8	3	3	1		1	3	4	3	7			5	17	8	9
Q9UNN5	3	3	1		1	3	4	3	7			5	17	8	9
O14545	3	3		1	1	3	3	4	7			5	17	6	11
O15027	3	3		1	1	3	3	4	7			5	17	6	11
O43314	3	3		1	1	3	3	4	7			5	17	6	11
O43318	3	3		1	1	3	3	4	7			5	17	6	11
O95425	3	3		1	1	3	3	4	7			5	17	6	11
P52594	3	3		1	1	3	3	4	7			5	17	6	11
Q15311	3	3		1	1	3	3	4	7			5	17	6	11
Q3MHD2	3	3		1	1	3	3	4	7			5	17	6	11
Q5T5U3	3	3		1	1	3	3	4	7			5	17	6	11
Q5VSL9	3	3		1	1	3	3	4	7			5	17	6	11
Q5VZ89	3	3		1	1	3	3	4	7			5	17	6	11
Q6IQ22	3	3		1	1	3	3	4	7			5	17	6	11
Q6PJF5	3	3		1	1	3	3	4	7			5	17	6	11
Q6PKG0	3	3		1	1	3	3	4	7			5	17	6	11
Q7RTP6	3	3		1	1	3	3	4	7			5	17	6	11
Q7Z422	3	3		1	1	3	3	4	7			5	17	6	11
Q8NDI1	3	3		1	1	3	3	4	7			5	17	6	11
Q8NHG8	3	3		1	1	3	3	4	7			5	17	6	11
Q8TE77	3	3		1	1	3	3	4	7			5	17	6	11
Q96B97	3	3		1	1	3	3	4	7			5	17	6	11
Q99959	3	3		1	1	3	3	4	7			5	17	6	11
Q9BXK5	3	3		1	1	3	3	4	7			5	17	6	11
Q9BY44	3	3		1	1	3	3	4	7			5	17	6	11
Q9H4B6	3	3		1	1	3	3	4	7			5	17	6	11
O43847	3	3	1	1	2	3	1	4	5			5	16	5	11
P35221	3	3	1	1	2	3	1	4	5			5	16	5	11
Q9NYM9	3	3	1	1	2	3	1	4	5			5	16	5	11
O95644	3	3	1	1	2	3	2	3	5			5	16	6	10
P07332	3	3	1	1	2	3	2	3	5			5	16	6	10
P13807	3	3	1	1	2	3	2	3	5			5	16	6	10
Q07889	3	3	1	1	2	3	2	3	5			5	16	6	10
Q8TD16	3	3	1	1	2	3	2	3	5			5	16	6	10
Q8WYL5	3	3	1	1	2	3	2	3	5			5	16	6	10
Q9H4A3	3	3	1	1	2	3	2	3	5			5	16	6	10
O00139	3	3	1	1	2	3	3	2	5			5	16	7	9
O43488	3	3	1	1	2	3	3	2	5			5	16	7	9
Q9UJW0	3	3	1	1	2	3	3	2	5			5	16	7	9
P15498	3	3	1	1	2	3	4	1	5			5	16	8	8
Q68EM7	3	3	1	1	2	3	4	1	5			5	16	8	8
Q96MW1	3	3	1	1	2	3	4	1	5			5	16	8	8
O95155	3	3	1		1	3	2	4	6			5	16	6	10
O95295	3	3	1		1	3	2	4	6			5	16	6	10
Q674X7	3	3	1		1	3	2	4	6			5	16	6	10
Q8IUD2	3	3	1		1	3	2	4	6			5	16	6	10
Q8NI08	3	3	1		1	3	2	4	6			5	16	6	10
Q93100	3	3	1		1	3	2	4	6			5	16	6	10
Q96MH2	3	3	1		1	3	2	4	6			5	16	6	10
Q9H4L5	3	3	1		1	3	2	4	6			5	16	6	10
Q9Y4K4	3	3	1		1	3	2	4	6			5	16	6	10
Q9Y6M1	3	3	1		1	3	2	4	6			5	16	6	10
O00629	3	3	1		1	3	3	3	6			5	16	7	9
O14737	3	3	1		1	3	3	3	6			5	16	7	9
P01008	3	3	1		1	3	3	3	6			5	16	7	9
P42229	3	3	1		1	3	3	3	6			5	16	7	9
P46939	3	3	1		1	3	3	3	6			5	16	7	9
Q14012	3	3	1		1	3	3	3	6			5	16	7	9
Q53T59	3	3	1		1	3	3	3	6			5	16	7	9
Q66K14	3	3	1		1	3	3	3	6			5	16	7	9
Q7KZF4	3	3	1		1	3	3	3	6			5	16	7	9
Q9NYL9	3	3	1		1	3	3	3	6			5	16	7	9
O43396	3	3	1		1	3	4	2	6			5	16	8	8
O60268	3	3	1		1	3	4	2	6			5	16	8	8
P07814	3	3	1		1	3	4	2	6			5	16	8	8
P35606	3	3	1		1	3	4	2	6			5	16	8	8
P51858	3	3	1		1	3	4	2	6			5	16	8	8
Q3YEC7	3	3	1		1	3	4	2	6			5	16	8	8
Q99460	3	3	1		1	3	4	2	6			5	16	8	8
Q9HC35	3	3	1		1	3	4	2	6			5	16	8	8
Q9UH62	3	3	1		1	3	4	2	6			5	16	8	8
Q9UKY7	3	3	1		1	3	4	2	6			5	16	8	8
Q9UNZ2	3	3	1		1	3	4	2	6			5	16	8	8
O14639	3	3		1	1	3	2	4	6			5	16	5	11
O43426	3	3		1	1	3	2	4	6			5	16	5	11
O75167	3	3		1	1	3	2	4	6			5	16	5	11
O75379	3	3		1	1	3	2	4	6			5	16	5	11
O75674	3	3		1	1	3	2	4	6			5	16	5	11
O96013	3	3		1	1	3	2	4	6			5	16	5	11
P0C7M8	3	3		1	1	3	2	4	6			5	16	5	11
P15056	3	3		1	1	3	2	4	6			5	16	5	11
P21731	3	3		1	1	3	2	4	6			5	16	5	11
Q00537	3	3		1	1	3	2	4	6			5	16	5	11
Q08AE8	3	3		1	1	3	2	4	6			5	16	5	11
Q13501	3	3		1	1	3	2	4	6			5	16	5	11
Q2M2I8	3	3		1	1	3	2	4	6			5	16	5	11
Q53EL6	3	3		1	1	3	2	4	6			5	16	5	11
Q5JTD0	3	3		1	1	3	2	4	6			5	16	5	11
Q5TBA9	3	3		1	1	3	2	4	6			5	16	5	11
Q6GYQ0	3	3		1	1	3	2	4	6			5	16	5	11
Q6ZSZ5	3	3		1	1	3	2	4	6			5	16	5	11
Q7KZI7	3	3		1	1	3	2	4	6			5	16	5	11
Q7L4E1	3	3		1	1	3	2	4	6			5	16	5	11
Q8WWM7	3	3		1	1	3	2	4	6			5	16	5	11
Q92608	3	3		1	1	3	2	4	6			5	16	5	11
Q96S82	3	3		1	1	3	2	4	6			5	16	5	11
Q99698	3	3		1	1	3	2	4	6			5	16	5	11
Q9BQA1	3	3		1	1	3	2	4	6			5	16	5	11
Q9BSQ5	3	3		1	1	3	2	4	6			5	16	5	11
Q9BZL6	3	3		1	1	3	2	4	6			5	16	5	11
Q9GZY6	3	3		1	1	3	2	4	6			5	16	5	11
Q9NQG7	3	3		1	1	3	2	4	6			5	16	5	11
Q9ULL8	3	3		1	1	3	2	4	6			5	16	5	11
Q9UQE7	3	3		1	1	3	2	4	6			5	16	5	11
Q9Y2V2	3	3		1	1	3	2	4	6			5	16	5	11
Q9Y4H2	3	3		1	1	3	2	4	6			5	16	5	11
O75427	3	3		1	1	3	3	3	6			5	16	6	10
Q14653	3	3		1	1	3	3	3	6			5	16	6	10
Q4G0W2	3	3		1	1	3	3	3	6			5	16	6	10
Q86VP3	3	3		1	1	3	3	3	6			5	16	6	10
Q8IY33	3	3		1	1	3	3	3	6			5	16	6	10
Q9NQG6	3	3		1	1	3	3	3	6			5	16	6	10
Q9UBP0	3	3		1	1	3	3	3	6			5	16	6	10
Q9UMZ2	3	3		1	1	3	3	3	6			5	16	6	10
Q9UQN3	3	3		1	1	3	3	3	6			5	16	6	10
O75122	3	3	1	1	2	3	1	3	4			5	15	5	10
P31749	3	3	1	1	2	3	2	2	4			5	15	6	9
O60890	3	3	1	1	2	3	3	1	4			5	15	7	8
Q96FW1	3	3	1	1	2	3	4		4			5	15	8	7
A1A4S6	3	3	1		1	3	1	4	5			5	15	5	10
P51812	3	3	1		1	3	2	3	5			5	15	6	9
P52294	3	3	1		1	3	2	3	5			5	15	6	9
O00203	3	3	1		1	3	3	2	5			5	15	7	8
O75821	3	3	1		1	3	3	2	5			5	15	7	8
P10809	3	3	1		1	3	3	2	5			5	15	7	8
P37840	3	3	1		1	3	3	2	5			5	15	7	8
P49840	3	3	1		1	3	3	2	5			5	15	7	8
P49841	3	3	1		1	3	3	2	5			5	15	7	8
Q14166	3	3	1		1	3	3	2	5			5	15	7	8
Q92598	3	3	1		1	3	3	2	5			5	15	7	8
Q9Y6D5	3	3	1		1	3	3	2	5			5	15	7	8
P13796	3	3	1		1	3	4	1	5			5	15	8	7
P54727	3	3	1		1	3	4	1	5			5	15	8	7
P55884	3	3	1		1	3	4	1	5			5	15	8	7
Q8N128	3	3	1		1	3	4	1	5			5	15	8	7
O95819	3	3		1	1	3	1	4	5			5	15	4	11
Q13136	3	3		1	1	3	1	4	5			5	15	4	11
Q86VQ1	3	3		1	1	3	1	4	5			5	15	4	11
Q9BUB5	3	3		1	1	3	1	4	5			5	15	4	11
Q9NYB9	3	3		1	1	3	1	4	5			5	15	4	11
Q9P266	3	3		1	1	3	1	4	5			5	15	4	11
O60784	3	3		1	1	3	2	3	5			5	15	5	10
O75113	3	3		1	1	3	2	3	5			5	15	5	10
P53667	3	3		1	1	3	2	3	5			5	15	5	10
Q12802	3	3		1	1	3	2	3	5			5	15	5	10
Q7Z401	3	3		1	1	3	2	3	5			5	15	5	10
Q8IWB9	3	3		1	1	3	2	3	5			5	15	5	10
Q8N122	3	3		1	1	3	2	3	5			5	15	5	10
Q8N4C8	3	3		1	1	3	2	3	5			5	15	5	10
Q92574	3	3		1	1	3	2	3	5			5	15	5	10
Q9BZ67	3	3		1	1	3	2	3	5			5	15	5	10
Q9Y616	3	3		1	1	3	2	3	5			5	15	5	10
Q8WUA7	3	3		1	1	3	3	2	5			5	15	6	9
Q9UN86	3	3		1	1	3	3	2	5			5	15	6	9
Q9BSL1	3	3		1	1	3	4	1	5			5	15	7	8
P48553	3	3	1		1	3	1	3	4			5	14	5	9
P19838	3	3	1		1	3	2	2	4			5	14	6	8
P55008	3	3	1		1	3	2	2	4			5	14	6	8
Q13085	3	3	1		1	3	2	2	4			5	14	6	8
Q14161	3	3	1		1	3	2	2	4			5	14	6	8
Q8N6T3	3	3	1		1	3	2	2	4			5	14	6	8
Q8NCE2	3	3	1		1	3	2	2	4			5	14	6	8
Q9BZE9	3	3	1		1	3	2	2	4			5	14	6	8
Q9NZ52	3	3	1		1	3	2	2	4			5	14	6	8
Q9Y3C5	3	3	1		1	3	2	2	4			5	14	6	8
O43665	3	3	1		1	3	3	1	4			5	14	7	7
O60331	3	3	1		1	3	3	1	4			5	14	7	7
Q15366	3	3	1		1	3	3	1	4			5	14	7	7
Q9NR19	3	3	1		1	3	3	1	4			5	14	7	7
Q9NSE4	3	3	1		1	3	3	1	4			5	14	7	7
P05121	3	3	1		1	3	4		4			5	14	8	6
P26599	3	3	1		1	3	4		4			5	14	8	6
Q9H9H4	3	3	1		1	3	4		4			5	14	8	6
P40222	3	3		1	1	3	1	3	4			5	14	4	10
Q14160	3	3		1	1	3	1	3	4			5	14	4	10
Q9UPT6	3	3		1	1	3	1	3	4			5	14	4	10
P56211	3	3		1	1	3	2	2	4			5	14	5	9
O60524	3	3		1	1	3	3	1	4			5	14	6	8
A1L390	3	3		1	1	3		4	4			5	14	3	11
Q8N7R7	3	3		1	1	3		4	4			5	14	3	11
Q8TB72	3	3		1	1	3		4	4			5	14	3	11
Q96G74	3	3		1	1	3		4	4			5	14	3	11
Q9BYB0	3	3		1	1	3		4	4			5	14	3	11
Q9UBF8	3	3		1	1	3		4	4			5	14	3	11
O15116	3	3	1		1	3	2	1	3			5	13	6	7
Q9BQS8	3	3	1		1	3	3		3			5	13	7	6
Q9NPQ8	3	3	1		1	3	3		3			5	13	7	6
Q9H1A4	3	3		1	1	3	1	2	3			5	13	4	9
Q9NVM1	3	3		1	1	3		3	3			5	13	3	10
Q99613	3	3	1		1	3		1	1			5	11	4	7
P86790	3	3		1	1	3		1	1			5	11	3	8
Q9NXH8	3	3	1	1	2		4	4	8	3		5	19	8	8
Q709C8	3		1	1	2	3	4	4	8	3		5	19	8	8
Q9UEU0	3		1	1	2	3	4	4	8	3		5	19	8	8
P20020	3	3				3	2	4	6	3		5	18	5	10
Q9ULH0	3	3				3	2	4	6	3		5	18	5	10
P40189	3	3				3	3	3	6	3		5	18	6	9
Q05193	3		1	1	2	3	3	4	7	3		5	18	7	8
Q8TF42	3		1	1	2	3	3	4	7	3		5	18	7	8
P00387	3		1		1	3	4	4	8	3		5	18	8	7
P01024	3		1		1	3	4	4	8	3		5	18	8	7
Q9ULL4	3		1		1	3	4	4	8	3		5	18	8	7
Q9Y6W5	3		1		1	3	4	4	8	3		5	18	8	7
O14980	3	3	1	1	2		4	2	6	3		5	17	8	6
P04040	3	3	1	1	2		4	2	6	3		5	17	8	6
P13646	3	3				3	2	3	5	3		5	17	5	9
P14209	3	3				3	2	3	5	3		5	17	5	9
Q5T3F8	3	3				3	2	3	5	3		5	17	5	9
Q6DN14	3	3				3	2	3	5	3		5	17	5	9
Q9BTU6	3	3				3	2	3	5	3		5	17	5	9
Q96G23	3	3				3	3	2	5	3		5	17	6	8
Q9Y6I9	3		1		1	3	3	4	7	3		5	17	7	7
O00194	3		1		1	3	4	3	7	3		5	17	8	6
O15143	3		1		1	3	4	3	7	3		5	17	8	6
O15511	3		1		1	3	4	3	7	3		5	17	8	6
P02649	3		1		1	3	4	3	7	3		5	17	8	6
P31146	3		1		1	3	4	3	7	3		5	17	8	6
P51659	3		1		1	3	4	3	7	3		5	17	8	6
Q93084	3		1		1	3	4	3	7	3		5	17	8	6
Q9H4M9	3		1		1	3	4	3	7	3		5	17	8	6
P60468	3	3	1		1		4	2	6	3		5	16	8	5
Q9C0B5	3	3				3	1	3	4	3		5	16	4	9
Q04656	3	3				3	2	2	4	3		5	16	5	8
Q6NUK4	3	3				3	2	2	4	3		5	16	5	8
Q9H813	3	3				3	2	2	4	3		5	16	5	8
O15155	3		1	1	2	3	2	3	5	3		5	16	6	7
P43405	3		1	1	2	3	3	2	5	3		5	16	7	6
P61018	3		1	1	2	3	4	1	5	3		5	16	8	5
O95197	3		1		1	3	3	3	6	3		5	16	7	6
P00338	3		1		1	3	3	3	6	3		5	16	7	6
P46459	3		1		1	3	3	3	6	3		5	16	7	6
Q13201	3		1		1	3	3	3	6	3		5	16	7	6
P22314	3		1		1	3	4	2	6	3		5	16	8	5
P50991	3		1		1	3	4	2	6	3		5	16	8	5
P52566	3		1		1	3	4	2	6	3		5	16	8	5
P62993	3		1		1	3	4	2	6	3		5	16	8	5
Q14165	3		1		1	3	4	2	6	3		5	16	8	5
Q15049	3		1		1	3	4	2	6	3		5	16	8	5
Q9ULV4	3		1		1	3	4	2	6	3		5	16	8	5
Q9BPX5	3	3	1		1		3	2	5	3		5	15	7	5
P06737	3	3	1		1		4	1	5	3		5	15	8	4
P42892	3	3	1		1		4	1	5	3		5	15	8	4
Q8NBN3	3	3				3	2	1	3	3		5	15	5	7
O95573	3	3				3	3		3	3		5	15	6	6
P49768	3	3				3		3	3	3		5	15	3	9
O95721	3		1	1	2	3	3	1	4	3		5	15	7	5
P28482	3		1	1	2	3	3	1	4	3		5	15	7	5
P69905	3		1	1	2	3	3	1	4	3		5	15	7	5
P49795	3		1		1	3	2	3	5	3		5	15	6	6
P10909	3		1		1	3	3	2	5	3		5	15	7	5
P11021	3		1		1	3	3	2	5	3		5	15	7	5
P30405	3		1		1	3	3	2	5	3		5	15	7	5
Q14571	3		1		1	3	3	2	5	3		5	15	7	5
Q8WWI5	3		1		1	3	3	2	5	3		5	15	7	5
Q92930	3		1		1	3	3	2	5	3		5	15	7	5
Q9Y6C2	3		1		1	3	3	2	5	3		5	15	7	5
O75083	3		1		1	3	4	1	5	3		5	15	8	4
P17858	3		1		1	3	4	1	5	3		5	15	8	4
Q14739	3			1	1	3	3	2	5	3		5	15	6	6
Q13637	3	3	1		1		3	1	4	3		5	14	7	4
P07203	3	3	1		1		4		4	3		5	14	8	3
Q9H1E5	3	3				3	2		2	3		5	14	5	6
O15320	3	3				3		2	2	3		5	14	3	8
Q9UIQ6	3		1	1	2	3	2	1	3	3		5	14	6	5
Q14554	3		1	1	2	3	3		3	3		5	14	7	4
P25942	3		1		1	3	1	3	4	3		5	14	5	6
O00461	3		1		1	3	3	1	4	3		5	14	7	4
P14625	3		1		1	3	3	1	4	3		5	14	7	4
P25325	3		1		1	3	3	1	4	3		5	14	7	4
P36957	3		1		1	3	3	1	4	3		5	14	7	4
P62158	3		1		1	3	3	1	4	3		5	14	7	4
P62328	3		1		1	3	3	1	4	3		5	14	7	4
Q5JRA6	3		1		1	3	3	1	4	3		5	14	7	4
O00186	3		1		1	3	4		4	3		5	14	8	3
O43852	3		1		1	3	4		4	3		5	14	8	3
O75695	3		1		1	3	4		4	3		5	14	8	3
O95782	3		1		1	3	4		4	3		5	14	8	3
P04004	3		1		1	3	4		4	3		5	14	8	3
P07237	3		1		1	3	4		4	3		5	14	8	3
P12814	3		1		1	3	4		4	3		5	14	8	3
P14868	3		1		1	3	4		4	3		5	14	8	3
P18054	3		1		1	3	4		4	3		5	14	8	3
P20340	3		1		1	3	4		4	3		5	14	8	3
P22234	3		1		1	3	4		4	3		5	14	8	3
P35613	3		1		1	3	4		4	3		5	14	8	3
P40227	3		1		1	3	4		4	3		5	14	8	3
P41240	3		1		1	3	4		4	3		5	14	8	3
P50990	3		1		1	3	4		4	3		5	14	8	3
P62820	3		1		1	3	4		4	3		5	14	8	3
Q08722	3		1		1	3	4		4	3		5	14	8	3
Q10567	3		1		1	3	4		4	3		5	14	8	3
Q14019	3		1		1	3	4		4	3		5	14	8	3
Q14118	3		1		1	3	4		4	3		5	14	8	3
Q8NBF2	3		1		1	3	4		4	3		5	14	8	3
Q99623	3		1		1	3	4		4	3		5	14	8	3
Q99653	3		1		1	3	4		4	3		5	14	8	3
Q9BX10	3		1		1	3	4		4	3		5	14	8	3
Q9UHQ9	3		1		1	3	4		4	3		5	14	8	3
Q9Y251	3		1		1	3	4		4	3		5	14	8	3
Q9Y678	3		1		1	3	4		4	3		5	14	8	3
P04632	3	3	1		1		3		3	3		5	13	7	3
P68366	3	3	1		1		3		3	3		5	13	7	3
P43250	3		1		1	3	2	1	3	3		5	13	6	4
P51811	3		1		1	3	2	1	3	3		5	13	6	4
Q9HCM2	3		1		1	3	2	1	3	3		5	13	6	4
P02730	3		1		1	3	3		3	3		5	13	7	3
P05067	3		1		1	3	3		3	3		5	13	7	3
P07947	3		1		1	3	3		3	3		5	13	7	3
P09972	3		1		1	3	3		3	3		5	13	7	3
P23284	3		1		1	3	3		3	3		5	13	7	3
P50570	3		1		1	3	3		3	3		5	13	7	3
P51153	3		1		1	3	3		3	3		5	13	7	3
P51798	3		1		1	3	3		3	3		5	13	7	3
P55160	3		1		1	3	3		3	3		5	13	7	3
P60842	3		1		1	3	3		3	3		5	13	7	3
P60953	3		1		1	3	3		3	3		5	13	7	3
P61106	3		1		1	3	3		3	3		5	13	7	3
Q04771	3		1		1	3	3		3	3		5	13	7	3
Q658P3	3		1		1	3	3		3	3		5	13	7	3
Q8IWA5	3		1		1	3	3		3	3		5	13	7	3
Q99829	3		1		1	3	3		3	3		5	13	7	3
O00308	3			1	1	3		3	3	3		5	13	3	7
O60674	3		1		1	3	2		2	3		5	12	6	3
P60660	3		1		1	3	2		2	3		5	12	6	3
P61619	3		1		1	3	1		1	3		5	11	5	3
P49908	3	3				3	3	4	7			4	16	6	10
Q8NEN9	3	3				3	3	4	7			4	16	6	10
Q8NFH8	3	3				3	3	4	7			4	16	6	10
Q8TB03	3	3				3	3	4	7			4	16	6	10
Q8WVT3	3	3				3	3	4	7			4	16	6	10
Q96FS4	3	3				3	3	4	7			4	16	6	10
Q96GS4	3	3				3	3	4	7			4	16	6	10
Q96N67	3	3				3	3	4	7			4	16	6	10
Q9Y4F9	3	3				3	3	4	7			4	16	6	10
Q92890	3		1	1	2	3	4	4	8			4	16	8	8
Q9UQ80	3		1	1	2	3	4	4	8			4	16	8	8
P13716	3	3	1	1	2		4	3	7			4	15	8	7
A6NFX1	3	3				3	2	4	6			4	15	5	10
O14874	3	3				3	2	4	6			4	15	5	10
O94888	3	3				3	2	4	6			4	15	5	10
Q00536	3	3				3	2	4	6			4	15	5	10
Q13439	3	3				3	2	4	6			4	15	5	10
Q15052	3	3				3	2	4	6			4	15	5	10
Q53ET0	3	3				3	2	4	6			4	15	5	10
Q6UWD8	3	3				3	2	4	6			4	15	5	10
Q6ZSR9	3	3				3	2	4	6			4	15	5	10
Q765P7	3	3				3	2	4	6			4	15	5	10
Q7L8J4	3	3				3	2	4	6			4	15	5	10
Q86X10	3	3				3	2	4	6			4	15	5	10
Q8N3F8	3	3				3	2	4	6			4	15	5	10
Q8N5C8	3	3				3	2	4	6			4	15	5	10
Q8ND56	3	3				3	2	4	6			4	15	5	10
Q8TB36	3	3				3	2	4	6			4	15	5	10
Q96K21	3	3				3	2	4	6			4	15	5	10
Q96Q42	3	3				3	2	4	6			4	15	5	10
Q96S38	3	3				3	2	4	6			4	15	5	10
Q9BZ23	3	3				3	2	4	6			4	15	5	10
Q9H019	3	3				3	2	4	6			4	15	5	10
Q9NQC7	3	3				3	2	4	6			4	15	5	10
Q9NRY4	3	3				3	2	4	6			4	15	5	10
Q9NSK0	3	3				3	2	4	6			4	15	5	10
Q9NWQ8	3	3				3	2	4	6			4	15	5	10
Q9UI08	3	3				3	2	4	6			4	15	5	10
Q9UP83	3	3				3	2	4	6			4	15	5	10
Q9Y2U5	3	3				3	2	4	6			4	15	5	10
Q9Y485	3	3				3	2	4	6			4	15	5	10
O43598	3	3				3	3	3	6			4	15	6	9
P42680	3	3				3	3	3	6			4	15	6	9
Q12792	3	3				3	3	3	6			4	15	6	9
Q13103	3	3				3	3	3	6			4	15	6	9
Q8NC56	3	3				3	3	3	6			4	15	6	9
Q96D71	3	3				3	3	3	6			4	15	6	9
Q9H6U6	3	3				3	3	3	6			4	15	6	9
Q9UNE7	3	3				3	3	3	6			4	15	6	9
Q96A49	3	3				3	4	2	6			4	15	7	8
O15084	3		1	1	2	3	3	4	7			4	15	7	8
P42331	3		1	1	2	3	3	4	7			4	15	7	8
Q8N573	3		1	1	2	3	3	4	7			4	15	7	8
Q9UJ41	3		1	1	2	3	3	4	7			4	15	7	8
O00231	3		1	1	2	3	4	3	7			4	15	8	7
P16298	3		1	1	2	3	4	3	7			4	15	8	7
P20936	3		1	1	2	3	4	3	7			4	15	8	7
P46108	3		1	1	2	3	4	3	7			4	15	8	7
Q8N6H7	3		1	1	2	3	4	3	7			4	15	8	7
Q96A65	3		1	1	2	3	4	3	7			4	15	8	7
O43583	3		1		1	3	4	4	8			4	15	8	7
O60496	3		1		1	3	4	4	8			4	15	8	7
P20042	3		1		1	3	4	4	8			4	15	8	7
P45974	3		1		1	3	4	4	8			4	15	8	7
Q13561	3		1		1	3	4	4	8			4	15	8	7
Q9H910	3		1		1	3	4	4	8			4	15	8	7
Q9UBN7	3		1		1	3	4	4	8			4	15	8	7
P46821	3	3				3	1	4	5			4	14	4	10
Q96B23	3	3				3	1	4	5			4	14	4	10
Q9NPI6	3	3				3	1	4	5			4	14	4	10
O43741	3	3				3	2	3	5			4	14	5	9
P21359	3	3				3	2	3	5			4	14	5	9
P29353	3	3				3	2	3	5			4	14	5	9
P40818	3	3				3	2	3	5			4	14	5	9
P49815	3	3				3	2	3	5			4	14	5	9
Q2KHT3	3	3				3	2	3	5			4	14	5	9
Q5T5Y3	3	3				3	2	3	5			4	14	5	9
Q86TI0	3	3				3	2	3	5			4	14	5	9
Q8NBR6	3	3				3	2	3	5			4	14	5	9
Q92539	3	3				3	2	3	5			4	14	5	9
Q96BY7	3	3				3	2	3	5			4	14	5	9
Q9BXB4	3	3				3	2	3	5			4	14	5	9
Q9NXR1	3	3				3	2	3	5			4	14	5	9
Q9NYJ8	3	3				3	2	3	5			4	14	5	9
Q9UK76	3	3				3	2	3	5			4	14	5	9
Q9Y4P8	3	3				3	2	3	5			4	14	5	9
Q8IY17	3	3				3	3	2	5			4	14	6	8
Q96Q05	3	3				3	3	2	5			4	14	6	8
Q9NR09	3	3				3	3	2	5			4	14	6	8
Q9UID3	3	3				3	3	2	5			4	14	6	8
Q8TF64	3		1	1	2	3	3	3	6			4	14	7	7
Q92854	3		1	1	2	3	3	3	6			4	14	7	7
Q96T51	3		1	1	2	3	3	3	6			4	14	7	7
P55327	3		1	1	2	3	4	2	6			4	14	8	6
Q14677	3		1	1	2	3	4	2	6			4	14	8	6
P49137	3		1		1	3	3	4	7			4	14	7	7
Q00341	3		1		1	3	3	4	7			4	14	7	7
Q9P2T1	3		1		1	3	3	4	7			4	14	7	7
O14662	3		1		1	3	4	3	7			4	14	8	6
P48444	3		1		1	3	4	3	7			4	14	8	6
P55036	3		1		1	3	4	3	7			4	14	8	6
Q13098	3		1		1	3	4	3	7			4	14	8	6
Q86TP1	3		1		1	3	4	3	7			4	14	8	6
Q9NWV8	3			1	1	3	3	4	7			4	14	6	8
Q13322		3		1	1	3	3	4	7			4	14	3	11
Q0VD83	3	3	1	1	2		3	2	5			4	13	7	6
Q8N5W9	3	3	1		1		3	3	6			4	13	7	6
Q86V48	3	3				3	1	3	4			4	13	4	9
O15013	3	3				3	2	2	4			4	13	5	8
O43236	3	3				3	2	2	4			4	13	5	8
O43304	3	3				3	2	2	4			4	13	5	8
O43572	3	3				3	2	2	4			4	13	5	8
O75170	3	3				3	2	2	4			4	13	5	8
O95248	3	3				3	2	2	4			4	13	5	8
P41208	3	3				3	2	2	4			4	13	5	8
Q13619	3	3				3	2	2	4			4	13	5	8
Q14738	3	3				3	2	2	4			4	13	5	8
Q5VYS8	3	3				3	2	2	4			4	13	5	8
Q6P2E9	3	3				3	2	2	4			4	13	5	8
Q86WC4	3	3				3	2	2	4			4	13	5	8
Q86XL3	3	3				3	2	2	4			4	13	5	8
Q9NPB8	3	3				3	2	2	4			4	13	5	8
Q13546	3	3				3	3	1	4			4	13	6	7
Q14558	3	3				3	3	1	4			4	13	6	7
P31431	3	3				3	4		4			4	13	7	6
Q13425	3	3				3		4	4			4	13	3	10
Q13615	3	3				3		4	4			4	13	3	10
Q16513	3	3				3		4	4			4	13	3	10
Q3MII6	3	3				3		4	4			4	13	3	10
Q6ICG6	3	3				3		4	4			4	13	3	10
Q6MZQ0	3	3				3		4	4			4	13	3	10
Q6UUV7	3	3				3		4	4			4	13	3	10
Q7Z3G6	3	3				3		4	4			4	13	3	10
Q7Z698	3	3				3		4	4			4	13	3	10
Q8IZ21	3	3				3		4	4			4	13	3	10
Q8WWN9	3	3				3		4	4			4	13	3	10
Q13131	3		1	1	2	3	2	3	5			4	13	6	7
Q8TEQ0	3		1		1	3	2	4	6			4	13	6	7
Q16555	3		1		1	3	3	3	6			4	13	7	6
Q5VVQ6	3		1		1	3	3	3	6			4	13	7	6
Q7Z3U7	3		1		1	3	3	3	6			4	13	7	6
Q8TAT6	3		1		1	3	3	3	6			4	13	7	6
Q9BYI3	3		1		1	3	3	3	6			4	13	7	6
Q9NR45	3		1		1	3	3	3	6			4	13	7	6
Q9NVZ3	3		1		1	3	3	3	6			4	13	7	6
Q9NZ32	3		1		1	3	3	3	6			4	13	7	6
O94874	3		1		1	3	4	2	6			4	13	8	5
P20810	3		1		1	3	4	2	6			4	13	8	5
P43487	3		1		1	3	4	2	6			4	13	8	5
P63208	3		1		1	3	4	2	6			4	13	8	5
Q04837	3		1		1	3	4	2	6			4	13	8	5
Q13555	3		1		1	3	4	2	6			4	13	8	5
Q15435	3		1		1	3	4	2	6			4	13	8	5
Q86UP2	3		1		1	3	4	2	6			4	13	8	5
Q9BRP8	3		1		1	3	4	2	6			4	13	8	5
Q9H3U1	3		1		1	3	4	2	6			4	13	8	5
Q9NWZ3	3		1		1	3	4	2	6			4	13	8	5
Q9P289	3		1		1	3	4	2	6			4	13	8	5
Q9UHD8	3		1		1	3	4	2	6			4	13	8	5
Q9UPT5	3		1		1	3	4	2	6			4	13	8	5
Q9Y2I8	3		1		1	3	4	2	6			4	13	8	5
Q9Y2Z0	3		1		1	3	4	2	6			4	13	8	5
Q9Y570	3		1		1	3	4	2	6			4	13	8	5
O43353	3			1	1	3	2	4	6			4	13	5	8
Q9H2I8	3			1	1	3	2	4	6			4	13	5	8
Q9NUP1	3			1	1	3	2	4	6			4	13	5	8
Q9Y4E1		3	1		1	3	2	4	6			4	13	3	10
P27448		3		1	1	3	2	4	6			4	13	2	11
Q09019		3		1	1	3	2	4	6			4	13	2	11
Q8TDN4		3		1	1	3	2	4	6			4	13	2	11
Q96B36		3		1	1	3	2	4	6			4	13	2	11
Q99767		3		1	1	3	2	4	6			4	13	2	11
Q9NRA8		3		1	1	3	2	4	6			4	13	2	11
O75154	3	3	1		1		3	2	5			4	12	7	5
P02549	3	3	1		1		3	2	5			4	12	7	5
O95336	3	3	1		1		4	1	5			4	12	8	4
P40925	3	3	1		1		4	1	5			4	12	8	4
O15068	3	3				3	1	2	3			4	12	4	8
Q2PPJ7	3	3				3	1	2	3			4	12	4	8
Q86TL0	3	3				3	1	2	3			4	12	4	8
P46934	3	3				3	2	1	3			4	12	5	7
Q96PM5	3	3				3	2	1	3			4	12	5	7
Q9UKT5	3	3				3	2	1	3			4	12	5	7
Q01968	3	3				3	3		3			4	12	6	6
Q53HC9	3	3				3	3		3			4	12	6	6
Q13469	3	3				3		3	3			4	12	3	9
Q8TEU7	3	3				3		3	3			4	12	3	9
Q9H1E3	3	3				3		3	3			4	12	3	9
Q9NZT2	3	3				3		3	3			4	12	3	9
Q9UHY8	3	3				3		3	3			4	12	3	9
Q658Y4	3		1		1	3	2	3	5			4	12	6	6
O43776	3		1		1	3	3	2	5			4	12	7	5
P08670	3		1		1	3	3	2	5			4	12	7	5
P16152	3		1		1	3	3	2	5			4	12	7	5
P16591	3		1		1	3	3	2	5			4	12	7	5
P40306	3		1		1	3	3	2	5			4	12	7	5
P51580	3		1		1	3	3	2	5			4	12	7	5
Q16822	3		1		1	3	3	2	5			4	12	7	5
Q96BN8	3		1		1	3	3	2	5			4	12	7	5
Q9H270	3		1		1	3	3	2	5			4	12	7	5
Q9P2E9	3		1		1	3	3	2	5			4	12	7	5
O15327	3		1		1	3	4	1	5			4	12	8	4
O60763	3		1		1	3	4	1	5			4	12	8	4
P34932	3		1		1	3	4	1	5			4	12	8	4
Q13057	3		1		1	3	4	1	5			4	12	8	4
Q6IBS0	3		1		1	3	4	1	5			4	12	8	4
Q8IXJ6	3		1		1	3	4	1	5			4	12	8	4
Q92783	3		1		1	3	4	1	5			4	12	8	4
Q96NA2	3		1		1	3	4	1	5			4	12	8	4
Q9BZF1	3		1		1	3	4	1	5			4	12	8	4
Q9UKW4	3		1		1	3	4	1	5			4	12	8	4
Q9UN37	3		1		1	3	4	1	5			4	12	8	4
Q9Y371	3		1		1	3	4	1	5			4	12	8	4
Q8IXS8		3		1	1	3	1	4	5			4	12	1	11
Q8WZ73		3		1	1	3	1	4	5			4	12	1	11
P12268	3	3	1		1		2	2	4			4	11	6	5
P29401	3	3	1		1		3	1	4			4	11	7	4
P62140	3	3	1		1		3	1	4			4	11	7	4
Q6ZUT6	3	3	1		1		3	1	4			4	11	7	4
O14964	3	3	1		1		4		4			4	11	8	3
O60493	3	3	1		1		4		4			4	11	8	3
Q02750	3	3	1		1		4		4			4	11	8	3
Q13158	3	3	1		1		4		4			4	11	8	3
Q16543	3	3	1		1		4		4			4	11	8	3
Q9GZZ9	3	3	1		1		4		4			4	11	8	3
O95487	3	3				3	2		2			4	11	5	6
Q6PD74	3	3				3	2		2			4	11	5	6
Q7Z3V4	3	3				3	2		2			4	11	5	6
Q8IWF6	3	3				3	2		2			4	11	5	6
Q96F24	3	3				3	2		2			4	11	5	6
Q9HD26	3	3				3	2		2			4	11	5	6
Q9UGR2	3	3				3	2		2			4	11	5	6
Q9Y4P1	3	3				3	2		2			4	11	5	6
Q5THJ4	3	3				3		2	2			4	11	3	8
Q9NX94	3	3				3		2	2			4	11	3	8
Q9UKK3	3	3				3		2	2			4	11	3	8
P42898	3		1		1	3	2	2	4			4	11	6	5
Q9UPM8	3		1		1	3	2	2	4			4	11	6	5
O75822	3		1		1	3	3	1	4			4	11	7	4
P51606	3		1		1	3	3	1	4			4	11	7	4
Q13557	3		1		1	3	3	1	4			4	11	7	4
Q15118	3		1		1	3	3	1	4			4	11	7	4
Q15147	3		1		1	3	3	1	4			4	11	7	4
Q5TDH0	3		1		1	3	3	1	4			4	11	7	4
Q63HN8	3		1		1	3	3	1	4			4	11	7	4
Q99614	3		1		1	3	3	1	4			4	11	7	4
Q9H5N1	3		1		1	3	3	1	4			4	11	7	4
Q9NRF8	3		1		1	3	3	1	4			4	11	7	4
O43427	3		1		1	3	4		4			4	11	8	3
O75390	3		1		1	3	4		4			4	11	8	3
P02652	3		1		1	3	4		4			4	11	8	3
P07339	3		1		1	3	4		4			4	11	8	3
P22102	3		1		1	3	4		4			4	11	8	3
P35813	3		1		1	3	4		4			4	11	8	3
P38646	3		1		1	3	4		4			4	11	8	3
P48556	3		1		1	3	4		4			4	11	8	3
P52565	3		1		1	3	4		4			4	11	8	3
P54577	3		1		1	3	4		4			4	11	8	3
Q92686	3		1		1	3	4		4			4	11	8	3
Q9H3S7	3		1		1	3	4		4			4	11	8	3
Q9NR31	3		1		1	3	4		4			4	11	8	3
Q9UL15	3		1		1	3	4		4			4	11	8	3
Q9Y3A3	3		1		1	3	4		4			4	11	8	3
Q9Y3A5	3		1		1	3	4		4			4	11	8	3
Q9Y3F4	3		1		1	3	4		4			4	11	8	3
Q9Y6Y8	3		1		1	3	4		4			4	11	8	3
Q53HC0	3			1	1	3	1	3	4			4	11	4	7
Q9Y343	3			1	1	3	1	3	4			4	11	4	7
Q92844	3			1	1	3	2	2	4			4	11	5	6
Q15831		3		1	1	3	2	2	4			4	11	2	9
Q9P0N8		3		1	1	3	2	2	4			4	11	2	9
O75385		3		1	1	3		4	4			4	11	0	11
Q86UU1		3		1	1	3		4	4			4	11	0	11
Q8IU68		3		1	1	3		4	4			4	11	0	11
Q9C073		3		1	1	3		4	4			4	11	0	11
Q9H1K0		3		1	1	3		4	4			4	11	0	11
Q9HAU0		3		1	1	3		4	4			4	11	0	11
Q9P2G1		3		1	1	3		4	4			4	11	0	11
P06702	3	3	1		1		2	1	3			4	10	6	4
Q13618	3	3	1		1		3		3			4	10	7	3
Q93015	3	3				3	1		1			4	10	4	6
Q9HCN4	3	3				3		1	1			4	10	3	7
P42345	3		1		1	3	2	1	3			4	10	6	4
P83111	3		1		1	3	2	1	3			4	10	6	4
Q5XPI4	3		1		1	3	2	1	3			4	10	6	4
Q6P996	3		1		1	3	2	1	3			4	10	6	4
Q9UNF0	3		1		1	3	2	1	3			4	10	6	4
O14775	3		1		1	3	3		3			4	10	7	3
O75027	3		1		1	3	3		3			4	10	7	3
P02766	3		1		1	3	3		3			4	10	7	3
P09104	3		1		1	3	3		3			4	10	7	3
P62330	3		1		1	3	3		3			4	10	7	3
Q04206	3		1		1	3	3		3			4	10	7	3
Q6P1N0	3		1		1	3	3		3			4	10	7	3
Q70IA8	3		1		1	3	3		3			4	10	7	3
Q7L2H7	3		1		1	3	3		3			4	10	7	3
Q8TB24	3		1		1	3	3		3			4	10	7	3
Q8WXX5	3		1		1	3	3		3			4	10	7	3
Q9NX40	3		1		1	3	3		3			4	10	7	3
Q9NZZ3	3		1		1	3	3		3			4	10	7	3
Q9UPN7	3		1		1	3	3		3			4	10	7	3
P23443	3			1	1	3	2	1	3			4	10	5	5
Q13185	3			1	1	3	2	1	3			4	10	5	5
Q15418	3			1	1	3	2	1	3			4	10	5	5
Q5T0F9	3			1	1	3	3		3			4	10	6	4
O94921	3			1	1	3		3	3			4	10	3	7
Q8TBZ3	3			1	1	3		3	3			4	10	3	7
O75324		3		1	1	3	2	1	3			4	10	2	8
Q13239		3		1	1	3		3	3			4	10	0	10
Q6ZTN6		3		1	1	3		3	3			4	10	0	10
Q96AC1	3	3	1		1		2		2			4	9	6	3
Q9NW68	3	3	1		1		2		2			4	9	6	3
P36873	3		1		1	3	2		2			4	9	6	3
Q06481	3		1		1	3	2		2			4	9	6	3
Q08378	3		1		1	3	2		2			4	9	6	3
Q15120	3		1		1	3	2		2			4	9	6	3
Q8WTW3	3		1		1	3	2		2			4	9	6	3
Q9H9E3	3		1		1	3	2		2			4	9	6	3
Q9Y450	3		1		1	3	2		2			4	9	6	3
Q9Y6B6	3		1		1	3	2		2			4	9	6	3
Q92956	3			1	1	3		2	2			4	9	3	6
Q9NQQ7		3		1	1	3		2	2			4	9	0	9
Q13765	3		1		1	3	1		1			4	8	5	3
Q9Y4R8		3		1	1	3		1	1			4	8	0	8
P04264	3					3	4	3	7	3		4	16	7	6
Q9P0L0	3		1	1	2		4	3	7	3		4	15	8	4
O60669	3					3	2	4	6	3		4	15	5	7
Q9UBH6	3					3	2	4	6	3		4	15	5	7
P20339	3		1	1	2		4	2	6	3		4	14	8	3
P51692	3		1		1		3	4	7	3		4	14	7	4
P02679	3		1		1		4	3	7	3		4	14	8	3
P55011	3					3	2	3	5	3		4	14	5	6
Q7L0J3	3					3	2	3	5	3		4	14	5	6
O00571	3		1	1	2		3	2	5	3		4	13	7	3
Q9UNL2	3		1	1	2		3	2	5	3		4	13	7	3
Q99685	3		1	1	2		4	1	5	3		4	13	8	2
P22001	3		1		1		2	4	6	3		4	13	6	4
O75955	3		1		1		4	2	6	3		4	13	8	2
P00918	3		1		1		4	2	6	3		4	13	8	2
P07737	3		1		1		4	2	6	3		4	13	8	2
P35237	3		1		1		4	2	6	3		4	13	8	2
P51809	3		1		1		4	2	6	3		4	13	8	2
P52209	3		1		1		4	2	6	3		4	13	8	2
Q00688	3		1		1		4	2	6	3		4	13	8	2
Q13423	3		1		1		4	2	6	3		4	13	8	2
Q96FZ7	3		1		1		4	2	6	3		4	13	8	2
O95183	3					3	2	2	4	3		4	13	5	5
P57103	3					3	2	2	4	3		4	13	5	5
P78410	3					3	2	2	4	3		4	13	5	5
Q9H244	3					3	2	2	4	3		4	13	5	5
P25105	3					3		4	4	3		4	13	3	7
P07437	3		1	1	2		3	1	4	3		4	12	7	2
P01133	3		1	1	2		4		4	3		4	12	8	1
P13598	3		1	1	2		4		4	3		4	12	8	1
P30626	3		1	1	2		4		4	3		4	12	8	1
O15145	3		1		1		3	2	5	3		4	12	7	2
Q9H0P0	3		1		1		3	2	5	3		4	12	7	2
O75608	3		1		1		4	1	5	3		4	12	8	1
O75844	3		1		1		4	1	5	3		4	12	8	1
O94919	3		1		1		4	1	5	3		4	12	8	1
P21964	3		1		1		4	1	5	3		4	12	8	1
P40197	3		1		1		4	1	5	3		4	12	8	1
P43304	3		1		1		4	1	5	3		4	12	8	1
P48736	3		1		1		4	1	5	3		4	12	8	1
P53007	3		1		1		4	1	5	3		4	12	8	1
P61020	3		1		1		4	1	5	3		4	12	8	1
P61981	3		1		1		4	1	5	3		4	12	8	1
Q13492	3		1		1		4	1	5	3		4	12	8	1
Q15067	3		1		1		4	1	5	3		4	12	8	1
Q5T447	3		1		1		4	1	5	3		4	12	8	1
Q8NEU8	3		1		1		4	1	5	3		4	12	8	1
Q96HN2	3		1		1		4	1	5	3		4	12	8	1
Q9H479	3		1		1		4	1	5	3		4	12	8	1
O60449	3					3	2	1	3	3		4	12	5	4
Q5W0Z9	3					3	2	1	3	3		4	12	5	4
Q96KC8	3					3	2	1	3	3		4	12	5	4
Q9BZW8	3					3	2	1	3	3		4	12	5	4
P13473	3					3	3		3	3		4	12	6	3
Q5T4F4	3	3					1	1	2	3		4	11	4	4
Q9NY65	3		1	1	2		3		3	3		4	11	7	1
P01137	3		1		1		3	1	4	3		4	11	7	1
P11142	3		1		1		3	1	4	3		4	11	7	1
P30740	3		1		1		3	1	4	3		4	11	7	1
P50395	3		1		1		3	1	4	3		4	11	7	1
P52306	3		1		1		3	1	4	3		4	11	7	1
Q7Z2K6	3		1		1		3	1	4	3		4	11	7	1
O00116	3		1		1		4		4	3		4	11	8	0
O00483	3		1		1		4		4	3		4	11	8	0
O14773	3		1		1		4		4	3		4	11	8	0
O15144	3		1		1		4		4	3		4	11	8	0
O15260	3		1		1		4		4	3		4	11	8	0
O15533	3		1		1		4		4	3		4	11	8	0
O43747	3		1		1		4		4	3		4	11	8	0
O60234	3		1		1		4		4	3		4	11	8	0
O60826	3		1		1		4		4	3		4	11	8	0
O75298	3		1		1		4		4	3		4	11	8	0
O75340	3		1		1		4		4	3		4	11	8	0
O75915	3		1		1		4		4	3		4	11	8	0
O75947	3		1		1		4		4	3		4	11	8	0
O75964	3		1		1		4		4	3		4	11	8	0
O94905	3		1		1		4		4	3		4	11	8	0
O95202	3		1		1		4		4	3		4	11	8	0
O95373	3		1		1		4		4	3		4	11	8	0
P00403	3		1		1		4		4	3		4	11	8	0
P00568	3		1		1		4		4	3		4	11	8	0
P01111	3		1		1		4		4	3		4	11	8	0
P01859	3		1		1		4		4	3		4	11	8	0
P02647	3		1		1		4		4	3		4	11	8	0
P02776	3		1		1		4		4	3		4	11	8	0
P02787	3		1		1		4		4	3		4	11	8	0
P04217	3		1		1		4		4	3		4	11	8	0
P04843	3		1		1		4		4	3		4	11	8	0
P04844	3		1		1		4		4	3		4	11	8	0
P06756	3		1		1		4		4	3		4	11	8	0
P07225	3		1		1		4		4	3		4	11	8	0
P07602	3		1		1		4		4	3		4	11	8	0
P08574	3		1		1		4		4	3		4	11	8	0
P08648	3		1		1		4		4	3		4	11	8	0
P09110	3		1		1		4		4	3		4	11	8	0
P09211	3		1		1		4		4	3		4	11	8	0
P09486	3		1		1		4		4	3		4	11	8	0
P09525	3		1		1		4		4	3		4	11	8	0
P09543	3		1		1		4		4	3		4	11	8	0
P09669	3		1		1		4		4	3		4	11	8	0
P10599	3		1		1		4		4	3		4	11	8	0
P10606	3		1		1		4		4	3		4	11	8	0
P11216	3		1		1		4		4	3		4	11	8	0
P11234	3		1		1		4		4	3		4	11	8	0
P11279	3		1		1		4		4	3		4	11	8	0
P12429	3		1		1		4		4	3		4	11	8	0
P13073	3		1		1		4		4	3		4	11	8	0
P14174	3		1		1		4		4	3		4	11	8	0
P14543	3		1		1		4		4	3		4	11	8	0
P14770	3		1		1		4		4	3		4	11	8	0
P16671	3		1		1		4		4	3		4	11	8	0
P17980	3		1		1		4		4	3		4	11	8	0
P18084	3		1		1		4		4	3		4	11	8	0
P19086	3		1		1		4		4	3		4	11	8	0
P19971	3		1		1		4		4	3		4	11	8	0
P20338	3		1		1		4		4	3		4	11	8	0
P20674	3		1		1		4		4	3		4	11	8	0
P21926	3		1		1		4		4	3		4	11	8	0
P22061	3		1		1		4		4	3		4	11	8	0
P23219	3		1		1		4		4	3		4	11	8	0
P23229	3		1		1		4		4	3		4	11	8	0
P24539	3		1		1		4		4	3		4	11	8	0
P24557	3		1		1		4		4	3		4	11	8	0
P26447	3		1		1		4		4	3		4	11	8	0
P26641	3		1		1		4		4	3		4	11	8	0
P27348	3		1		1		4		4	3		4	11	8	0
P27797	3		1		1		4		4	3		4	11	8	0
P29122	3		1		1		4		4	3		4	11	8	0
P29144	3		1		1		4		4	3		4	11	8	0
P30085	3		1		1		4		4	3		4	11	8	0
P31150	3		1		1		4		4	3		4	11	8	0
P31946	3		1		1		4		4	3		4	11	8	0
P33908	3		1		1		4		4	3		4	11	8	0
P35232	3		1		1		4		4	3		4	11	8	0
P35998	3		1		1		4		4	3		4	11	8	0
P36542	3		1		1		4		4	3		4	11	8	0
P38606	3		1		1		4		4	3		4	11	8	0
P39656	3		1		1		4		4	3		4	11	8	0
P40939	3		1		1		4		4	3		4	11	8	0
P43307	3		1		1		4		4	3		4	11	8	0
P43686	3		1		1		4		4	3		4	11	8	0
P46977	3		1		1		4		4	3		4	11	8	0
P47755	3		1		1		4		4	3		4	11	8	0
P48735	3		1		1		4		4	3		4	11	8	0
P49257	3		1		1		4		4	3		4	11	8	0
P49641	3		1		1		4		4	3		4	11	8	0
P49755	3		1		1		4		4	3		4	11	8	0
P50416	3		1		1		4		4	3		4	11	8	0
P50454	3		1		1		4		4	3		4	11	8	0
P50995	3		1		1		4		4	3		4	11	8	0
P51148	3		1		1		4		4	3		4	11	8	0
P51452	3		1		1		4		4	3		4	11	8	0
P51572	3		1		1		4		4	3		4	11	8	0
P52907	3		1		1		4		4	3		4	11	8	0
P53618	3		1		1		4		4	3		4	11	8	0
P53990	3		1		1		4		4	3		4	11	8	0
P53992	3		1		1		4		4	3		4	11	8	0
P54136	3		1		1		4		4	3		4	11	8	0
P55957	3		1		1		4		4	3		4	11	8	0
P56385	3		1		1		4		4	3		4	11	8	0
P59998	3		1		1		4		4	3		4	11	8	0
P60981	3		1		1		4		4	3		4	11	8	0
P61019	3		1		1		4		4	3		4	11	8	0
P61225	3		1		1		4		4	3		4	11	8	0
P61586	3		1		1		4		4	3		4	11	8	0
P61769	3		1		1		4		4	3		4	11	8	0
P62333	3		1		1		4		4	3		4	11	8	0
P62834	3		1		1		4		4	3		4	11	8	0
P63010	3		1		1		4		4	3		4	11	8	0
P63167	3		1		1		4		4	3		4	11	8	0
P78371	3		1		1		4		4	3		4	11	8	0
P78417	3		1		1		4		4	3		4	11	8	0
P81605	3		1		1		4		4	3		4	11	8	0
P98194	3		1		1		4		4	3		4	11	8	0
Q00325	3		1		1		4		4	3		4	11	8	0
Q00765	3		1		1		4		4	3		4	11	8	0
Q02153	3		1		1		4		4	3		4	11	8	0
Q02978	3		1		1		4		4	3		4	11	8	0
Q03518	3		1		1		4		4	3		4	11	8	0
Q06830	3		1		1		4		4	3		4	11	8	0
Q07812	3		1		1		4		4	3		4	11	8	0
Q07817	3		1		1		4		4	3		4	11	8	0
Q08426	3		1		1		4		4	3		4	11	8	0
Q12907	3		1		1		4		4	3		4	11	8	0
Q13724	3		1		1		4		4	3		4	11	8	0
Q13867	3		1		1		4		4	3		4	11	8	0
Q14254	3		1		1		4		4	3		4	11	8	0
Q14392	3		1		1		4		4	3		4	11	8	0
Q14624	3		1		1		4		4	3		4	11	8	0
Q14697	3		1		1		4		4	3		4	11	8	0
Q14764	3		1		1		4		4	3		4	11	8	0
Q14974	3		1		1		4		4	3		4	11	8	0
Q15005	3		1		1		4		4	3		4	11	8	0
Q16762	3		1		1		4		4	3		4	11	8	0
Q16795	3		1		1		4		4	3		4	11	8	0
Q16851	3		1		1		4		4	3		4	11	8	0
Q53GQ0	3		1		1		4		4	3		4	11	8	0
Q5VWC8	3		1		1		4		4	3		4	11	8	0
Q5VYK3	3		1		1		4		4	3		4	11	8	0
Q6DD88	3		1		1		4		4	3		4	11	8	0
Q6IAN0	3		1		1		4		4	3		4	11	8	0
Q6PL24	3		1		1		4		4	3		4	11	8	0
Q6UWL2	3		1		1		4		4	3		4	11	8	0
Q6YHK3	3		1		1		4		4	3		4	11	8	0
Q7Z4W1	3		1		1		4		4	3		4	11	8	0
Q7Z7H5	3		1		1		4		4	3		4	11	8	0
Q8IWB7	3		1		1		4		4	3		4	11	8	0
Q8N2G8	3		1		1		4		4	3		4	11	8	0
Q8N5K1	3		1		1		4		4	3		4	11	8	0
Q8N9N7	3		1		1		4		4	3		4	11	8	0
Q8NBX0	3		1		1		4		4	3		4	11	8	0
Q8NE86	3		1		1		4		4	3		4	11	8	0
Q8NG11	3		1		1		4		4	3		4	11	8	0
Q8TCT9	3		1		1		4		4	3		4	11	8	0
Q8WUM4	3		1		1		4		4	3		4	11	8	0
Q92520	3		1		1		4		4	3		4	11	8	0
Q93050	3		1		1		4		4	3		4	11	8	0
Q969V3	3		1		1		4		4	3		4	11	8	0
Q96AG4	3		1		1		4		4	3		4	11	8	0
Q96BM9	3		1		1		4		4	3		4	11	8	0
Q96BS2	3		1		1		4		4	3		4	11	8	0
Q96DZ9	3		1		1		4		4	3		4	11	8	0
Q96FJ2	3		1		1		4		4	3		4	11	8	0
Q96JJ7	3		1		1		4		4	3		4	11	8	0
Q96KP4	3		1		1		4		4	3		4	11	8	0
Q99832	3		1		1		4		4	3		4	11	8	0
Q99943	3		1		1		4		4	3		4	11	8	0
Q9BS26	3		1		1		4		4	3		4	11	8	0
Q9BVJ7	3		1		1		4		4	3		4	11	8	0
Q9BWD1	3		1		1		4		4	3		4	11	8	0
Q9BWM7	3		1		1		4		4	3		4	11	8	0
Q9H0U3	3		1		1		4		4	3		4	11	8	0
Q9H8H3	3		1		1		4		4	3		4	11	8	0
Q9H939	3		1		1		4		4	3		4	11	8	0
Q9H9B4	3		1		1		4		4	3		4	11	8	0
Q9HBH0	3		1		1		4		4	3		4	11	8	0
Q9HCN6	3		1		1		4		4	3		4	11	8	0
Q9HDC9	3		1		1		4		4	3		4	11	8	0
Q9NP72	3		1		1		4		4	3		4	11	8	0
Q9NRW1	3		1		1		4		4	3		4	11	8	0
Q9NTJ5	3		1		1		4		4	3		4	11	8	0
Q9NTK5	3		1		1		4		4	3		4	11	8	0
Q9NV96	3		1		1		4		4	3		4	11	8	0
Q9NVJ2	3		1		1		4		4	3		4	11	8	0
Q9NX63	3		1		1		4		4	3		4	11	8	0
Q9NYU2	3		1		1		4		4	3		4	11	8	0
Q9NZ08	3		1		1		4		4	3		4	11	8	0
Q9P126	3		1		1		4		4	3		4	11	8	0
Q9UBQ0	3		1		1		4		4	3		4	11	8	0
Q9UIA9	3		1		1		4		4	3		4	11	8	0
Q9UJ68	3		1		1		4		4	3		4	11	8	0
Q9UL25	3		1		1		4		4	3		4	11	8	0
Q9ULC5	3		1		1		4		4	3		4	11	8	0
Q9Y274	3		1		1		4		4	3		4	11	8	0
Q9Y2Q3	3		1		1		4		4	3		4	11	8	0
Q9Y3A6	3		1		1		4		4	3		4	11	8	0
Q9Y4L1	3		1		1		4		4	3		4	11	8	0
Q9Y673	3		1		1		4		4	3		4	11	8	0
Q9Y6C9	3		1		1		4		4	3		4	11	8	0
O15258	3					3	2		2	3		4	11	5	3
P31645	3					3	2		2	3		4	11	5	3
Q68DH5	3					3	2		2	3		4	11	5	3
Q6IA17	3					3	2		2	3		4	11	5	3
Q8NBI5	3					3	2		2	3		4	11	5	3
Q96A54	3					3	2		2	3		4	11	5	3
Q96RQ1	3					3	2		2	3		4	11	5	3
Q9NZQ7	3					3	2		2	3		4	11	5	3
Q8IZY2	3	3						1	1	3		4	10	3	4
P68371	3		1		1	3				3		4	10	4	3
P10301	3		1		1		2	1	3	3		4	10	6	1
Q13948	3		1		1		2	1	3	3		4	10	6	1
Q9HD20	3		1		1		2	1	3	3		4	10	6	1
A1L0T0	3		1		1		3		3	3		4	10	7	0
O15031	3		1		1		3		3	3		4	10	7	0
O15126	3		1		1		3		3	3		4	10	7	0
O75477	3		1		1		3		3	3		4	10	7	0
O75954	3		1		1		3		3	3		4	10	7	0
O95298	3		1		1		3		3	3		4	10	7	0
P00734	3		1		1		3		3	3		4	10	7	0
P01009	3		1		1		3		3	3		4	10	7	0
P01116	3		1		1		3		3	3		4	10	7	0
P01834	3		1		1		3		3	3		4	10	7	0
P01857	3		1		1		3		3	3		4	10	7	0
P04899	3		1		1		3		3	3		4	10	7	0
P05023	3		1		1		3		3	3		4	10	7	0
P05141	3		1		1		3		3	3		4	10	7	0
P07099	3		1		1		3		3	3		4	10	7	0
P07951	3		1		1		3		3	3		4	10	7	0
P08174	3		1		1		3		3	3		4	10	7	0
P08195	3		1		1		3		3	3		4	10	7	0
P08603	3		1		1		3		3	3		4	10	7	0
P08754	3		1		1		3		3	3		4	10	7	0
P08758	3		1		1		3		3	3		4	10	7	0
P13667	3		1		1		3		3	3		4	10	7	0
P13747	3		1		1		3		3	3		4	10	7	0
P15153	3		1		1		3		3	3		4	10	7	0
P15170	3		1		1		3		3	3		4	10	7	0
P19367	3		1		1		3		3	3		4	10	7	0
P20073	3		1		1		3		3	3		4	10	7	0
P27338	3		1		1		3		3	3		4	10	7	0
P30101	3		1		1		3		3	3		4	10	7	0
P30153	3		1		1		3		3	3		4	10	7	0
P32119	3		1		1		3		3	3		4	10	7	0
P33121	3		1		1		3		3	3		4	10	7	0
P35573	3		1		1		3		3	3		4	10	7	0
P37235	3		1		1		3		3	3		4	10	7	0
P41226	3		1		1		3		3	3		4	10	7	0
P46976	3		1		1		3		3	3		4	10	7	0
P48509	3		1		1		3		3	3		4	10	7	0
P48643	3		1		1		3		3	3		4	10	7	0
P48739	3		1		1		3		3	3		4	10	7	0
P49368	3		1		1		3		3	3		4	10	7	0
P49588	3		1		1		3		3	3		4	10	7	0
P51571	3		1		1		3		3	3		4	10	7	0
P51649	3		1		1		3		3	3		4	10	7	0
P51790	3		1		1		3		3	3		4	10	7	0
P54709	3		1		1		3		3	3		4	10	7	0
P55060	3		1		1		3		3	3		4	10	7	0
P55786	3		1		1		3		3	3		4	10	7	0
P56134	3		1		1		3		3	3		4	10	7	0
P56202	3		1		1		3		3	3		4	10	7	0
P57729	3		1		1		3		3	3		4	10	7	0
P61158	3		1		1		3		3	3		4	10	7	0
P61163	3		1		1		3		3	3		4	10	7	0
P61224	3		1		1		3		3	3		4	10	7	0
P62191	3		1		1		3		3	3		4	10	7	0
P62873	3		1		1		3		3	3		4	10	7	0
P62937	3		1		1		3		3	3		4	10	7	0
P63000	3		1		1		3		3	3		4	10	7	0
P63218	3		1		1		3		3	3		4	10	7	0
P67812	3		1		1		3		3	3		4	10	7	0
P84085	3		1		1		3		3	3		4	10	7	0
P84095	3		1		1		3		3	3		4	10	7	0
Q03519	3		1		1		3		3	3		4	10	7	0
Q04917	3		1		1		3		3	3		4	10	7	0
Q08209	3		1		1		3		3	3		4	10	7	0
Q12797	3		1		1		3		3	3		4	10	7	0
Q13404	3		1		1		3		3	3		4	10	7	0
Q14204	3		1		1		3		3	3		4	10	7	0
Q14344	3		1		1		3		3	3		4	10	7	0
Q14642	3		1		1		3		3	3		4	10	7	0
Q15363	3		1		1		3		3	3		4	10	7	0
Q15436	3		1		1		3		3	3		4	10	7	0
Q15836	3		1		1		3		3	3		4	10	7	0
Q15904	3		1		1		3		3	3		4	10	7	0
Q15907	3		1		1		3		3	3		4	10	7	0
Q16706	3		1		1		3		3	3		4	10	7	0
Q2M3D2	3		1		1		3		3	3		4	10	7	0
Q6NUK1	3		1		1		3		3	3		4	10	7	0
Q6P1A2	3		1		1		3		3	3		4	10	7	0
Q6P1M0	3		1		1		3		3	3		4	10	7	0
Q86VP6	3		1		1		3		3	3		4	10	7	0
Q86WI1	3		1		1		3		3	3		4	10	7	0
Q8N490	3		1		1		3		3	3		4	10	7	0
Q8N766	3		1		1		3		3	3		4	10	7	0
Q8NBQ5	3		1		1		3		3	3		4	10	7	0
Q8NDZ4	3		1		1		3		3	3		4	10	7	0
Q8TC12	3		1		1		3		3	3		4	10	7	0
Q92542	3		1		1		3		3	3		4	10	7	0
Q92544	3		1		1		3		3	3		4	10	7	0
Q96A33	3		1		1		3		3	3		4	10	7	0
Q96CS3	3		1		1		3		3	3		4	10	7	0
Q96QK1	3		1		1		3		3	3		4	10	7	0
Q99439	3		1		1		3		3	3		4	10	7	0
Q99805	3		1		1		3		3	3		4	10	7	0
Q9BTV4	3		1		1		3		3	3		4	10	7	0
Q9BYC5	3		1		1		3		3	3		4	10	7	0
Q9HAV0	3		1		1		3		3	3		4	10	7	0
Q9HBH5	3		1		1		3		3	3		4	10	7	0
Q9HBL7	3		1		1		3		3	3		4	10	7	0
Q9NUQ9	3		1		1		3		3	3		4	10	7	0
Q9NVA2	3		1		1		3		3	3		4	10	7	0
Q9NW15	3		1		1		3		3	3		4	10	7	0
Q9NZJ7	3		1		1		3		3	3		4	10	7	0
Q9P0J0	3		1		1		3		3	3		4	10	7	0
Q9UHQ4	3		1		1		3		3	3		4	10	7	0
Q9UM00	3		1		1		3		3	3		4	10	7	0
Q9UNK0	3		1		1		3		3	3		4	10	7	0
Q9Y2A7	3		1		1		3		3	3		4	10	7	0
Q9Y2G8	3		1		1		3		3	3		4	10	7	0
Q9Y2T2	3		1		1		3		3	3		4	10	7	0
Q9Y394	3		1		1		3		3	3		4	10	7	0
Q9Y3B3	3		1		1		3		3	3		4	10	7	0
Q9Y512	3		1		1		3		3	3		4	10	7	0
Q9Y5M8	3		1		1		3		3	3		4	10	7	0
Q9H1C0	3			1	1			3	3	3		4	10	3	4
P48960	3					3		1	1	3		4	10	3	4
P62070	3					3		1	1	3		4	10	3	4
P08107	3		1		1		1	1	2	3		4	9	5	1
Q5VST6	3		1		1		1	1	2	3		4	9	5	1
O00214	3		1		1		2		2	3		4	9	6	0
O00481	3		1		1		2		2	3		4	9	6	0
O43169	3		1		1		2		2	3		4	9	6	0
O43760	3		1		1		2		2	3		4	9	6	0
O43861	3		1		1		2		2	3		4	9	6	0
O60831	3		1		1		2		2	3		4	9	6	0
O95139	3		1		1		2		2	3		4	9	6	0
O95140	3		1		1		2		2	3		4	9	6	0
O96011	3		1		1		2		2	3		4	9	6	0
P01889	3		1		1		2		2	3		4	9	6	0
P02786	3		1		1		2		2	3		4	9	6	0
P04156	3		1		1		2		2	3		4	9	6	0
P08240	3		1		1		2		2	3		4	9	6	0
P12236	3		1		1		2		2	3		4	9	6	0
P13929	3		1		1		2		2	3		4	9	6	0
P13987	3		1		1		2		2	3		4	9	6	0
P22392	3		1		1		2		2	3		4	9	6	0
P23258	3		1		1		2		2	3		4	9	6	0
P26572	3		1		1		2		2	3		4	9	6	0
P27701	3		1		1		2		2	3		4	9	6	0
P29965	3		1		1		2		2	3		4	9	6	0
P50151	3		1		1		2		2	3		4	9	6	0
P57088	3		1		1		2		2	3		4	9	6	0
P60709	3		1		1		2		2	3		4	9	6	0
P61803	3		1		1		2		2	3		4	9	6	0
P61952	3		1		1		2		2	3		4	9	6	0
P62879	3		1		1		2		2	3		4	9	6	0
Q12974	3		1		1		2		2	3		4	9	6	0
Q15286	3		1		1		2		2	3		4	9	6	0
Q6UW02	3		1		1		2		2	3		4	9	6	0
Q6ZUX7	3		1		1		2		2	3		4	9	6	0
Q86UF1	3		1		1		2		2	3		4	9	6	0
Q8N5C1	3		1		1		2		2	3		4	9	6	0
Q8TAD4	3		1		1		2		2	3		4	9	6	0
Q96FN4	3		1		1		2		2	3		4	9	6	0
Q96GQ5	3		1		1		2		2	3		4	9	6	0
Q96HD1	3		1		1		2		2	3		4	9	6	0
Q9BQE3	3		1		1		2		2	3		4	9	6	0
Q9BVC6	3		1		1		2		2	3		4	9	6	0
Q9BVK6	3		1		1		2		2	3		4	9	6	0
Q9H4G4	3		1		1		2		2	3		4	9	6	0
Q9NS69	3		1		1		2		2	3		4	9	6	0
Q9NXU5	3		1		1		2		2	3		4	9	6	0
Q9P2X0	3		1		1		2		2	3		4	9	6	0
Q9UGP8	3		1		1		2		2	3		4	9	6	0
Q9Y2R0	3		1		1		2		2	3		4	9	6	0
Q9Y619	3		1		1		2		2	3		4	9	6	0
Q9Y5Y5	3			1	1		2		2	3		4	9	5	1
O15162	3		1		1		1		1	3		4	8	5	0
P04439	3		1		1		1		1	3		4	8	5	0
P08134	3		1		1		1		1	3		4	8	5	0
P15529	3		1		1		1		1	3		4	8	5	0
P32189	3		1		1		1		1	3		4	8	5	0
P35222	3		1		1		1		1	3		4	8	5	0
P51159	3		1		1		1		1	3		4	8	5	0
Q9Y3L5	3		1		1		1		1	3		4	8	5	0
Q9Y520	3					3	3	4	7			3	13	6	7
Q9BPZ7	3	3					2	4	6			3	12	5	7
P05198	3		1		1		4	4	8			3	12	8	4
P16885	3		1		1		4	4	8			3	12	8	4
P31948	3		1		1		4	4	8			3	12	8	4
Q4G0F5	3		1		1		4	4	8			3	12	8	4
Q86Y82	3		1		1		4	4	8			3	12	8	4
Q9NQP4	3		1		1		4	4	8			3	12	8	4
Q96QR8	3			1	1		4	4	8			3	12	7	5
A7E2V4	3					3	2	4	6			3	12	5	7
Q13614	3					3	2	4	6			3	12	5	7
Q5VT25	3					3	2	4	6			3	12	5	7
Q6Q0C0	3					3	2	4	6			3	12	5	7
Q6ULP2	3					3	2	4	6			3	12	5	7
Q8IXQ6	3					3	2	4	6			3	12	5	7
Q9Y6R4	3					3	2	4	6			3	12	5	7
O75381	3					3	3	3	6			3	12	6	6
Q96JG6	3					3	3	3	6			3	12	6	6
Q9P2D3	3					3	3	3	6			3	12	6	6
A7KAX9		3				3	2	4	6			3	12	2	10
O14867		3				3	2	4	6			3	12	2	10
Q0JRZ9		3				3	2	4	6			3	12	2	10
Q6RW13		3				3	2	4	6			3	12	2	10
Q6Y7W6		3				3	2	4	6			3	12	2	10
Q86TB9		3				3	2	4	6			3	12	2	10
Q8NFG4		3				3	2	4	6			3	12	2	10
Q96PY6		3				3	2	4	6			3	12	2	10
Q9UKV3		3				3	2	4	6			3	12	2	10
O95394		3				3	3	3	6			3	12	3	9
Q15811		3				3	3	3	6			3	12	3	9
Q9NRW4	3	3					3	2	5			3	11	6	5
Q14152	3		1	1	2		4	2	6			3	11	8	3
O60684	3		1		1		4	3	7			3	11	8	3
P06727	3		1		1		4	3	7			3	11	8	3
P53602	3		1		1		4	3	7			3	11	8	3
Q13451	3		1		1		4	3	7			3	11	8	3
Q7L1Q6	3		1		1		4	3	7			3	11	8	3
Q92530	3		1		1		4	3	7			3	11	8	3
Q9P1Z2	3		1		1		4	3	7			3	11	8	3
Q9UKG1	3		1		1		4	3	7			3	11	8	3
Q9Y266	3		1		1		4	3	7			3	11	8	3
Q15637	3					3	1	4	5			3	11	4	7
O15169	3					3	2	3	5			3	11	5	6
O95873	3					3	2	3	5			3	11	5	6
P82094	3					3	2	3	5			3	11	5	6
Q12986	3					3	2	3	5			3	11	5	6
Q14202	3					3	2	3	5			3	11	5	6
Q3V6T2	3					3	2	3	5			3	11	5	6
Q53GL7	3					3	2	3	5			3	11	5	6
Q6R327	3					3	2	3	5			3	11	5	6
Q99700	3					3	2	3	5			3	11	5	6
Q9NYI0	3					3	2	3	5			3	11	5	6
Q9P265	3					3	2	3	5			3	11	5	6
Q9Y6M4	3					3	2	3	5			3	11	5	6
Q12959	3					3	3	2	5			3	11	6	5
Q8TDB6	3					3	3	2	5			3	11	6	5
Q9HAS0	3					3	3	2	5			3	11	6	5
Q58A45		3				3	1	4	5			3	11	1	10
Q9C0D7		3				3	1	4	5			3	11	1	10
Q9Y3X0		3				3	1	4	5			3	11	1	10
P54105		3				3	2	3	5			3	11	2	9
Q9HA47		3				3	2	3	5			3	11	2	9
Q86XP1	3	3					2	2	4			3	10	5	5
Q96II8	3	3					2	2	4			3	10	5	5
Q9BZV1	3		1	1	2		4	1	5			3	10	8	2
Q9Y3E7	3		1		1		2	4	6			3	10	6	4
O75688	3		1		1		3	3	6			3	10	7	3
Q15172	3		1		1		3	3	6			3	10	7	3
O00391	3		1		1		4	2	6			3	10	8	2
O15371	3		1		1		4	2	6			3	10	8	2
O94925	3		1		1		4	2	6			3	10	8	2
P13639	3		1		1		4	2	6			3	10	8	2
P26639	3		1		1		4	2	6			3	10	8	2
P46734	3		1		1		4	2	6			3	10	8	2
P55010	3		1		1		4	2	6			3	10	8	2
Q8IYI6	3		1		1		4	2	6			3	10	8	2
Q8WZA0	3		1		1		4	2	6			3	10	8	2
Q96KP1	3		1		1		4	2	6			3	10	8	2
Q9H2U2	3		1		1		4	2	6			3	10	8	2
Q9BZF3	3			1	1		2	4	6			3	10	5	5
P17152	3			1	1		3	3	6			3	10	6	4
Q07912	3					3	1	3	4			3	10	4	6
Q9BVT8	3					3	1	3	4			3	10	4	6
Q9BXW6	3					3	1	3	4			3	10	4	6
O43237	3					3	2	2	4			3	10	5	5
O43310	3					3	2	2	4			3	10	5	5
P05455	3					3	2	2	4			3	10	5	5
P41227	3					3	2	2	4			3	10	5	5
Q13627	3					3	2	2	4			3	10	5	5
Q14185	3					3	2	2	4			3	10	5	5
Q5VTQ0	3					3	2	2	4			3	10	5	5
Q6BDS2	3					3	2	2	4			3	10	5	5
Q70CQ4	3					3	2	2	4			3	10	5	5
Q92504	3					3	2	2	4			3	10	5	5
Q93009	3					3	2	2	4			3	10	5	5
Q9H1H9	3					3	2	2	4			3	10	5	5
Q9H4E7	3					3	2	2	4			3	10	5	5
Q9UQQ2	3					3	2	2	4			3	10	5	5
Q9Y217	3					3	2	2	4			3	10	5	5
P34947	3					3	3	1	4			3	10	6	4
P36915	3					3	3	1	4			3	10	6	4
P51151	3					3	3	1	4			3	10	6	4
Q8NC51	3					3	3	1	4			3	10	6	4
Q9BRZ2	3					3	3	1	4			3	10	6	4
Q9Y2K5	3					3		4	4			3	10	3	7
O15021		3				3	1	3	4			3	10	1	9
P55285		3				3	1	3	4			3	10	1	9
Q9P2M4		3				3	1	3	4			3	10	1	9
Q9UJX2		3				3	1	3	4			3	10	1	9
Q13017		3				3	2	2	4			3	10	2	8
Q9NZN8		3				3	2	2	4			3	10	2	8
Q7L1V2		3				3	3	1	4			3	10	3	7
Q9NSY1		3				3	3	1	4			3	10	3	7
O00559		3				3		4	4			3	10	0	10
O60333		3				3		4	4			3	10	0	10
P19532		3				3		4	4			3	10	0	10
P35408		3				3		4	4			3	10	0	10
P41279		3				3		4	4			3	10	0	10
P49810		3				3		4	4			3	10	0	10
Q07890		3				3		4	4			3	10	0	10
Q86U90		3				3		4	4			3	10	0	10
Q8TAP8		3				3		4	4			3	10	0	10
Q8TEV9		3				3		4	4			3	10	0	10
Q92622		3				3		4	4			3	10	0	10
Q96E09		3				3		4	4			3	10	0	10
Q96QT4		3				3		4	4			3	10	0	10
Q96S55		3				3		4	4			3	10	0	10
Q9BX95		3				3		4	4			3	10	0	10
Q9H6A9		3				3		4	4			3	10	0	10
Q9HCH0		3				3		4	4			3	10	0	10
Q9Y2I7		3				3		4	4			3	10	0	10
Q9Y2K2		3				3		4	4			3	10	0	10
Q9Y2W1		3				3		4	4			3	10	0	10
Q9GZP8			1	1	2	3	2	3	5			3	10	3	7
Q7Z7N9	3	3				3						3	9	3	6
P51397	3	3					2	1	3			3	9	5	4
Q96CN4	3	3					2	1	3			3	9	5	4
Q9Y243	3	3					2	1	3			3	9	5	4
Q96S19	3	3					3		3			3	9	6	3
Q93008	3		1	1	2		3	1	4			3	9	7	2
P19784	3		1	1	2		4		4			3	9	8	1
Q8WUD1	3		1	1	2		4		4			3	9	8	1
Q9NRY5	3		1	1	2		4		4			3	9	8	1
Q8TCD5	3		1		1		2	3	5			3	9	6	3
Q9NZ09	3		1		1		2	3	5			3	9	6	3
A2RRP1	3		1		1		3	2	5			3	9	7	2
O95989	3		1		1		3	2	5			3	9	7	2
P11182	3		1		1		3	2	5			3	9	7	2
P23396	3		1		1		3	2	5			3	9	7	2
P62857	3		1		1		3	2	5			3	9	7	2
Q14789	3		1		1		3	2	5			3	9	7	2
Q15056	3		1		1		3	2	5			3	9	7	2
Q16537	3		1		1		3	2	5			3	9	7	2
Q6FI81	3		1		1		3	2	5			3	9	7	2
Q92558	3		1		1		3	2	5			3	9	7	2
Q92734	3		1		1		3	2	5			3	9	7	2
Q9BZH6	3		1		1		3	2	5			3	9	7	2
O43242	3		1		1		4	1	5			3	9	8	1
O43772	3		1		1		4	1	5			3	9	8	1
O60664	3		1		1		4	1	5			3	9	8	1
P00390	3		1		1		4	1	5			3	9	8	1
P11172	3		1		1		4	1	5			3	9	8	1
P11441	3		1		1		4	1	5			3	9	8	1
P11908	3		1		1		4	1	5			3	9	8	1
P25685	3		1		1		4	1	5			3	9	8	1
P25686	3		1		1		4	1	5			3	9	8	1
P25705	3		1		1		4	1	5			3	9	8	1
P25787	3		1		1		4	1	5			3	9	8	1
P56537	3		1		1		4	1	5			3	9	8	1
Q15042	3		1		1		4	1	5			3	9	8	1
Q15382	3		1		1		4	1	5			3	9	8	1
Q15631	3		1		1		4	1	5			3	9	8	1
Q15750	3		1		1		4	1	5			3	9	8	1
Q6XQN6	3		1		1		4	1	5			3	9	8	1
Q99447	3		1		1		4	1	5			3	9	8	1
Q9H4A6	3		1		1		4	1	5			3	9	8	1
Q9NVK5	3		1		1		4	1	5			3	9	8	1
Q9NZB2	3		1		1		4	1	5			3	9	8	1
Q9Y696	3		1		1		4	1	5			3	9	8	1
Q9UBQ5	3		1		1		4	1	5			3	9	8	1
Q969M7	3			1	1		3	2	5			3	9	6	3
Q9H330	3					3	1	2	3			3	9	4	5
Q9NRS6	3					3	1	2	3			3	9	4	5
P51116	3					3	2	1	3			3	9	5	4
P78352	3					3	2	1	3			3	9	5	4
Q8ND24	3					3	2	1	3			3	9	5	4
Q8TEB9	3					3	2	1	3			3	9	5	4
Q96QF0	3					3	2	1	3			3	9	5	4
Q9H0W8	3					3	2	1	3			3	9	5	4
Q9Y4E6	3					3	2	1	3			3	9	5	4
O43752	3					3	3		3			3	9	6	3
P49770	3					3	3		3			3	9	6	3
Q969Z0	3					3	3		3			3	9	6	3
Q96CW5	3					3	3		3			3	9	6	3
O00443	3					3		3	3			3	9	3	6
Q09666	3					3		3	3			3	9	3	6
Q13542	3					3		3	3			3	9	3	6
Q16760	3					3		3	3			3	9	3	6
Q7Z4H7	3					3		3	3			3	9	3	6
Q86YV0	3					3		3	3			3	9	3	6
Q8IY63	3					3		3	3			3	9	3	6
Q9NRM7	3					3		3	3			3	9	3	6
Q9UJX5	3					3		3	3			3	9	3	6
Q12893		3				3	1	2	3			3	9	1	8
Q8NDX1		3				3	1	2	3			3	9	1	8
O00453		3				3	2	1	3			3	9	2	7
Q562E7		3				3	2	1	3			3	9	2	7
Q8TF74		3				3	2	1	3			3	9	2	7
Q8IYB7		3				3	3		3			3	9	3	6
P04049		3				3		3	3			3	9	0	9
P33241		3				3		3	3			3	9	0	9
P56749		3				3		3	3			3	9	0	9
Q16584		3				3		3	3			3	9	0	9
Q659C4		3				3		3	3			3	9	0	9
Q6P1L5		3				3		3	3			3	9	0	9
Q86W92		3				3		3	3			3	9	0	9
Q86X29		3				3		3	3			3	9	0	9
Q8IY26		3				3		3	3			3	9	0	9
Q969V6		3				3		3	3			3	9	0	9
Q96PE2		3				3		3	3			3	9	0	9
Q9Y468		3				3		3	3			3	9	0	9
Q13362	3	3					2		2			3	8	5	3
Q6ZS11	3	3					2		2			3	8	5	3
Q8WZ42	3	3					2		2			3	8	5	3
Q08379	3		1	1	2		3		3			3	8	7	1
Q8TBF2	3		1	1	2		3		3			3	8	7	1
Q9H3H3	3		1	1	2		3		3			3	8	7	1
P36980	3		1		1		2	2	4			3	8	6	2
P50579	3		1		1		2	2	4			3	8	6	2
P53367	3		1		1		2	2	4			3	8	6	2
P60520	3		1		1		2	2	4			3	8	6	2
Q99576	3		1		1		2	2	4			3	8	6	2
Q9Y3D6	3		1		1		2	2	4			3	8	6	2
A1X283	3		1		1		3	1	4			3	8	7	1
O95168	3		1		1		3	1	4			3	8	7	1
O95630	3		1		1		3	1	4			3	8	7	1
P08237	3		1		1		3	1	4			3	8	7	1
P09622	3		1		1		3	1	4			3	8	7	1
P32019	3		1		1		3	1	4			3	8	7	1
P35914	3		1		1		3	1	4			3	8	7	1
P49591	3		1		1		3	1	4			3	8	7	1
P49758	3		1		1		3	1	4			3	8	7	1
P57737	3		1		1		3	1	4			3	8	7	1
P67775	3		1		1		3	1	4			3	8	7	1
Q15075	3		1		1		3	1	4			3	8	7	1
Q92888	3		1		1		3	1	4			3	8	7	1
Q96H79	3		1		1		3	1	4			3	8	7	1
Q9BXJ9	3		1		1		3	1	4			3	8	7	1
Q9H2D6	3		1		1		3	1	4			3	8	7	1
Q9H3P7	3		1		1		3	1	4			3	8	7	1
Q9H845	3		1		1		3	1	4			3	8	7	1
Q9Y4K3	3		1		1		3	1	4			3	8	7	1
A0AVT1	3		1		1		4		4			3	8	8	0
A6NDG6	3		1		1		4		4			3	8	8	0
O00170	3		1		1		4		4			3	8	8	0
O00233	3		1		1		4		4			3	8	8	0
O00303	3		1		1		4		4			3	8	8	0
O00487	3		1		1		4		4			3	8	8	0
O00534	3		1		1		4		4			3	8	8	0
O14579	3		1		1		4		4			3	8	8	0
O14734	3		1		1		4		4			3	8	8	0
O14976	3		1		1		4		4			3	8	8	0
O15067	3		1		1		4		4			3	8	8	0
O15212	3		1		1		4		4			3	8	8	0
O15269	3		1		1		4		4			3	8	8	0
O15372	3		1		1		4		4			3	8	8	0
O15498	3		1		1		4		4			3	8	8	0
O43181	3		1		1		4		4			3	8	8	0
O43402	3		1		1		4		4			3	8	8	0
O43615	3		1		1		4		4			3	8	8	0
O43617	3		1		1		4		4			3	8	8	0
O43633	3		1		1		4		4			3	8	8	0
O43681	3		1		1		4		4			3	8	8	0
O43707	3		1		1		4		4			3	8	8	0
O43865	3		1		1		4		4			3	8	8	0
O43920	3		1		1		4		4			3	8	8	0
O60313	3		1		1		4		4			3	8	8	0
O60506	3		1		1		4		4			3	8	8	0
O60645	3		1		1		4		4			3	8	8	0
O60884	3		1		1		4		4			3	8	8	0
O60888	3		1		1		4		4			3	8	8	0
O75165	3		1		1		4		4			3	8	8	0
O75223	3		1		1		4		4			3	8	8	0
O75347	3		1		1		4		4			3	8	8	0
O75348	3		1		1		4		4			3	8	8	0
O75368	3		1		1		4		4			3	8	8	0
[truncated: 3,227 more rows]
