# Supplementary material for: Assessment of a complete and classified platelet proteome from genome-wide transcripts of human platelets and megakaryocytes covering platelet functions
Source: Sci Rep. 2021 Jun 11;11:12358. doi: 10.1038/s41598-021-91661-x (PMC8196183; doi:10.1038/s41598-021-91661-x)
Supplement: Supplementary file 3 — Supplementary Information 3. Datafile 3. Validation proteome and newly identified proteins [file 41598_2021_91661_MOESM3_ESM.xlsx]

## Sheet: Datafile 3
UniProtKB	PLT present (prot;transcr) 1=yes, 0=no	PLT proteome 1=yes, 0=no	PLT or MGK RNA 1=yes, 0=no cut-off >0.20	PLT RNA 1=yes, 0=no cut-off >0.20	MGK RNA 1=yes, 0=no cut-off >0.20	Gene name (GeneCards)	Protein expressed from genome	Protein name UniProtKB, RNA name geneCards (Blueprint alias)	PLT copy number	PLT function class (based on UniProtKB)	Newly identified	PLT Blueprint	MGK Blueprint					0.2	0.5	1	2	3	4	5	6	7	8	9	10
Q9P1U1	1;1	1	1	1	1	ACTR3B	yes	Actin-related protein 3B	*no copy number*	[01 Cytoskeleton actin-myosin]	pool	6.98937	2.45906
Q96RU3	1;1	1	1	1	1	FNBP1	yes	Formin-binding protein 1	*no copy number*	[01 Cytoskeleton actin-myosin]	pool	4.68773	3.42798
P49023	1;1	1	1	1	1	PXN	yes	Paxillin	*no copy number*	[01 Cytoskeleton actin-myosin]	pool	4.43059	0.28849
P28289	1;1	1	1	1	1	TMOD1	yes	Tropomodulin-1	*no copy number*	[01 Cytoskeleton actin-myosin]	pool	4.09639	1.01828
P40121	1;1	1	1	1	1	CAPG	yes	Macrophage-capping protein	*no copy number*	[01 Cytoskeleton actin-myosin]	pool	3.57939	2.59895
O00165	1;1	1	1	1	1	HAX1	yes	HCLS1-associated protein X-1	*no copy number*	[01 Cytoskeleton actin-myosin]	pool	3.55199	5.37764
Q86WN1	1;1	1	1	1	1	FCHSD1	yes	F-BAR and double SH3 domains protein 1	*no copy number*	[01 Cytoskeleton actin-myosin]	pool	2.88453	2.91623
Q9P0V9	1;1	1	1	1	0	SEPTIN10	yes	Septin-10 (SEPT10)	*no copy number*	[01 Cytoskeleton actin-myosin]	pool	2.44889	0.0596027
Q96H55	1;1	1	1	1	1	MYO19	yes	Unconventional myosin-XIX	*no copy number*	[01 Cytoskeleton actin-myosin]	pool	2.3809	5.48679
Q03001	1;1	1	1	1	1	DST	yes	Dystonin	*no copy number*	[01 Cytoskeleton actin-myosin]	pool	2.21783	3.13146
Q12965	1;1	1	1	1	1	MYO1E	yes	Unconventional myosin-Ie	*no copy number*	[01 Cytoskeleton actin-myosin]	pool	2.13992	0.52233
P35612	1;1	1	1	1	0	ADD2	yes	Beta-adducin	*no copy number*	[01 Cytoskeleton actin-myosin]	pool	1.84991	0.0759755
Q7Z6K5	1;1	1	1	1	1	ARPIN	yes	Arpin (C15orf38)	*no copy number*	[01 Cytoskeleton actin-myosin]	pool	1.2467	0.915919
O94832	1;1	1	1	1	1	MYO1D	yes	Unconventional myosin-Id	*no copy number*	[01 Cytoskeleton actin-myosin]	pool	1.23381	2.63586
Q8N9B5	1;1	1	1	1	1	JMY	yes	Junction-mediating and -regulatory protein	*no copy number*	[01 Cytoskeleton actin-myosin]	pool	1.2257	2.05154
Q9NQX4	1;1	1	1	1	1	MYO5C	yes	Unconventional myosin-Vc	*no copy number*	[01 Cytoskeleton actin-myosin]	pool	0.781653	0.20668
Q8IWX7	1;1	1	1	1	0	UNC45B	yes	Protein Unc-45 homolog B	*no copy number*	[01 Cytoskeleton actin-myosin]	pool	0.759365	0.173245
Q9ULJ8	1;1	1	1	1	1	PPP1R9A	yes	Neurabin-1	*no copy number*	[01 Cytoskeleton actin-myosin]	pool	0.447332	0.465713
O15020	1;1	1	1	1	0	SPTBN2	yes	Spectrin beta chain non-erythrocytic 2	*no copy number*	[01 Cytoskeleton actin-myosin]	pool	0.39871	0.0636567
P11055	1;1	1	1	1	1	MYH3	yes	Myosin-3	*no copy number*	[01 Cytoskeleton actin-myosin]	pool	0.227506	0.616798
Q9H254	1;1	1	1	0	1	SPTBN4	yes	Spectrin beta chain non-erythrocytic 4	*no copy number*	[01 Cytoskeleton actin-myosin]	pool	0.128332	0.211535
P05783	1;1	1	1	1	1	KRT18	yes	Keratin type I cytoskeletal 18	*no copy number*	[02 Cytoskeleton intermediate]	pool	3.12541	1.15528
P58107	1;1	1	1	1	0	EPPK1	yes	Epiplakin	*no copy number*	[02 Cytoskeleton intermediate]	pool	0.551613	0.0643913
O43670	1;1	1	1	1	1	ZNF207	yes	BUB3-interacting and GLEBS motif-containing protein ZNF207	*no copy number*	[03 Cytoskeleton microtubule]	pool	7.00241	6.88258
O95613	1;1	1	1	1	1	PCNT	yes	Pericentrin	*no copy number*	[03 Cytoskeleton microtubule]	pool	6.72989	3.29975
Q86SQ7	1;1	1	1	1	1	SDCCAG8	yes	Serologically defined colon cancer antigen 8	*no copy number*	[03 Cytoskeleton microtubule]	pool	5.56807	3.43825
Q3SXY8	1;1	1	1	1	1	ARL13B	yes	ADP-ribosylation factor-like protein 13B	*no copy number*	[03 Cytoskeleton microtubule]	pool	4.8665	2.56847
O43684	1;1	1	1	1	1	BUB3	yes	Mitotic checkpoint protein BUB3	*no copy number*	[03 Cytoskeleton microtubule]	pool	4.07261	6.00654
Q96CS2	1;1	1	1	1	1	HAUS1	yes	HAUS augmin-like complex subunit 1	*no copy number*	[03 Cytoskeleton microtubule]	pool	4.02187	4.61846
Q96LB3	1;1	1	1	1	1	IFT74	yes	Intraflagellar transport protein 74 homolog	*no copy number*	[03 Cytoskeleton microtubule]	pool	3.74252	2.81916
Q66GS9	1;1	1	1	1	1	CEP135	yes	Centrosomal protein of 135 kDa	*no copy number*	[03 Cytoskeleton microtubule]	pool	3.43404	2.33883
O60308	1;1	1	1	1	1	CEP104	yes	Centrosomal protein of 104 kDa	*no copy number*	[03 Cytoskeleton microtubule]	pool	3.41579	3.33457
Q8IWE5	1;1	1	1	1	1	PLEKHM2	yes	Pleckstrin homology domain-containing family M member 2	*no copy number*	[03 Cytoskeleton microtubule]	pool	3.39063	3.29511
O15182	1;1	1	1	1	1	CETN3	yes	Centrin-3	*no copy number*	[03 Cytoskeleton microtubule]	pool	3.33925	3.79589
Q9H6D7	1;1	1	1	1	1	HAUS4	yes	HAUS augmin-like complex subunit 4	*no copy number*	[03 Cytoskeleton microtubule]	pool	3.30565	4.43603
Q4LDG9	1;1	1	1	1	1	DNAL1	yes	Dynein light chain 1 axonemal	*no copy number*	[03 Cytoskeleton microtubule]	pool	3.16272	1.78522
O15066	1;1	1	1	1	1	KIF3B	yes	Kinesin-like protein KIF3B	*no copy number*	[03 Cytoskeleton microtubule]	pool	2.90161	1.91107
P50748	1;1	1	1	1	1	KNTC1	yes	Kinetochore-associated protein 1	*no copy number*	[03 Cytoskeleton microtubule]	pool	2.50751	4.39695
Q96RT8	1;1	1	1	1	1	TUBGCP5	yes	Gamma-tubulin complex component 5	*no copy number*	[03 Cytoskeleton microtubule]	pool	2.3339	2.27811
Q96L93	1;1	1	1	1	1	KIF16B	yes	Kinesin-like protein KIF16B	*no copy number*	[03 Cytoskeleton microtubule]	pool	2.19699	2.28021
Q9P2S5	1;1	1	1	1	1	WRAP73	yes	WD repeat-containing protein WRAP73	*no copy number*	[03 Cytoskeleton microtubule]	pool	1.91958	2.52452
A0AVF1	1;1	1	1	1	1	TTC26	yes	Intraflagellar transport protein 56	*no copy number*	[03 Cytoskeleton microtubule]	pool	1.68866	1.09712
Q86Y56	1;1	1	1	1	1	HEATR2	yes	Dynein assembly factor 5 axonemal	*no copy number*	[03 Cytoskeleton microtubule]	pool	1.48153	1.71223
Q9BT25	1;1	1	1	1	1	HAUS8	yes	HAUS augmin-like complex subunit 8	*no copy number*	[03 Cytoskeleton microtubule]	pool	1.33556	3.03591
O94927	1;1	1	1	1	1	HAUS5	yes	HAUS augmin-like complex subunit 5	*no copy number*	[03 Cytoskeleton microtubule]	pool	1.24459	2.29667
Q68CZ6	1;1	1	1	1	1	HAUS3	yes	HAUS augmin-like complex subunit 3	*no copy number*	[03 Cytoskeleton microtubule]	pool	1.19786	2.87864
Q14244	1;1	1	1	1	1	MAP7	yes	Ensconsin	*no copy number*	[03 Cytoskeleton microtubule]	pool	1.15998	1.60434
Q14999	1;1	1	1	1	1	CUL7	yes	Cullin-7	*no copy number*	[03 Cytoskeleton microtubule]	pool	0.850548	2.05726
O60282	1;1	1	1	1	0	KIF5C	yes	Kinesin heavy chain isoform 5C	*no copy number*	[03 Cytoskeleton microtubule]	pool	0.308446	0.0235259
P14923	1;1	1	1	1	1	JUP	yes	Junction plakoglobin	*no copy number*	[04 Cytoskeleton receptor-linked]	pool	2.66389	5.00376
Q8WV92	1;1	1	1	1	1	MITD1	yes	MIT domain-containing protein 1	*no copy number*	[05 Endosome proteins]	pool	6.80159	4.30698
Q9H0R1	1;1	1	1	1	1	AP5M1	yes	AP-5 complex subunit mu-1	*no copy number*	[05 Endosome proteins]	pool	4.82068	3.98513
Q9NUS5	1;1	1	1	1	1	AP5S1	yes	AP-5 complex subunit sigma-1	*no copy number*	[05 Endosome proteins]	pool	4.42666	2.75813
Q14849	1;1	1	1	1	1	STARD3	yes	StAR-related lipid transfer protein 3	*no copy number*	[05 Endosome proteins]	pool	4.18382	3.64352
Q6VEQ5	1;1	1	1	1	1	WASH2P	yes	WAS protein family homolog 2	*no copy number*	[05 Endosome proteins]	pool	3.29192	2.71811
Q96EY5	1;1	1	1	1	1	MVB12A	yes	Multivesicular body subunit 12A	*no copy number*	[05 Endosome proteins]	pool	2.65827	2.24464
Q92581	1;1	1	1	1	1	SLC9A6	yes	Sodium/hydrogen exchanger 6	*no copy number*	[05 Endosome proteins]	pool	2.30053	2.21315
Q8IVG5	1;1	1	1	1	1	SAMD9L	yes	Sterile alpha motif domain-containing protein 9-like	*no copy number*	[05 Endosome proteins]	pool	1.91586	1.89048
Q7Z6M1	1;1	1	1	1	1	RABEPK	yes	Rab-9 effector protein with kelch motifs	*no copy number*	[05 Endosome proteins]	pool	1.38663	1.9996
Q7Z3T8	1;1	1	1	1	1	ZFYVE16	yes	Zinc finger FYVE domain-containing protein 16	*no copy number*	[05 Endosome proteins]	pool	1.24997	2.45883
O00258	1;1	1	1	1	1	WRB	yes	Tail-anchored protein insertion receptor WRB	*no copy number*	[06 ER & Golgi proteins]	pool	8.56737	4.6015
P0DI81	1;1	1	1	1	1	TRAPPC2	yes	Trafficking protein particle complex subunit 2	*no copy number*	[06 ER & Golgi proteins]	pool	8.39978	5.05621
Q9UI14	1;1	1	1	1	1	RABAC1	yes	Prenylated Rab acceptor protein 1	*no copy number*	[06 ER & Golgi proteins]	pool	8.05586	4.69749
Q9GZM5	1;1	1	1	1	1	YIPF3	yes	Protein YIPF3	*no copy number*	[06 ER & Golgi proteins]	pool	7.26524	4.70935
Q96GC9	1;1	1	1	1	1	VMP1	yes	Vacuole membrane protein 1	*no copy number*	[06 ER & Golgi proteins]	pool	6.11517	5.99551
Q8N6G5	1;1	1	1	1	1	CSGALNACT2	yes	Chondroitin sulfate N-acetylgalactosaminyltransferase 2	*no copy number*	[06 ER & Golgi proteins]	pool	5.92251	3.37776
Q9NZV5	1;1	1	1	1	1	SELENON	yes	Selenoprotein N (SEPN1)	*no copy number*	[06 ER & Golgi proteins]	pool	5.75629	3.37407
Q96BI3	1;1	1	1	1	1	APH1A	yes	Gamma-secretase subunit APH-1A	*no copy number*	[06 ER & Golgi proteins]	pool	5.63324	5.16843
Q9GZP9	1;1	1	1	1	1	DERL2	yes	Derlin-2	*no copy number*	[06 ER & Golgi proteins]	pool	5.21378	4.7033
Q9Y6Q5	1;1	1	1	1	1	AP1M2	yes	AP-1 complex subunit mu-2 chain 2	*no copy number*	[06 ER & Golgi proteins]	pool	4.70459	0.521102
Q5VU43	1;1	1	1	1	1	PDE4DIP	yes	Myomegalin	*no copy number*	[06 ER & Golgi proteins]	pool	4.50496	1.66471
O60499	1;1	1	1	1	1	STX10	yes	Syntaxin-10	*no copy number*	[06 ER & Golgi proteins]	pool	4.08031	4.01649
Q9UJY4	1;1	1	1	1	1	GGA2	yes	ADP-ribosylation factor-binding protein GGA2	*no copy number*	[06 ER & Golgi proteins]	pool	3.91697	4.77689
O76094	1;1	1	1	1	1	SRP72	yes	Signal recognition particle subunit SRP72	*no copy number*	[06 ER & Golgi proteins]	pool	3.65584	5.06283
O60507	1;1	1	1	1	1	TPST1	yes	Protein-tyrosine sulfotransferase 1	*no copy number*	[06 ER & Golgi proteins]	pool	3.64067	0.982564
A2VDJ0	1;1	1	1	1	1	TMEM131L	yes	Transmembrane protein 131-like (KIAA0922)	*no copy number*	[06 ER & Golgi proteins]	pool	3.52408	2.72333
P53677	1;1	1	1	1	1	AP3M2	yes	AP-3 complex subunit mu-2	*no copy number*	[06 ER & Golgi proteins]	pool	3.35569	2.0975
O75425	1;1	1	1	1	1	MOSPD3	yes	Motile sperm domain-containing protein 3	*no copy number*	[06 ER & Golgi proteins]	pool	3.32009	1.69784
Q96S52	1;1	1	1	1	1	PIGS	yes	GPI transamidase component PIG-S	*no copy number*	[06 ER & Golgi proteins]	pool	3.28238	4.40901
Q9BY50	1;1	1	1	1	1	SEC11C	yes	Signal peptidase complex catalytic subunit SEC11C	*no copy number*	[06 ER & Golgi proteins]	pool	3.0711	4.56458
Q5TA50	1;1	1	1	1	1	CPTP	yes	Ceramide-1-phosphate transfer protein (GLTPD1)	*no copy number*	[06 ER & Golgi proteins]	pool	3.02901	1.86753
Q5VW38	1;1	1	1	1	1	GPR107	yes	Protein GPR107	*no copy number*	[06 ER & Golgi proteins]	pool	3.02394	3.23414
P30533	1;1	1	1	1	1	LRPAP1	yes	Alpha-2-macroglobulin receptor-associated protein	*no copy number*	[06 ER & Golgi proteins]	pool	3.00356	4.16017
O75354	1;1	1	1	1	1	ENTPD6	yes	Ectonucleoside triphosphate diphosphohydrolase 6	*no copy number*	[06 ER & Golgi proteins]	pool	2.9	3.97217
Q6ZXV5	1;1	1	1	1	1	TMTC3	yes	Protein O-mannosyl-transferase TMTC3	*no copy number*	[06 ER & Golgi proteins]	pool	2.88516	2.17812
Q8IY31	1;1	1	1	1	1	IFT20	yes	Intraflagellar transport protein 20 homolog	*no copy number*	[06 ER & Golgi proteins]	pool	2.63715	3.22978
O60725	1;1	1	1	1	1	ICMT	yes	Protein-S-isoprenylcysteine O-methyltransferase	*no copy number*	[06 ER & Golgi proteins]	pool	2.56681	3.09543
Q8TCT7	1;1	1	1	1	1	SPPL2B	yes	Signal peptide peptidase-like 2B	*no copy number*	[06 ER & Golgi proteins]	pool	2.55867	2.49147
Q6Y2X3	1;1	1	1	1	1	DNAJC14	yes	DnaJ homolog subfamily C member 14	*no copy number*	[06 ER & Golgi proteins]	pool	2.33585	3.76301
Q969N2	1;1	1	1	1	1	PIGT	yes	GPI transamidase component PIG-T	*no copy number*	[06 ER & Golgi proteins]	pool	2.15902	3.57244
Q96D15	1;1	1	1	1	1	RCN3	yes	Reticulocalbin-3	*no copy number*	[06 ER & Golgi proteins]	pool	2.02846	1.35236
Q9H5K3	1;1	1	1	1	1	POMK	yes	Protein O-mannose kinase	*no copy number*	[06 ER & Golgi proteins]	pool	1.91532	3.5228
Q643R3	1;1	1	1	1	1	LPCAT4	yes	Lysophospholipid acyltransferase LPCAT4	*no copy number*	[06 ER & Golgi proteins]	pool	1.87173	1.51222
P37287	1;1	1	1	1	1	PIGA	yes	Phosphatidylinositol N-acetylglucosaminyltransferase subunit A	*no copy number*	[06 ER & Golgi proteins]	pool	1.81145	2.12304
Q9P299	1;1	1	1	1	1	COPZ2	yes	Coatomer subunit zeta-2	*no copy number*	[06 ER & Golgi proteins]	pool	1.80789	1.85928
Q9UBV7	1;1	1	1	1	1	B4GALT7	yes	Beta-1,4-galactosyltransferase 7	*no copy number*	[06 ER & Golgi proteins]	pool	1.8052	2.44053
Q6IQ20	1;1	1	1	1	1	NAPEPLD	yes	N-acyl-phosphatidylethanolamine-hydrolyzing phospholipase D	*no copy number*	[06 ER & Golgi proteins]	pool	1.61593	1.95938
Q9C0B7	1;1	1	1	1	1	TANGO6	yes	Transport and Golgi organization protein 6 homolog	*no copy number*	[06 ER & Golgi proteins]	pool	1.5964	2.00703
Q8NBJ4	1;1	1	1	1	1	GOLM1	yes	Golgi membrane protein 1	*no copy number*	[06 ER & Golgi proteins]	pool	1.55814	2.59638
Q9H6R6	1;1	1	1	1	1	ZDHHC6	yes	Palmitoyltransferase ZDHHC6	*no copy number*	[06 ER & Golgi proteins]	pool	1.53812	3.50072
Q9NRZ5	1;1	1	1	1	1	AGPAT4	yes	1-Acyl-sn-glycerol-3-phosphate acyltransferase delta	*no copy number*	[06 ER & Golgi proteins]	pool	1.50619	2.55605
Q6P179	1;1	1	1	1	1	ERAP2	yes	Endoplasmic reticulum aminopeptidase 2	*no copy number*	[06 ER & Golgi proteins]	pool	1.49613	1.97169
Q16850	1;1	1	1	1	1	CYP51A1	yes	Lanosterol 14-alpha demethylase	*no copy number*	[06 ER & Golgi proteins]	pool	1.47839	6.91719
Q8IXK2	1;1	1	1	1	1	GALNT12	yes	Polypeptide N-acetylgalactosaminyltransferase 12	*no copy number*	[06 ER & Golgi proteins]	pool	1.4657	1.0814
Q8NBI6	1;1	1	1	1	1	XXYLT1	yes	Xyloside xylosyltransferase 1	*no copy number*	[06 ER & Golgi proteins]	pool	1.41062	2.45494
Q9BQE4	1;1	1	1	1	1	VIMP	yes	Selenoprotein S	*no copy number*	[06 ER & Golgi proteins]	pool	1.40773	4.21651
Q07065	1;1	1	1	1	1	CKAP4	yes	Cytoskeleton-associated protein 4	*no copy number*	[06 ER & Golgi proteins]	pool	1.36863	0.45086
Q9Y2G5	1;1	1	1	1	1	POFUT2	yes	GDP-fucose protein O-fucosyltransferase 2	*no copy number*	[06 ER & Golgi proteins]	pool	1.26195	1.73417
Q8WZA1	1;1	1	1	1	1	POMGNT1	yes	Protein O-linked-mannose beta-1,2-N-acetylglucosaminyltransferase 1	*no copy number*	[06 ER & Golgi proteins]	pool	1.2246	2.66711
Q9UBQ6	1;1	1	1	1	1	EXTL2	yes	Exostosin-like 2	*no copy number*	[06 ER & Golgi proteins]	pool	1.03606	3.04645
P19526	1;1	1	1	1	1	FUT1	yes	Galactoside 2-alpha-L-fucosyltransferase 1	*no copy number*	[06 ER & Golgi proteins]	pool	0.93359	2.97478
O95479	1;1	1	1	1	1	H6PD	yes	GDH/6PGL endoplasmic bifunctional protein	*no copy number*	[06 ER & Golgi proteins]	pool	0.761415	0.546267
O14967	1;1	1	1	1	1	CLGN	yes	Calmegin	*no copy number*	[06 ER & Golgi proteins]	pool	0.53072	0.458564
Q15392	1;1	1	1	1	1	DHCR24	yes	Delta 24-sterol reductase	*no copy number*	[06 ER & Golgi proteins]	pool	0.505203	6.11262
P23327	1;1	1	1	1	1	HRC	yes	Sarcoplasmic reticulum histidine-rich calcium-binding protein	*no copy number*	[06 ER & Golgi proteins]	pool	0.487934	1.28031
Q9P109	1;1	1	1	1	1	GCNT4	yes	Beta-1,3-galactosyl-O-glycosyl-glycoprotein beta-1,6-N-acetylglucosaminyltransferase 4	*no copy number*	[06 ER & Golgi proteins]	pool	0.441321	2.69687
Q8N6M3	1;1	1	1	1	1	FITM2	yes	Fat storage-inducing transmembrane protein 2	*no copy number*	[06 ER & Golgi proteins]	pool	0.417388	1.94927
Q96SQ9	1;1	1	1	1	1	CYP2S1	yes	Cytochrome P450 2S1	*no copy number*	[06 ER & Golgi proteins]	pool	0.404396	0.401776
Q8NCH0	1;1	1	1	1	1	CHST14	yes	Carbohydrate sulfotransferase 14	*no copy number*	[06 ER & Golgi proteins]	pool	0.382278	1.23878
Q9BRR3	1;1	1	1	0	1	PGAP4	yes	Transmembrane protein 246 (TMEM246)	*no copy number*	[06 ER & Golgi proteins]	pool	0.135212	1.32347
P52790	1;1	1	1	1	0	HK3	yes	Hexokinase-3	*no copy number*	[07 Glucose metabolism]	pool	3.43068	0.131627
Q16877	1;1	1	1	1	1	PFKFB4	yes	6-Phosphofructo-2-kinase/fructose-2,6-bisphosphatase 4	*no copy number*	[07 Glucose metabolism]	pool	2.82739	3.27446
P52789	1;1	1	1	1	1	HK2	yes	Hexokinase-2	*no copy number*	[07 Glucose metabolism]	pool	1.97201	1.56411
P01903	1;1	1	1	1	1	HLA-DRA	yes	HLA class II histocompatibility antigen DR alpha chain	*no copy number*	[08 Lysosome & peroxisome proteins]	pool	6.6461	3.35105
Q9Y5W7	1;1	1	1	1	1	SNX14	yes	Sorting nexin-14	*no copy number*	[08 Lysosome & peroxisome proteins]	pool	6.01414	5.33992
Q5MNZ6	1;1	1	1	1	1	WDR45B	yes	WD repeat domain phosphoinositide-interacting protein 3	*no copy number*	[08 Lysosome & peroxisome proteins]	pool	4.93787	4.1369
Q86WA8	1;1	1	1	1	1	LONP2	yes	Lon protease homolog 2 peroxisomal	*no copy number*	[08 Lysosome & peroxisome proteins]	pool	3.67253	4.03931
Q9NUM4	1;1	1	1	1	1	TMEM106B	yes	Transmembrane protein 106B	*no copy number*	[08 Lysosome & peroxisome proteins]	pool	3.05335	3.45081
P11717	1;1	1	1	1	1	IGF2R	yes	Cation-independent mannose-6-phosphate receptor	*no copy number*	[08 Lysosome & peroxisome proteins]	pool	2.64794	3.07427
P42785	1;1	1	1	1	1	PRCP	yes	Lysosomal Pro-X carboxypeptidase	*no copy number*	[08 Lysosome & peroxisome proteins]	pool	2.52079	3.29572
Q969R8	1;1	1	1	1	1	ITFG2	yes	KICSTOR complex protein ITFG2	*no copy number*	[08 Lysosome & peroxisome proteins]	pool	2.29828	2.36215
Q8WWZ7	1;1	1	1	1	1	ABCA5	yes	ATP-binding cassette sub-family A member 5	*no copy number*	[08 Lysosome & peroxisome proteins]	pool	2.26773	2.85555
Q2VPB7	1;1	1	1	1	1	AP5B1	yes	AP-5 complex subunit beta-1	*no copy number*	[08 Lysosome & peroxisome proteins]	pool	2.20883	2.0054
Q13608	1;1	1	1	1	1	PEX6	yes	Peroxisome assembly factor 2	*no copy number*	[08 Lysosome & peroxisome proteins]	pool	2.10677	2.66573
Q9NR77	1;1	1	1	1	1	PXMP2	yes	Peroxisomal membrane protein 2	*no copy number*	[08 Lysosome & peroxisome proteins]	pool	1.89642	2.94161
P15848	1;1	1	1	1	1	ARSB	yes	Arylsulfatase B	*no copy number*	[08 Lysosome & peroxisome proteins]	pool	1.87053	2.8425
Q86YV9	1;1	1	1	1	1	HPS6	yes	Hermansky-Pudlak syndrome 6 protein	*no copy number*	[08 Lysosome & peroxisome proteins]	pool	1.85351	2.5458
P50542	1;1	1	1	1	1	PEX5	yes	Peroxisomal targeting signal 1 receptor	*no copy number*	[08 Lysosome & peroxisome proteins]	pool	1.75909	2.42183
P35475	1;1	1	1	1	1	IDUA	yes	Alpha-L-iduronidase	*no copy number*	[08 Lysosome & peroxisome proteins]	pool	1.69455	1.50241
Q9UKG9	1;1	1	1	1	1	CROT	yes	Peroxisomal carnitine O-octanoyltransferase	*no copy number*	[08 Lysosome & peroxisome proteins]	pool	1.59937	1.31488
O00628	1;1	1	1	1	1	PEX7	yes	Peroxisomal targeting signal 2 receptor	*no copy number*	[08 Lysosome & peroxisome proteins]	pool	1.55769	2.45876
Q96S15	1;1	1	1	1	1	WDR24	yes	GATOR complex protein WDR24	*no copy number*	[08 Lysosome & peroxisome proteins]	pool	1.07518	1.50948
Q9BZD2	1;1	1	1	1	1	SLC29A3	yes	Equilibrative nucleoside transporter 3	*no copy number*	[08 Lysosome & peroxisome proteins]	pool	0.90049	0.901221
Q9Y5W8	1;1	1	1	1	1	SNX13	yes	Sorting nexin-13	*no copy number*	[09 Membrane & protein trafficking]	pool	5.86178	4.16932
Q8WV19	1;1	1	1	1	1	SFT2D1	yes	Vesicle transport protein SFT2A	*no copy number*	[09 Membrane & protein trafficking]	pool	5.84134	5.08014
Q13277	1;1	1	1	1	1	STX3	yes	Syntaxin-3	*no copy number*	[09 Membrane & protein trafficking]	pool	3.74048	1.00291
O15079	1;1	1	1	1	1	SNPH	yes	Syntaphilin	*no copy number*	[09 Membrane & protein trafficking]	pool	3.17445	1.19184
Q9Y3R5	1;1	1	1	1	1	DOPEY1B	yes	Protein Dopey-2 (DOPEY2)	*no copy number*	[09 Membrane & protein trafficking]	pool	3.10222	0.831201
Q969T3	1;1	1	1	1	1	SNX21	yes	Sorting nexin-21	*no copy number*	[09 Membrane & protein trafficking]	pool	3.00863	2.01945
Q969F9	1;1	1	1	1	1	HPS3	yes	Hermansky-Pudlak syndrome 3 protein	*no copy number*	[09 Membrane & protein trafficking]	pool	1.99065	2.75171
Q86XT9	1;1	1	1	1	1	TMEM219	yes	Insulin-like growth factor-binding protein 3 receptor	*no copy number*	[10 Membrane receptors & channels]	pool	9.25245	5.60042
Q14596	1;1	1	1	1	1	NBR1	yes	Next to BRCA1 gene 1 protein	*no copy number*	[10 Membrane receptors & channels]	pool	5.95435	4.49
Q02161	1;1	1	1	1	1	RHD	yes	Blood group Rh-D polypeptide	*no copy number*	[10 Membrane receptors & channels]	pool	5.87732	0.948035
P11215	1;1	1	1	1	1	ITGAM	yes	Integrin alpha-M	*no copy number*	[10 Membrane receptors & channels]	pool	5.75875	0.353278
Q8WUJ1	1;1	1	1	1	1	CYB5D2	yes	Neuferricin	*no copy number*	[10 Membrane receptors & channels]	pool	5.68618	2.99779
P15260	1;1	1	1	1	1	IFNGR1	yes	Interferon gamma receptor 1	*no copy number*	[10 Membrane receptors & channels]	pool	5.57756	4.40729
Q7Z4F1	1;1	1	1	1	1	LRP10	yes	Low-density lipoprotein receptor-related protein 10	*no copy number*	[10 Membrane receptors & channels]	pool	5.48136	4.30001
P13498	1;1	1	1	1	1	CYBA	yes	Cytochrome B-245 light chain	*no copy number*	[10 Membrane receptors & channels]	pool	5.48096	2.74142
Q13488	1;1	1	1	1	1	TCIRG1	yes	V-type proton ATPase 116 kDa subunit A isoform 3	*no copy number*	[10 Membrane receptors & channels]	pool	5.32949	4.6478
Q9BRQ5	1;1	1	1	1	1	ORAI3	yes	Protein Orai-3	*no copy number*	[10 Membrane receptors & channels]	pool	5.15461	4.06407
P14151	1;1	1	1	1	1	SELL	yes	L-selectin	*no copy number*	[10 Membrane receptors & channels]	pool	4.96423	1.23958
Q13873	1;1	1	1	1	1	BMPR2	yes	Bone morphogenetic protein receptor type-2	*no copy number*	[10 Membrane receptors & channels]	pool	4.75046	2.18228
Q9NX00	1;1	1	1	1	1	TMEM160	yes	Transmembrane protein 160	*no copy number*	[10 Membrane receptors & channels]	pool	4.10313	1.80594
Q13332	1;1	1	1	1	1	PTPRS	yes	Receptor-type tyrosine-protein phosphatase S	*no copy number*	[10 Membrane receptors & channels]	pool	4.0559	0.296914
Q7RTP0	1;1	1	1	1	1	NIPA1	yes	Magnesium transporter NIPA1	*no copy number*	[10 Membrane receptors & channels]	pool	3.86016	2.14462
Q9UHX3	1;1	1	1	1	1	ADGRE2	yes	Adhesion G protein-coupled receptor E2 (EMR2)	*no copy number*	[10 Membrane receptors & channels]	pool	3.29351	1.73266
P05362	1;1	1	1	1	1	ICAM1	yes	Intercellular adhesion molecule 1	*no copy number*	[10 Membrane receptors & channels]	pool	3.09281	0.847766
P20963	1;1	1	1	1	0	CD247	yes	T-cell surface glycoprotein CD3 zeta chain	*no copy number*	[10 Membrane receptors & channels]	pool	3.06871	0.0828303
Q9UGN4	1;1	1	1	1	1	CD300A	yes	CMRF35-like molecule 8	*no copy number*	[10 Membrane receptors & channels]	pool	3.01096	5.13091
Q04721	1;1	1	1	1	1	NOTCH2	yes	Neurogenic locus Notch homolog protein 2	*no copy number*	[10 Membrane receptors & channels]	pool	2.91568	3.86698
Q9NZA1	1;1	1	1	1	0	CLIC5	yes	Chloride intracellular channel protein 5	*no copy number*	[10 Membrane receptors & channels]	pool	2.88835	0.0402709
P31995	1;1	1	1	1	1	FCGR2C	yes	Low affinity immunoglobulin gamma Fc region receptor II-c	*no copy number*	[10 Membrane receptors & channels]	pool	2.85696	1.98145
P46531	1;1	1	1	1	1	NOTCH1	yes	Neurogenic locus Notch homolog protein 1	*no copy number*	[10 Membrane receptors & channels]	pool	2.70643	2.44208
Q9Y2I1	1;1	1	1	1	1	NISCH	yes	Nischarin	*no copy number*	[10 Membrane receptors & channels]	pool	2.59998	3.21153
P98161	1;1	1	1	1	1	PKD1	yes	Polycystin-1	*no copy number*	[10 Membrane receptors & channels]	pool	2.50853	4.23321
Q14114	1;1	1	1	1	1	LRP8	yes	Low-density lipoprotein receptor-related protein 8	*no copy number*	[10 Membrane receptors & channels]	pool	2.50493	4.35849
P08571	1;1	1	1	1	1	CD14	yes	Monocyte differentiation antigen CD14	*no copy number*	[10 Membrane receptors & channels]	pool	2.48005	0.475738
P02724	1;1	1	1	1	1	GYPA	yes	Glycophorin-A	*no copy number*	[10 Membrane receptors & channels]	pool	2.41488	0.78072
Q96BI1	1;1	1	1	1	1	SLC22A18	yes	Solute carrier family 22 member 18	*no copy number*	[10 Membrane receptors & channels]	pool	2.31675	2.67102
Q96GZ6	1;1	1	1	1	1	SLC41A3	yes	Solute carrier family 41 member 3	*no copy number*	[10 Membrane receptors & channels]	pool	2.28149	2.57481
Q8N1S5	1;1	1	1	1	1	SLC39A11	yes	Zinc transporter ZIP11	*no copy number*	[10 Membrane receptors & channels]	pool	2.27074	2.38076
Q8TF62	1;1	1	1	1	1	ATP8B4	yes	Probable phospholipid-transporting ATPase IM	*no copy number*	[10 Membrane receptors & channels]	pool	2.15155	0.401026
P01911	1;1	1	1	1	1	HLA-DRB1	yes	HLA class II histocompatibility antigen DRB1 beta chain	*no copy number*	[10 Membrane receptors & channels]	pool	2.1273	2.22315
Q92536	1;1	1	1	1	1	SLC7A6	yes	Y+L amino acid transporter 2	*no copy number*	[10 Membrane receptors & channels]	pool	2.0335	3.20583
Q9ULF5	1;1	1	1	1	1	SLC39A10	yes	Zinc transporter ZIP10 (SLC39A10)	*no copy number*	[10 Membrane receptors & channels]	pool	1.82896	2.50151
P57087	1;1	1	1	1	0	JAM2	yes	Junctional adhesion molecule B	*no copy number*	[10 Membrane receptors & channels]	pool	1.6283	0.0531851
O95786	1;1	1	1	1	1	DDX58	yes	Antiviral innate immune response receptor RIG-I	*no copy number*	[10 Membrane receptors & channels]	pool	1.58588	1.31755
P35670	1;1	1	1	1	1	ATP7B	yes	Copper-transporting ATPase 2	*no copy number*	[10 Membrane receptors & channels]	pool	1.54039	1.50584
P25445	1;1	1	1	1	1	FAS	yes	Tumor necrosis factor receptor superfamily member 6	*no copy number*	[10 Membrane receptors & channels]	pool	1.52226	0.818114
Q4VCS5	1;1	1	1	1	1	AMOT	yes	Angiomotin	*no copy number*	[10 Membrane receptors & channels]	pool	1.43827	0.551473
O60603	1;1	1	1	1	0	TLR2	yes	Toll-like receptor 2	*no copy number*	[10 Membrane receptors & channels]	pool	1.31215	0.172635
P07204	1;1	1	1	1	1	THBD	yes	Thrombomodulin	*no copy number*	[10 Membrane receptors & channels]	pool	1.30655	2.66118
Q99519	1;1	1	1	1	1	NEU1	yes	Sialidase-1	*no copy number*	[10 Membrane receptors & channels]	pool	1.29657	4.52088
P23468	1;1	1	1	1	1	PTPRD	yes	Receptor-type tyrosine-protein phosphatase delta	*no copy number*	[10 Membrane receptors & channels]	pool	1.26133	0.355874
Q96B70	1;1	1	1	1	1	LENG9	yes	Leukocyte receptor cluster member 9	*no copy number*	[10 Membrane receptors & channels]	pool	1.13771	0.854003
Q8IZF2	1;1	1	1	1	0	GPR116	yes	Adhesion G protein-coupled receptor F5	*no copy number*	[10 Membrane receptors & channels]	pool	1.09884	0.00423761
Q96JP9	1;1	1	1	1	1	CDHR1	yes	Cadherin-related family member 1	*no copy number*	[10 Membrane receptors & channels]	pool	1.01093	2.46872
Q15262	1;1	1	1	1	0	PTPRK	yes	Receptor-type tyrosine-protein phosphatase kappa	*no copy number*	[10 Membrane receptors & channels]	pool	0.994285	0.177595
Q9Y666	1;1	1	1	1	1	SLC12A7	yes	Solute carrier family 12 member 7	*no copy number*	[10 Membrane receptors & channels]	pool	0.96157	2.21781
Q96F85	1;1	1	1	1	1	CNRIP1	yes	CB1 cannabinoid receptor-interacting protein 1	*no copy number*	[10 Membrane receptors & channels]	pool	0.802746	1.68807
Q12866	1;1	1	1	1	1	MERTK	yes	Tyrosine-protein kinase Mer	*no copy number*	[10 Membrane receptors & channels]	pool	0.597016	1.01139
P08582	1;1	1	1	1	1	MELTF	yes	Melanotransferrin (MFI2)	*no copy number*	[10 Membrane receptors & channels]	pool	0.551741	0.772693
Q9UHI5	1;1	1	1	1	1	SLC7A8	yes	Large neutral amino acids transporter small subunit 2	*no copy number*	[10 Membrane receptors & channels]	pool	0.539616	0.486975
Q6V0I7	1;1	1	1	1	1	FAT4	yes	Protocadherin Fat 4	*no copy number*	[10 Membrane receptors & channels]	pool	0.448168	1.44081
P29376	1;1	1	1	1	1	LTK	yes	Leukocyte tyrosine kinase receptor	*no copy number*	[10 Membrane receptors & channels]	pool	0.364615	0.738541
P22460	1;1	1	1	1	0	KCNA5	yes	Potassium voltage-gated channel subfamily A member 5	*no copy number*	[10 Membrane receptors & channels]	pool	0.303656	0.00627381
O60353	1;1	1	1	1	1	FZD6	yes	Frizzled-6	*no copy number*	[10 Membrane receptors & channels]	pool	0.205082	2.87987
Q9BU61	1;1	1	1	1	1	NDUFAF3	yes	NADH dehydrogenase ubiquinone 1 alpha subcomplex assembly factor 3	*no copy number*	[11 Mitochondrial proteins]	pool	9.17959	4.83624
Q9NPB1	1;1	1	1	1	1	NT5M	yes	5'-3'-Deoxyribonucleotidase mitochondrial	*no copy number*	[11 Mitochondrial proteins]	pool	8.23682	4.99446
Q9Y2R9	1;1	1	1	1	1	MRPS7	yes	28S ribosomal protein S7 mitochondrial	*no copy number*	[11 Mitochondrial proteins]	pool	6.86293	3.91869
P13995	1;1	1	1	1	1	MTHFD2	yes	Bifunctional methylenetetrahydrofolate dehydrogenase/cyclohydrolase mitochondrial	*no copy number*	[11 Mitochondrial proteins]	pool	6.62926	7.17066
Q9BUB7	1;1	1	1	1	1	TMEM70	yes	Transmembrane protein 70 mitochondrial	*no copy number*	[11 Mitochondrial proteins]	pool	6.37173	3.18342
Q9NPL8	1;1	1	1	1	1	TIMMDC1	yes	Complex I assembly factor TIMMDC1 mitochondrial	*no copy number*	[11 Mitochondrial proteins]	pool	5.96433	4.84012
Q9UGC7	1;1	1	1	1	1	MTRF1L	yes	Peptide chain release factor 1-like mitochondrial	*no copy number*	[11 Mitochondrial proteins]	pool	5.94803	3.72994
P78540	1;1	1	1	1	1	ARG2	yes	Arginase-2 mitochondrial	*no copy number*	[11 Mitochondrial proteins]	pool	5.65025	3.62347
Q16854	1;1	1	1	1	1	DGUOK	yes	Deoxyguanosine kinase mitochondrial	*no copy number*	[11 Mitochondrial proteins]	pool	5.63	5.09954
Q96TA2	1;1	1	1	1	1	YME1L1	yes	ATP-dependent zinc metalloprotease YME1L1	*no copy number*	[11 Mitochondrial proteins]	pool	5.46211	5.70676
Q9H3K2	1;1	1	1	1	1	GHITM	yes	Growth hormone-inducible transmembrane protein	*no copy number*	[11 Mitochondrial proteins]	pool	5.36325	6.03999
Q9P0M9	1;1	1	1	1	1	MRPL27	yes	39S ribosomal protein L27 mitochondrial	*no copy number*	[11 Mitochondrial proteins]	pool	5.0009	4.76454
O76031	1;1	1	1	1	1	CLPX	yes	ATP-dependent Clp protease ATP-binding subunit ClpX-like mitochondrial	*no copy number*	[11 Mitochondrial proteins]	pool	4.86359	3.97471
Q9HD23	1;1	1	1	1	1	MRS2	yes	Magnesium transporter MRS2 homolog mitochondrial	*no copy number*	[11 Mitochondrial proteins]	pool	4.75074	3.4969
Q330K2	1;1	1	1	1	1	NDUFAF6	yes	NADH dehydrogenase ubiquinone complex I assembly factor 6	*no copy number*	[11 Mitochondrial proteins]	pool	4.72087	3.91815
Q96E52	1;1	1	1	1	1	OMA1	yes	Metalloendopeptidase OMA1 mitochondrial	*no copy number*	[11 Mitochondrial proteins]	pool	4.68379	2.88639
P82930	1;1	1	1	1	1	MRPS34	yes	28S ribosomal protein S34 mitochondrial	*no copy number*	[11 Mitochondrial proteins]	pool	4.63878	4.75675
Q32NB8	1;1	1	1	1	1	PGS1	yes	CDP-diacylglycerol glycerol-3-phosphate 3-phosphatidyltransferase mitochondrial	*no copy number*	[11 Mitochondrial proteins]	pool	4.40591	4.18056
Q13084	1;1	1	1	1	1	MRPL28	yes	39S ribosomal protein L28 mitochondrial	*no copy number*	[11 Mitochondrial proteins]	pool	4.3203	4.65661
Q8TD22	1;1	1	1	1	1	SFXN5	yes	Sideroflexin-5	*no copy number*	[11 Mitochondrial proteins]	pool	4.31484	2.68309
Q96EL3	1;1	1	1	1	1	MRPL53	yes	39S ribosomal protein L53 mitochondrial	*no copy number*	[11 Mitochondrial proteins]	pool	4.29717	3.81589
Q9HD33	1;1	1	1	1	1	MRPL47	yes	39S ribosomal protein L47 mitochondrial	*no copy number*	[11 Mitochondrial proteins]	pool	4.23486	3.88657
Q53R41	1;1	1	1	1	1	FASTKD1	yes	FAST kinase domain-containing protein 1 mitochondrial	*no copy number*	[11 Mitochondrial proteins]	pool	4.07855	3.99401
Q9H8M1	1;1	1	1	1	1	COQ10B	yes	Coenzyme Q-binding protein COQ10 homolog B mitochondrial	*no copy number*	[11 Mitochondrial proteins]	pool	4.03999	3.86439
O60783	1;1	1	1	1	1	MRPS14	yes	28S ribosomal protein S14 mitochondrial	*no copy number*	[11 Mitochondrial proteins]	pool	3.98532	3.58388
Q16540	1;1	1	1	1	1	MRPL23	yes	39S ribosomal protein L23 mitochondrial	*no copy number*	[11 Mitochondrial proteins]	pool	3.92674	4.48146
Q9NQZ5	1;1	1	1	1	1	STARD7	yes	StAR-related lipid transfer protein 7 mitochondrial	*no copy number*	[11 Mitochondrial proteins]	pool	3.69057	5.21329
Q9BQP7	1;1	1	1	1	1	MGME1	yes	Mitochondrial genome maintenance exonuclease 1	*no copy number*	[11 Mitochondrial proteins]	pool	3.66888	4.26968
Q96BW9	1;1	1	1	1	1	TAMM41	yes	Phosphatidate cytidylyltransferase mitochondrial	*no copy number*	[11 Mitochondrial proteins]	pool	3.47606	2.03943
Q9Y5J6	1;1	1	1	1	1	TIMM10B	yes	Mitochondrial import inner membrane translocase subunit Tim-10 B	*no copy number*	[11 Mitochondrial proteins]	pool	3.44051	4.63939
O14925	1;1	1	1	1	1	TIMM23	yes	Mitochondrial import inner membrane translocase subunit Tim-23	*no copy number*	[11 Mitochondrial proteins]	pool	3.40317	4.52712
Q8N983	1;1	1	1	1	1	MRPL43	yes	39S ribosomal protein L43 mitochondrial	*no copy number*	[11 Mitochondrial proteins]	pool	3.37308	4.01063
P05091	1;1	1	1	1	1	ALDH2	yes	Aldehyde dehydrogenase mitochondrial	*no copy number*	[11 Mitochondrial proteins]	pool	3.32062	2.15993
Q6DKK2	1;1	1	1	1	1	TTC19	yes	Tetratricopeptide repeat protein 19 mitochondrial	*no copy number*	[11 Mitochondrial proteins]	pool	3.28031	3.80205
Q9UG56	1;1	1	1	1	1	PISD	yes	Phosphatidylserine decarboxylase proenzyme mitochondrial	*no copy number*	[11 Mitochondrial proteins]	pool	3.20088	4.17146
Q8NI60	1;1	1	1	1	1	COQ8A	yes	Atypical kinase COQ8A mitochondrial (ADCK3)	*no copy number*	[11 Mitochondrial proteins]	pool	3.1869	2.36488
P82664	1;1	1	1	1	1	MRPS10	yes	28S ribosomal protein S10 mitochondrial	*no copy number*	[11 Mitochondrial proteins]	pool	3.06463	4.17529
O14879	1;1	1	1	1	1	IFIT3	yes	Interferon-induced protein with tetratricopeptide repeats 3	*no copy number*	[11 Mitochondrial proteins]	pool	3.01132	2.52512
Q96D53	1;1	1	1	1	1	CoQ8B	yes	Atypical kinase COQ8B mitochondrial (ADCK4)	*no copy number*	[11 Mitochondrial proteins]	pool	2.95808	3.15766
Q9BS92	1;1	1	1	1	1	NIPSNAP3B	yes	Protein NipSnap homolog 3B	*no copy number*	[11 Mitochondrial proteins]	pool	2.91314	2.83638
P82914	1;1	1	1	1	1	MRPS15	yes	28S ribosomal protein S15 mitochondrial	*no copy number*	[11 Mitochondrial proteins]	pool	2.902	4.7188
Q70CQ3	1;1	1	1	1	1	USP30	yes	Ubiquitin carboxyl-terminal hydrolase 30	*no copy number*	[11 Mitochondrial proteins]	pool	2.77434	2.21271
P54098	1;1	1	1	1	1	POLG	yes	DNA polymerase subunit gamma-1	*no copy number*	[11 Mitochondrial proteins]	pool	2.76107	3.84708
Q5HYK3	1;1	1	1	1	1	COQ5	yes	2-Methoxy-6-polyprenyl-1,4-benzoquinol methylase mitochondrial	*no copy number*	[11 Mitochondrial proteins]	pool	2.51861	3.71602
Q9H8K7	1;1	1	1	1	1	PAAT	yes	ATPase PAAT (C10orf88)	*no copy number*	[11 Mitochondrial proteins]	pool	2.44881	3.47663
Q8N5G0	1;1	1	1	1	1	SMIM20	yes	Small integral membrane protein 20	*no copy number*	[11 Mitochondrial proteins]	pool	2.43467	3.47232
Q9BYC8	1;1	1	1	1	1	MRPL32	yes	39S ribosomal protein L32 mitochondrial	*no copy number*	[11 Mitochondrial proteins]	pool	2.41603	4.32667
Q8N5M1	1;1	1	1	1	1	ATPAF2	yes	ATP synthase mitochondrial F1 complex assembly factor 2	*no copy number*	[11 Mitochondrial proteins]	pool	2.25802	2.96687
Q9NVH0	1;1	1	1	1	1	EXD2	yes	Exonuclease 3'-5' domain-containing protein 2	*no copy number*	[11 Mitochondrial proteins]	pool	2.22113	1.94719
Q9NP92	1;1	1	1	1	1	MRPS30	yes	39S ribosomal protein S30 mitochondrial	*no copy number*	[11 Mitochondrial proteins]	pool	2.18444	4.26491
Q99797	1;1	1	1	1	1	MIPEP	yes	Mitochondrial intermediate peptidase	*no copy number*	[11 Mitochondrial proteins]	pool	2.16505	1.02203
Q9Y399	1;1	1	1	1	1	MRPS2	yes	28S ribosomal protein S2 mitochondrial	*no copy number*	[11 Mitochondrial proteins]	pool	2.14632	3.03626
Q7KZN9	1;1	1	1	1	1	COX15	yes	Cytochrome c oxidase assembly protein COX15 homolog	*no copy number*	[11 Mitochondrial proteins]	pool	2.1395	4.10219
Q969Y2	1;1	1	1	1	1	GTPBP3	yes	tRNA modification GTPase GTPBP3 mitochondrial	*no copy number*	[11 Mitochondrial proteins]	pool	2.12093	2.19493
Q96I51	1;1	1	1	1	1	RCC1L	yes	RCC1-like G exchanging factor-like protein (WBSCR16)	*no copy number*	[11 Mitochondrial proteins]	pool	2.02513	3.5163
Q8IWL3	1;1	1	1	1	1	HSCB	yes	Iron-sulfur cluster co-chaperone protein HSCB	*no copy number*	[11 Mitochondrial proteins]	pool	1.98465	2.29828
Q9NWS8	1;1	1	1	1	1	RMND1	yes	Required for meiotic nuclear division protein 1 homolog	*no copy number*	[11 Mitochondrial proteins]	pool	1.96962	2.64356
Q6P4F2	1;1	1	1	1	1	FDX2	yes	Ferredoxin-2 mitochondrial (FDX1L)	*no copy number*	[11 Mitochondrial proteins]	pool	1.88768	2.56504
P82933	1;1	1	1	1	1	MRPS9	yes	28S ribosomal protein S9 mitochondrial	*no copy number*	[11 Mitochondrial proteins]	pool	1.88129	3.0505
Q9H936	1;1	1	1	1	1	SLC25A22	yes	Mitochondrial glutamate carrier 1	*no copy number*	[11 Mitochondrial proteins]	pool	1.87948	1.28977
Q9NVV4	1;1	1	1	1	1	MTPAP	yes	Poly-A RNA polymerase mitochondrial	*no copy number*	[11 Mitochondrial proteins]	pool	1.87089	3.16332
P21953	1;1	1	1	1	1	BCKDHB	yes	2-Oxoisovalerate dehydrogenase subunit beta mitochondrial	*no copy number*	[11 Mitochondrial proteins]	pool	1.86697	2.83004
Q9UHN1	1;1	1	1	1	1	POLG2	yes	DNA polymerase subunit gamma-2 mitochondrial	*no copy number*	[11 Mitochondrial proteins]	pool	1.80405	2.69734
Q9H2D1	1;1	1	1	1	1	SLC25A32	yes	Mitochondrial folate transporter/carrier	*no copy number*	[11 Mitochondrial proteins]	pool	1.79899	3.01701
O75648	1;1	1	1	1	1	TRMU	yes	Mitochondrial tRNA-specific 2-thiouridylase 1	*no copy number*	[11 Mitochondrial proteins]	pool	1.76593	3.29198
Q9HC21	1;1	1	1	1	1	SLC25A19	yes	Mitochondrial thiamine pyrophosphate carrier	*no copy number*	[11 Mitochondrial proteins]	pool	1.5623	1.77968
P51687	1;1	1	1	1	1	SUOX	yes	Sulfite oxidase mitochondrial	*no copy number*	[11 Mitochondrial proteins]	pool	1.49652	3.09585
Q5JPH6	1;1	1	1	1	1	EARS2	yes	Probable glutamate-tRNA ligase mitochondrial	*no copy number*	[11 Mitochondrial proteins]	pool	1.39687	1.76801
Q9BUK6	1;1	1	1	1	1	MSTO1	yes	Protein misato homolog 1	*no copy number*	[11 Mitochondrial proteins]	pool	1.34562	3.25276
Q8N442	1;1	1	1	1	1	GUF1	yes	Translation factor GUF1 mitochondrial	*no copy number*	[11 Mitochondrial proteins]	pool	1.32382	2.96802
Q8WWC4	1;1	1	1	1	1	MAIP1	yes	m-AAA protease-interacting protein 1 mitochondrial (C2orf47)	*no copy number*	[11 Mitochondrial proteins]	pool	1.28749	3.01094
Q9Y2Z9	1;1	1	1	1	1	COQ6	yes	Ubiquinone biosynthesis monooxygenase COQ6 mitochondrial	*no copy number*	[11 Mitochondrial proteins]	pool	1.28735	2.72059
Q969V5	1;1	1	1	1	1	MUL1	yes	Mitochondrial ubiquitin ligase activator of NFKB 1	*no copy number*	[11 Mitochondrial proteins]	pool	1.28559	2.9956
Q96QE5	1;1	1	1	1	1	TEFM	yes	Transcription elongation factor mitochondrial	*no copy number*	[11 Mitochondrial proteins]	pool	1.26515	2.747
Q5U5X0	1;1	1	1	1	1	LYRM7	yes	Complex III assembly factor LYRM7	*no copy number*	[11 Mitochondrial proteins]	pool	1.24302	2.19428
O43766	1;1	1	1	1	1	LIAS	yes	Lipoyl synthase mitochondrial	*no copy number*	[11 Mitochondrial proteins]	pool	1.11235	1.8592
Q92667	1;1	1	1	1	1	AKAP1	yes	A-kinase anchor protein 1 mitochondrial	*no copy number*	[11 Mitochondrial proteins]	pool	1.04144	2.48479
Q9H4B0	1;1	1	1	1	1	OSGEPL1	yes	Probable tRNA N6-adenosine threonylcarbamoyltransferase mitochondrial	*no copy number*	[11 Mitochondrial proteins]	pool	1.02624	2.02825
Q8IVS2	1;1	1	1	1	1	MCAT	yes	Malonyl-CoA-acyl carrier protein transacylase mitochondrial	*no copy number*	[11 Mitochondrial proteins]	pool	1.00705	1.28985
Q9NUT2	1;1	1	1	1	1	ABCB8	yes	Mitochondrial potassium channel ATP-binding subunit	*no copy number*	[11 Mitochondrial proteins]	pool	1.00374	2.04866
Q9NZJ6	1;1	1	1	1	1	COQ3	yes	Ubiquinone biosynthesis O-methyltransferase mitochondrial	*no copy number*	[11 Mitochondrial proteins]	pool	0.989968	1.57155
Q5ST30	1;1	1	1	1	1	VARS2	yes	Valine-tRNA ligase mitochondrial	*no copy number*	[11 Mitochondrial proteins]	pool	0.988856	2.24065
Q8WVM0	1;1	1	1	1	1	TFB1M	yes	Dimethyladenosine transferase 1 mitochondrial	*no copy number*	[11 Mitochondrial proteins]	pool	0.907415	2.63968
Q7L592	1;1	1	1	1	1	NDUFAF7	yes	Protein arginine methyltransferase NDUFAF7 mitochondrial	*no copy number*	[11 Mitochondrial proteins]	pool	0.902836	2.62286
Q6P4A7	1;1	1	1	1	1	SFXN4	yes	Sideroflexin-4	*no copy number*	[11 Mitochondrial proteins]	pool	0.899093	2.09037
P27144	1;1	1	1	1	1	AK4	yes	Adenylate kinase 4 mitochondrial	*no copy number*	[11 Mitochondrial proteins]	pool	0.779271	2.67846
Q9NYY8	1;1	1	1	1	1	FASTKD2	yes	FAST kinase domain-containing protein 2 mitochondrial	*no copy number*	[11 Mitochondrial proteins]	pool	0.735434	3.09347
A6NK58	1;1	1	1	1	1	LIPT2	yes	Putative lipoyltransferase 2 mitochondrial	*no copy number*	[11 Mitochondrial proteins]	pool	0.68892	1.93725
Q86TW2	1;1	1	1	1	1	ADCK1	yes	AarF domain-containing protein kinase 1	*no copy number*	[11 Mitochondrial proteins]	pool	0.66507	1.10819
Q8TB37	1;1	1	1	1	1	NUBPL	yes	Iron-sulfur protein NUBPL	*no copy number*	[11 Mitochondrial proteins]	pool	0.664003	1.35447
P23378	1;1	1	1	1	0	GLDC	yes	Glycine dehydrogenase decarboxylating mitochondrial	*no copy number*	[11 Mitochondrial proteins]	pool	0.656552	0.0113048
Q6UB28	1;1	1	1	1	1	METAP1D	yes	Methionine aminopeptidase 1D mitochondrial	*no copy number*	[11 Mitochondrial proteins]	pool	0.642696	1.132
P32322	1;1	1	1	1	1	PYCR1	yes	Pyrroline-5-carboxylate reductase 1 mitochondrial	*no copy number*	[11 Mitochondrial proteins]	pool	0.561655	4.59897
Q5HYI7	1;1	1	1	1	1	MTX3	yes	Metaxin-3	*no copy number*	[11 Mitochondrial proteins]	pool	0.55851	1.60009
P11498	1;1	1	1	1	1	PC	yes	Pyruvate carboxylase mitochondrial	*no copy number*	[11 Mitochondrial proteins]	pool	0.530365	0.96523
Q3SY69	1;1	1	1	1	1	ALDH1L2	yes	Mitochondrial 10-formyltetrahydrofolate dehydrogenase	*no copy number*	[11 Mitochondrial proteins]	pool	0.457427	2.30058
P12235	1;1	1	1	1	1	SLC25A4	yes	ADP/ATP translocase 1	*no copy number*	[11 Mitochondrial proteins]	pool	0.447686	0.722051
Q9BSE5	1;1	1	1	1	1	AGMAT	yes	Agmatinase mitochondrial	*no copy number*	[11 Mitochondrial proteins]	pool	0.412983	0.214382
Q8TD30	1;1	1	1	1	1	GPT2	yes	Alanine aminotransferase 2	*no copy number*	[11 Mitochondrial proteins]	pool	0.343696	1.99777
Q13268	1;1	1	1	1	0	DHRS2	yes	Dehydrogenase/reductase SDR family member 2 mitochondrial	*no copy number*	[11 Mitochondrial proteins]	pool	0.301214	0.0161906
Q9HCL2	1;1	1	1	1	1	GPAM	yes	Glycerol-3-phosphate acyltransferase 1 mitochondrial	*no copy number*	[11 Mitochondrial proteins]	pool	0.218914	1.53527
Q2TB90	1;1	1	1	1	0	HKDC1	yes	Hexokinase HKDC1	*no copy number*	[11 Mitochondrial proteins]	pool	0.201213	0.00294844
Q8WXI4	1;1	1	1	0	1	ACOT11	yes	Acyl-coenzyme A thioesterase 11	*no copy number*	[11 Mitochondrial proteins]	pool	0.188583	2.71189
P69892	1;1	1	1	1	1	HBG2	yes	Hemoglobin subunit gamma-2	*no copy number*	[12 Other metabolism]	pool	8.66678	8.76216
Q96C36	1;1	1	1	1	1	PYCR2	yes	Pyrroline-5-carboxylate reductase 2	*no copy number*	[12 Other metabolism]	pool	8.64899	6.08385
Q9H3M7	1;1	1	1	1	1	TXNIP	yes	Thioredoxin-interacting protein	*no copy number*	[12 Other metabolism]	pool	7.26245	6.4364
Q9UL01	1;1	1	1	1	1	DSE	yes	Dermatan-sulfate epimerase	*no copy number*	[12 Other metabolism]	pool	6.77592	2.56926
Q9H903	1;1	1	1	1	1	MTHFD2L	yes	Probable bifunctional methylenetetrahydrofolate dehydrogenase/cyclohydrolase 2	*no copy number*	[12 Other metabolism]	pool	6.57375	5.14699
Q96AB6	1;1	1	1	1	1	NTAN1	yes	Protein N-terminal asparagine amidohydrolase	*no copy number*	[12 Other metabolism]	pool	6.49694	3.12283
Q8WWY8	1;1	1	1	1	1	LIPH	yes	Lipase member H	*no copy number*	[12 Other metabolism]	pool	5.94054	4.1312
Q96JF0	1;1	1	1	1	1	ST6GAL2	yes	Beta-galactoside alpha-2,6-sialyltransferase 2	*no copy number*	[12 Other metabolism]	pool	5.81387	0.857172
P22087	1;1	1	1	1	1	FBL	yes	rRNA 2'-O-methyltransferase fibrillarin	*no copy number*	[12 Other metabolism]	pool	5.59156	5.06894
A4D126	1;1	1	1	1	1	CRPPA	yes	D-ribitol-5-phosphate cytidylyltransferase (ISPD)	*no copy number*	[12 Other metabolism]	pool	5.44937	0.943667
Q9C0B1	1;1	1	1	1	1	FTO	yes	Alpha-ketoglutarate-dependent dioxygenase FTO	*no copy number*	[12 Other metabolism]	pool	5.33582	3.55099
Q9NYU1	1;1	1	1	1	1	UGGT2	yes	UDP-glucose:glycoprotein glucosyltransferase 2	*no copy number*	[12 Other metabolism]	pool	5.00059	3.38843
Q96HP4	1;1	1	1	1	1	OXNAD1	yes	Oxidoreductase NAD-binding domain-containing protein 1	*no copy number*	[12 Other metabolism]	pool	4.93642	2.51766
Q9H999	1;1	1	1	1	1	PANK3	yes	Pantothenate kinase 3	*no copy number*	[12 Other metabolism]	pool	4.89552	5.61585
Q9UBK8	1;1	1	1	1	1	MTRR	yes	Methionine synthase reductase	*no copy number*	[12 Other metabolism]	pool	4.67371	3.33055
Q6B0K9	1;1	1	1	1	0	HBM	yes	Hemoglobin subunit mu	*no copy number*	[12 Other metabolism]	pool	4.48635	0.103909
Q15080	1;1	1	1	1	1	NCF4	yes	Neutrophil cytosol factor 4	*no copy number*	[12 Other metabolism]	pool	4.44525	7.06629
Q96QU6	1;1	1	1	1	1	ACCS	yes	1-Aminocyclopropane-1-carboxylate synthase-like protein 1	*no copy number*	[12 Other metabolism]	pool	4.38266	5.55231
Q9NP73	1;1	1	1	1	1	ALG13	yes	Putative bifunctional UDP-N-acetylglucosamine transferase and deubiquitinase ALG13	*no copy number*	[12 Other metabolism]	pool	4.26285	4.19382
P20839	1;1	1	1	1	1	IMPDH1	yes	Inosine-5'-monophosphate dehydrogenase 1	*no copy number*	[12 Other metabolism]	pool	4.2577	3.12485
O43292	1;1	1	1	1	1	GPAA1	yes	Glycosylphosphatidylinositol anchor attachment 1 protein	*no copy number*	[12 Other metabolism]	pool	4.15825	4.47539
Q6ZNC8	1;1	1	1	1	1	MBOAT1	yes	Lysophospholipid acyltransferase 1	*no copy number*	[12 Other metabolism]	pool	3.81206	3.07519
Q99755	1;1	1	1	1	1	PIP5K1A	yes	Phosphatidylinositol 4-phosphate 5-kinase type-1 alpha	*no copy number*	[12 Other metabolism]	pool	3.74347	3.65991
Q01581	1;1	1	1	1	1	HMGCS1	yes	Hydroxymethylglutaryl-CoA synthase cytoplasmic	*no copy number*	[12 Other metabolism]	pool	3.5681	7.06738
Q9UJJ9	1;1	1	1	1	1	GNPTG	yes	N-acetylglucosamine-1-phosphotransferase subunit gamma	*no copy number*	[12 Other metabolism]	pool	3.50024	3.38672
Q6DHV7	1;1	1	1	1	1	ADAL	yes	Adenosine deaminase-like protein	*no copy number*	[12 Other metabolism]	pool	3.47509	2.48815
Q32M88	1;1	1	1	1	1	PGGHG	yes	Protein-glucosylgalactosylhydroxylysine glucosidase (ATHL1)	*no copy number*	[12 Other metabolism]	pool	3.36493	1.66059
Q9HA82	1;1	1	1	1	1	CERS4	yes	Ceramide synthase 4	*no copy number*	[12 Other metabolism]	pool	3.03581	3.94451
A6NJ78	1;1	1	1	1	1	METTL15	yes	Probable methyltransferase-like protein 15	*no copy number*	[12 Other metabolism]	pool	2.98112	3.68201
O75907	1;1	1	1	1	1	DGAT1	yes	Diacylglycerol O-acyltransferase 1	*no copy number*	[12 Other metabolism]	pool	2.85219	3.12948
O94760	1;1	1	1	1	1	DDAH1	yes	NG,NG-dimethylarginine dimethylaminohydrolase 1	*no copy number*	[12 Other metabolism]	pool	2.71792	0.639958
O96007	1;1	1	1	1	1	MOCS2	yes	Molybdopterin synthase catalytic subunit	*no copy number*	[12 Other metabolism]	pool	2.5155	2.27828
P08397	1;1	1	1	1	1	HMBS	yes	Porphobilinogen deaminase	*no copy number*	[12 Other metabolism]	pool	2.43853	1.66824
O43175	1;1	1	1	1	1	PHGDH	yes	D-3-phosphoglycerate dehydrogenase	*no copy number*	[12 Other metabolism]	pool	2.43114	4.39115
Q6JQN1	1;1	1	1	1	1	ACAD10	yes	Acyl-CoA dehydrogenase family member 10	*no copy number*	[12 Other metabolism]	pool	2.11742	2.53622
O75414	1;1	1	1	1	1	NME6	yes	Nucleoside diphosphate kinase 6	*no copy number*	[12 Other metabolism]	pool	2.05887	2.89181
Q15274	1;1	1	1	1	1	QPRT	yes	Nicotinate-nucleotide pyrophosphorylase carboxylating	*no copy number*	[12 Other metabolism]	pool	2.04372	4.08603
O60906	1;1	1	1	1	1	SMPD2	yes	Sphingomyelin phosphodiesterase 2	*no copy number*	[12 Other metabolism]	pool	2.03331	1.09452
O00763	1;1	1	1	1	1	ACACB	yes	Acetyl-CoA carboxylase 2	*no copy number*	[12 Other metabolism]	pool	2.02865	0.368945
Q92871	1;1	1	1	1	1	PMM1	yes	Phosphomannomutase 1	*no copy number*	[12 Other metabolism]	pool	1.77191	1.64001
Q9NV66	1;1	1	1	1	1	TYW1	yes	S-adenosyl-L-methionine-dependent tRNA 4-demethylwyosine synthase TYW1	*no copy number*	[12 Other metabolism]	pool	1.7706	2.77989
Q16719	1;1	1	1	1	1	KYNU	yes	Kynureninase	*no copy number*	[12 Other metabolism]	pool	1.7634	0.279186
Q8NI37	1;1	1	1	1	1	PPTC7	yes	Protein phosphatase PTC7 homolog	*no copy number*	[12 Other metabolism]	pool	1.75552	2.89297
P19835	1;1	1	1	1	1	CEL	yes	Bile salt-activated lipase	*no copy number*	[12 Other metabolism]	pool	1.71182	0.818069
P02008	1;1	1	1	1	0	HBZ	yes	Hemoglobin subunit zeta	*no copy number*	[12 Other metabolism]	pool	1.70732	0.0237277
P61457	1;1	1	1	1	1	PCBD1	yes	Pterin-4-alpha-carbinolamine dehydratase	*no copy number*	[12 Other metabolism]	pool	1.68537	1.82557
P52758	1;1	1	1	1	1	RIDA	yes	2-Iminobutanoate/2-iminopropanoate deaminase (HRSP12)	*no copy number*	[12 Other metabolism]	pool	1.66644	2.57398
Q9H6Q4	1;1	1	1	1	1	NARFL	yes	Cytosolic iron-sulfur assembly component 3	*no copy number*	[12 Other metabolism]	pool	1.63527	2.38364
P23141	1;1	1	1	1	1	CES1	yes	Liver carboxylesterase 1	*no copy number*	[12 Other metabolism]	pool	1.62268	0.224572
Q99487	1;1	1	1	1	1	PAFAH2	yes	Platelet-activating factor acetylhydrolase 2 cytoplasmic	*no copy number*	[12 Other metabolism]	pool	1.61606	1.30252
P46952	1;1	1	1	1	1	HAAO	yes	3-Hydroxyanthranilate 3,4-dioxygenase	*no copy number*	[12 Other metabolism]	pool	1.57374	0.497029
P78330	1;1	1	1	1	1	PSPH	yes	Phosphoserine phosphatase	*no copy number*	[12 Other metabolism]	pool	1.39498	2.80021
Q96I15	1;1	1	1	1	1	SCLY	yes	Selenocysteine lyase	*no copy number*	[12 Other metabolism]	pool	1.37537	3.19786
P42330	1;1	1	1	1	1	AKR1C3	yes	Aldo-keto reductase family 1 member C3	*no copy number*	[12 Other metabolism]	pool	1.35098	0.308926
A2RUC4	1;1	1	1	1	1	TYW5	yes	tRNA wybutosine-synthesizing protein 5	*no copy number*	[12 Other metabolism]	pool	1.33914	2.50181
P07451	1;1	1	1	1	1	CA3	yes	Carbonic anhydrase 3	*no copy number*	[12 Other metabolism]	pool	1.16545	0.563493
P45877	1;1	1	1	1	1	PPIC	yes	Peptidyl-prolyl cis-trans isomerase C	*no copy number*	[12 Other metabolism]	pool	0.959472	2.75368
Q16773	1;1	1	1	1	1	KYAT1	yes	Kynurenine-oxoglutarate transaminase 1 (CCBL1)	*no copy number*	[12 Other metabolism]	pool	0.906095	1.33596
Q9UHK6	1;1	1	1	1	1	AMACR	yes	Alpha-methylacyl-CoA racemase	*no copy number*	[12 Other metabolism]	pool	0.863669	1.8528
Q6P2P2	1;1	1	1	1	1	PRMT10	yes	Protein arginine N-methyltransferase 9	*no copy number*	[12 Other metabolism]	pool	0.863587	2.8582
P22735	1;1	1	1	1	0	TGM1	yes	Protein-glutamine gamma-glutamyltransferase K	*no copy number*	[12 Other metabolism]	pool	0.840897	0.18879
P05089	1;1	1	1	1	0	ARG1	yes	Arginase-1	*no copy number*	[12 Other metabolism]	pool	0.81836	0.0293749
Q9Y617	1;1	1	1	1	1	PSAT1	yes	Phosphoserine aminotransferase	*no copy number*	[12 Other metabolism]	pool	0.650953	5.02672
Q9H477	1;1	1	1	1	1	RBKS	yes	Ribokinase	*no copy number*	[12 Other metabolism]	pool	0.575964	0.351184
P32929	1;1	1	1	1	1	CTH	yes	Cystathionine gamma-lyase	*no copy number*	[12 Other metabolism]	pool	0.555812	1.70528
Q53H96	1;1	1	1	1	1	PYCRL	yes	Pyrroline-5-carboxylate reductase 3	*no copy number*	[12 Other metabolism]	pool	0.536093	0.483179
P52895	1;1	1	1	1	0	AKR1C2	yes	Aldo-keto reductase family 1 member C2	*no copy number*	[12 Other metabolism]	pool	0.474709	0.175558
Q6ZNW5	1;1	1	1	1	1	GDPGP1	yes	GDP-D-glucose phosphorylase 1	*no copy number*	[12 Other metabolism]	pool	0.453403	0.868247
O75191	1;1	1	1	1	1	XYLB	yes	Xylulose kinase	*no copy number*	[12 Other metabolism]	pool	0.381818	0.972476
Q5SRE7	1;1	1	1	1	0	PHYHD1	yes	Phytanoyl-CoA dioxygenase domain-containing protein 1	*no copy number*	[12 Other metabolism]	pool	0.334483	0.0797333
Q8IZ52	1;1	1	1	1	1	CHPF	yes	Chondroitin sulfate synthase 2	*no copy number*	[12 Other metabolism]	pool	0.277193	1.74579
Q9BQK8	1;1	1	1	1	1	LPIN3	yes	Phosphatidate phosphatase LPIN3	*no copy number*	[12 Other metabolism]	pool	0.222654	0.470943
Q8TBE9	1;1	1	1	1	1	NANP	yes	N-acylneuraminate-9-phosphatase	*no copy number*	[12 Other metabolism]	pool	0.218411	2.02154
P0CG30	1;1	1	1	0	1	GSTT2B	yes	Glutathione S-transferase theta-2B	*no copy number*	[12 Other metabolism]	pool	0.191098	0.691889
P23677	1;1	1	1	0	1	ITPKA	yes	Inositol-trisphosphate 3-kinase A	*no copy number*	[12 Other metabolism]	pool	0.115365	0.775085
P84243	1;1	1	1	1	1	H3-3A	yes	Histone H3.3 (H3F3A)	*no copy number*	[13 Other nuclear proteins]	pool	12.1733	8.71593
Q16778	1;1	1	1	1	1	H2BC21	yes	Histone H2B type 2-E (HIST2H2BE)	*no copy number*	[13 Other nuclear proteins]	pool	10.8735	6.08305
P09429	1;1	1	1	1	1	HMGB1	yes	High mobility group protein B1	*no copy number*	[13 Other nuclear proteins]	pool	10.8388	7.77083
P62241	1;1	1	1	1	1	RPS8	yes	40S ribosomal protein S8	*no copy number*	[13 Other nuclear proteins]	pool	8.74706	9.12154
O00458	1;1	1	1	1	1	IFRD1	yes	Interferon-related developmental regulator 1	*no copy number*	[13 Other nuclear proteins]	pool	8.49473	5.97486
Q09028	1;1	1	1	1	1	RBBP4	yes	Histone-binding protein RBBP4	*no copy number*	[13 Other nuclear proteins]	pool	8.19737	6.64421
Q5SSJ5	1;1	1	1	1	1	HP1BP3	yes	Heterochromatin protein 1-binding protein 3	*no copy number*	[13 Other nuclear proteins]	pool	7.82331	6.54721
P06748	1;1	1	1	1	1	NPM1	yes	Nucleophosmin	*no copy number*	[13 Other nuclear proteins]	pool	7.48532	8.9032
Q16777	1;1	1	1	1	1	H2AC20	yes	Histone H2A type 2-C (HIST2H2AC)	*no copy number*	[13 Other nuclear proteins]	pool	7.32738	8.06665
Q9UBL3	1;1	1	1	1	1	ASH2L	yes	Set1/Ash2 histone methyltransferase complex subunit ASH2	*no copy number*	[13 Other nuclear proteins]	pool	6.86693	4.14941
Q9NYB0	1;1	1	1	1	1	TERF2IP	yes	Telomeric repeat-binding factor 2-interacting protein 1	*no copy number*	[13 Other nuclear proteins]	pool	6.83332	5.11129
Q969G3	1;1	1	1	1	1	SMARCE1	yes	SWI/SNF-related matrix-associated actin-dependent regulator of chromatin subfamily E member 1	*no copy number*	[13 Other nuclear proteins]	pool	6.83162	5.57344
Q01105	1;1	1	1	1	1	SET	yes	Protein SET	*no copy number*	[13 Other nuclear proteins]	pool	6.79612	7.49349
P11387	1;1	1	1	1	1	TOP1	yes	DNA topoisomerase 1	*no copy number*	[13 Other nuclear proteins]	pool	6.66648	5.10668
Q00839	1;1	1	1	1	1	HNRNPU	yes	Heterogeneous nuclear ribonucleoprotein U	*no copy number*	[13 Other nuclear proteins]	pool	6.66475	7.13585
Q71UI9	1;1	1	1	1	1	H2AZ2	yes	Histone H2A.V (H2AFV)	*no copy number*	[13 Other nuclear proteins]	pool	6.30172	6.61918
P63165	1;1	1	1	1	1	SUMO1	yes	Small ubiquitin-related modifier 1	*no copy number*	[13 Other nuclear proteins]	pool	6.15359	5.46169
Q9H6K1	1;1	1	1	1	1	ILRUN	yes	Protein ILRUN (C6orf106)	*no copy number*	[13 Other nuclear proteins]	pool	6.04573	4.70974
Q13573	1;1	1	1	1	1	SNW1	yes	SNW domain-containing protein 1	*no copy number*	[13 Other nuclear proteins]	pool	6.02184	5.38967
P26583	1;1	1	1	1	1	HMGB2	yes	High mobility group protein B2	*no copy number*	[13 Other nuclear proteins]	pool	5.85599	7.86061
Q9H7E2	1;1	1	1	1	1	TDRD3	yes	Tudor domain-containing protein 3	*no copy number*	[13 Other nuclear proteins]	pool	5.63537	2.97426
Q58WW2	1;1	1	1	1	1	DCAF6	yes	DDB1- and CUL4-associated factor 6	*no copy number*	[13 Other nuclear proteins]	pool	5.58242	4.78607
P46063	1;1	1	1	1	1	RECQL	yes	ATP-dependent DNA helicase Q1	*no copy number*	[13 Other nuclear proteins]	pool	5.48879	5.26659
P23246	1;1	1	1	1	1	SFPQ	yes	Splicing factor proline- and glutamine-rich	*no copy number*	[13 Other nuclear proteins]	pool	5.48799	7.48646
Q5QNW6	1;1	1	1	1	1	H2BC18	yes	Histone H2B type 2-F (HIST2H2BF)	*no copy number*	[13 Other nuclear proteins]	pool	5.48764	7.34556
Q9UI30	1;1	1	1	1	1	TRMT112	yes	Multifunctional methyltransferase subunit TRM112-like protein	*no copy number*	[13 Other nuclear proteins]	pool	5.3234	5.69571
O75367	1;1	1	1	1	1	H2AFY	yes	Core histone macro-H2A.1	*no copy number*	[13 Other nuclear proteins]	pool	5.26691	6.453
O95551	1;1	1	1	1	1	TDP2	yes	Tyrosyl-DNA phosphodiesterase 2	*no copy number*	[13 Other nuclear proteins]	pool	5.21581	4.1151
Q13547	1;1	1	1	1	1	HDAC1	yes	Histone deacetylase 1	*no copy number*	[13 Other nuclear proteins]	pool	5.21393	5.47988
Q14566	1;1	1	1	1	1	MCM6	yes	DNA replication licensing factor MCM6	*no copy number*	[13 Other nuclear proteins]	pool	5.14265	4.1006
Q96QU8	1;1	1	1	1	1	XPO6	yes	Exportin-6	*no copy number*	[13 Other nuclear proteins]	pool	5.11591	5.38555
P49321	1;1	1	1	1	1	NASP	yes	Nuclear autoantigenic sperm protein	*no copy number*	[13 Other nuclear proteins]	pool	4.96404	5.94105
Q86Y37	1;1	1	1	1	1	CACUL1	yes	CDK2-associated and cullin domain-containing protein 1	*no copy number*	[13 Other nuclear proteins]	pool	4.93651	4.2379
P52948	1;1	1	1	1	1	NUP98	yes	Nuclear pore complex protein Nup98-Nup96	*no copy number*	[13 Other nuclear proteins]	pool	4.90953	5.02322
Q5TEJ8	1;1	1	1	1	1	THEMIS2	yes	Protein THEMIS2	*no copy number*	[13 Other nuclear proteins]	pool	4.81713	2.57757
Q9BTT0	1;1	1	1	1	1	ANP32E	yes	Acidic leucine-rich nuclear phosphoprotein 32 family member E	*no copy number*	[13 Other nuclear proteins]	pool	4.61413	5.01077
Q9Y3Z3	1;1	1	1	1	1	SAMHD1	yes	Deoxynucleoside triphosphate triphosphohydrolase SAMHD1	*no copy number*	[13 Other nuclear proteins]	pool	4.56382	1.39062
O94776	1;1	1	1	1	1	MTA2	yes	Metastasis-associated protein MTA2	*no copy number*	[13 Other nuclear proteins]	pool	4.54083	5.98021
O60341	1;1	1	1	1	1	KDM1A	yes	Lysine-specific histone demethylase 1A	*no copy number*	[13 Other nuclear proteins]	pool	4.4415	4.62102
Q8WXF1	1;1	1	1	1	1	PSPC1	yes	Paraspeckle component 1	*no copy number*	[13 Other nuclear proteins]	pool	4.43157	4.35701
P78527	1;1	1	1	1	1	PRKDC	yes	DNA-dependent protein kinase catalytic subunit	*no copy number*	[13 Other nuclear proteins]	pool	4.3981	5.021
Q06546	1;1	1	1	1	1	GABPA	yes	GA-binding protein alpha chain	*no copy number*	[13 Other nuclear proteins]	pool	4.37357	3.10549
Q7LBC6	1;1	1	1	1	1	KDM3B	yes	Lysine-specific demethylase 3B	*no copy number*	[13 Other nuclear proteins]	pool	4.25043	4.81241
Q9Y294	1;1	1	1	1	1	ASF1A	yes	Histone chaperone ASF1A	*no copy number*	[13 Other nuclear proteins]	pool	4.20521	4.01548
O75400	1;1	1	1	1	1	PRPF40A	yes	Pre-mRNA-processing factor 40 homolog A	*no copy number*	[13 Other nuclear proteins]	pool	4.10447	5.51585
Q14683	1;1	1	1	1	1	SMC1A	yes	Structural maintenance of chromosomes protein 1A	*no copy number*	[13 Other nuclear proteins]	pool	4.10446	4.95544
P57740	1;1	1	1	1	1	NUP107	yes	Nuclear pore complex protein Nup107	*no copy number*	[13 Other nuclear proteins]	pool	4.05376	4.81057
P51610	1;1	1	1	1	1	HCFC1	yes	Host cell factor 1	*no copy number*	[13 Other nuclear proteins]	pool	4.00276	3.08382
Q86V81	1;1	1	1	1	1	ALYREF	yes	THO complex subunit 4	*no copy number*	[13 Other nuclear proteins]	pool	3.91469	5.16227
P09874	1;1	1	1	1	1	PARP1	yes	Poly ADP-ribose polymerase 1	*no copy number*	[13 Other nuclear proteins]	pool	3.87135	5.10482
O15397	1;1	1	1	1	1	IPO8	yes	Importin-8	*no copy number*	[13 Other nuclear proteins]	pool	3.86068	3.36197
Q8NFH3	1;1	1	1	1	1	NUP43	yes	Nucleoporin Nup43	*no copy number*	[13 Other nuclear proteins]	pool	3.84642	4.72206
Q9BY41	1;1	1	1	1	1	HDAC8	yes	Histone deacetylase 8	*no copy number*	[13 Other nuclear proteins]	pool	3.66665	3.71797
Q9BXP5	1;1	1	1	1	1	SRRT	yes	Serrate RNA effector molecule homolog	*no copy number*	[13 Other nuclear proteins]	pool	3.65204	4.65367
Q9UBE0	1;1	1	1	1	1	SAE1	yes	SUMO-activating enzyme subunit 1	*no copy number*	[13 Other nuclear proteins]	pool	3.63976	5.28014
Q9Y5B9	1;1	1	1	1	1	SUPT16H	yes	FACT complex subunit SPT16	*no copy number*	[13 Other nuclear proteins]	pool	3.49284	5.12848
P15927	1;1	1	1	1	1	RPA2	yes	Replication protein A 32 kDa subunit	*no copy number*	[13 Other nuclear proteins]	pool	3.46299	4.5794
Q9UPR3	1;1	1	1	1	1	SMG5	yes	Protein SMG5	*no copy number*	[13 Other nuclear proteins]	pool	3.33932	4.07589
P12270	1;1	1	1	1	1	TPR	yes	Nucleoprotein TPR	*no copy number*	[13 Other nuclear proteins]	pool	3.28964	5.51934
Q9Y2U8	1;1	1	1	1	1	LEMD3	yes	Inner nuclear membrane protein Man1	*no copy number*	[13 Other nuclear proteins]	pool	3.28008	3.71538
Q8NE22	1;1	1	1	1	1	SETD9	yes	SET domain-containing protein 9	*no copy number*	[13 Other nuclear proteins]	pool	3.22424	2.14683
P83916	1;1	1	1	1	1	CBX1	yes	Chromobox protein homolog 1	*no copy number*	[13 Other nuclear proteins]	pool	3.1657	3.64651
P20700	1;1	1	1	1	1	LMNB1	yes	Lamin-B1	*no copy number*	[13 Other nuclear proteins]	pool	3.16269	5.3298
Q15047	1;1	1	1	1	1	SETDB1	yes	Histone-lysine N-methyltransferase SETDB1	*no copy number*	[13 Other nuclear proteins]	pool	3.11115	4.06449
Q96EE3	1;1	1	1	1	1	SEH1L	yes	Nucleoporin SEH1	*no copy number*	[13 Other nuclear proteins]	pool	3.09742	4.31549
P35249	1;1	1	1	1	1	RFC4	yes	Replication factor C subunit 4	*no copy number*	[13 Other nuclear proteins]	pool	3.06564	4.17526
Q9Y2S7	1;1	1	1	1	1	POLDIP2	yes	Polymerase delta-interacting protein 2	*no copy number*	[13 Other nuclear proteins]	pool	3.00029	3.98665
Q9HBL8	1;1	1	1	1	1	NMRAL1	yes	NMRA-like family domain-containing protein 1	*no copy number*	[13 Other nuclear proteins]	pool	2.99962	3.89532
Q15021	1;1	1	1	1	1	NCAPD2	yes	Condensin complex subunit 1	*no copy number*	[13 Other nuclear proteins]	pool	2.9991	4.63553
Q9HAV4	1;1	1	1	1	1	XPO5	yes	Exportin-5	*no copy number*	[13 Other nuclear proteins]	pool	2.96619	3.58251
Q9BW27	1;1	1	1	1	1	NUP85	yes	Nuclear pore complex protein Nup85	*no copy number*	[13 Other nuclear proteins]	pool	2.81673	3.83539
Q06265	1;1	1	1	1	1	EXOSC9	yes	Exosome complex component RRP 45	*no copy number*	[13 Other nuclear proteins]	pool	2.81418	4.04692
Q12769	1;1	1	1	1	1	NUP160	yes	Nuclear pore complex protein Nup160	*no copy number*	[13 Other nuclear proteins]	pool	2.74625	3.33629
Q9BTE3	1;1	1	1	1	1	MCMBP	yes	Mini-chromosome maintenance complex-binding protein	*no copy number*	[13 Other nuclear proteins]	pool	2.7141	4.12342
Q69YN2	1;1	1	1	1	1	CWF19L1	yes	CWF19-like protein 1	*no copy number*	[13 Other nuclear proteins]	pool	2.70656	3.47144
Q92621	1;1	1	1	1	1	NUP205	yes	Nuclear pore complex protein Nup205	*no copy number*	[13 Other nuclear proteins]	pool	2.70413	3.88259
Q8WUM0	1;1	1	1	1	1	NUP133	yes	Nuclear pore complex protein Nup133	*no copy number*	[13 Other nuclear proteins]	pool	2.70345	3.84756
Q96ES7	1;1	1	1	1	1	SGF29	yes	SAGA-associated factor 29 (CCDC101)	*no copy number*	[13 Other nuclear proteins]	pool	2.69082	3.29948
Q5JTH9	1;1	1	1	1	1	RRP12	yes	RRP12-like protein	*no copy number*	[13 Other nuclear proteins]	pool	2.67549	1.86356
O43299	1;1	1	1	1	1	AP5Z1	yes	AP-5 complex subunit zeta-1	*no copy number*	[13 Other nuclear proteins]	pool	2.67316	3.25088
Q14689	1;1	1	1	1	1	DIP2A	yes	Disco-interacting protein 2 homolog A	*no copy number*	[13 Other nuclear proteins]	pool	2.6641	3.39989
P18754	1;1	1	1	1	1	RCC1	yes	Regulator of chromosome condensation	*no copy number*	[13 Other nuclear proteins]	pool	2.6531	3.94593
Q8N371	1;1	1	1	1	1	KDM8	yes	Bifunctional peptidase and arginyl-hydroxylase JMJD5	*no copy number*	[13 Other nuclear proteins]	pool	2.64608	1.472
Q7L2E3	1;1	1	1	1	1	DHX30	yes	ATP-dependent RNA helicase DHX30	*no copy number*	[13 Other nuclear proteins]	pool	2.54629	3.77784
P12004	1;1	1	1	1	1	PCNA	yes	Proliferating cell nuclear antigen	*no copy number*	[13 Other nuclear proteins]	pool	2.46988	6.32984
Q53HV7	1;1	1	1	1	1	SMUG1	yes	Single-strand selective monofunctional uracil DNA glycosylase	*no copy number*	[13 Other nuclear proteins]	pool	2.41538	3.05973
P56645	1;1	1	1	1	1	PER3	yes	Period circadian protein homolog 3	*no copy number*	[13 Other nuclear proteins]	pool	2.36985	2.38773
Q52LJ0	1;1	1	1	1	1	FAM98B	yes	Protein FAM98B	*no copy number*	[13 Other nuclear proteins]	pool	2.35367	3.04285
Q5RKV6	1;1	1	1	1	1	EXOSC6	yes	Exosome complex component MTR3	*no copy number*	[13 Other nuclear proteins]	pool	2.34932	3.06651
O75694	1;1	1	1	1	1	NUP155	yes	Nuclear pore complex protein Nup155	*no copy number*	[13 Other nuclear proteins]	pool	2.23649	3.48263
Q96G28	1;1	1	1	1	1	CFAP36	yes	Cilia- and flagella-associated protein 36 (CCDC104)	*no copy number*	[13 Other nuclear proteins]	pool	2.17109	2.52489
Q96B26	1;1	1	1	1	1	EXOSC8	yes	Exosome complex component RRP43	*no copy number*	[13 Other nuclear proteins]	pool	2.1509	4.35989
Q6PJG6	1;1	1	1	1	1	BRAT1	yes	BRCA1-associated ATM activator 1	*no copy number*	[13 Other nuclear proteins]	pool	2.08544	2.59764
Q86US8	1;1	1	1	1	1	SMG6	yes	Telomerase-binding protein EST1A	*no copy number*	[13 Other nuclear proteins]	pool	2.04498	2.55412
Q8NFH4	1;1	1	1	1	1	NUP37	yes	Nucleoporin Nup37	*no copy number*	[13 Other nuclear proteins]	pool	2.03529	4.03341
Q9BW66	1;1	1	1	1	1	CINP	yes	Cyclin-dependent kinase 2-interacting protein	*no copy number*	[13 Other nuclear proteins]	pool	2.02585	3.33811
Q03252	1;1	1	1	1	1	LMNB2	yes	Lamin-B2	*no copy number*	[13 Other nuclear proteins]	pool	1.99402	3.62903
O00566	1;1	1	1	1	1	MPHOSPH10	yes	U3 small nucleolar ribonucleoprotein protein MPP10	*no copy number*	[13 Other nuclear proteins]	pool	1.98563	3.5674
Q96ER3	1;1	1	1	1	1	SAAL1	yes	Protein SAAL1	*no copy number*	[13 Other nuclear proteins]	pool	1.98524	3.29527
Q15003	1;1	1	1	1	1	NCAPH	yes	Condensin complex subunit 2	*no copy number*	[13 Other nuclear proteins]	pool	1.95569	4.01586
Q7L7L0	1;1	1	1	1	1	H2AW	yes	Histone H2A type 3 (HIST3H2A)	*no copy number*	[13 Other nuclear proteins]	pool	1.95264	3.10864
Q9HD34	1;1	1	1	1	1	LYRM4	yes	LYR motif-containing protein 4	*no copy number*	[13 Other nuclear proteins]	pool	1.94659	2.58534
Q15024	1;1	1	1	1	1	EXOSC7	yes	Exosome complex component RRP42	*no copy number*	[13 Other nuclear proteins]	pool	1.915	3.66717
Q8TEM1	1;1	1	1	1	1	NUP210	yes	Nuclear pore membrane glycoprotein 210	*no copy number*	[13 Other nuclear proteins]	pool	1.90586	3.77293
Q96C86	1;1	1	1	1	1	DCPS	yes	m7GpppX diphosphatase	*no copy number*	[13 Other nuclear proteins]	pool	1.84449	2.05316
Q9BQC3	1;1	1	1	1	1	DPH2	yes	2-3-Amino-3-carboxypropyl histidine synthase subunit 2	*no copy number*	[13 Other nuclear proteins]	pool	1.83918	2.29854
Q8NG08	1;1	1	1	1	1	HELB	yes	DNA helicase B	*no copy number*	[13 Other nuclear proteins]	pool	1.81385	2.26739
Q8WU17	1;1	1	1	1	1	RNF139	yes	E3 ubiquitin-protein ligase RNF139	*no copy number*	[13 Other nuclear proteins]	pool	1.77786	4.76405
Q96FN9	1;1	1	1	1	1	DTD2	yes	D-aminoacyl-tRNA deacylase 2	*no copy number*	[13 Other nuclear proteins]	pool	1.75228	2.37003
Q9UM82	1;1	1	1	1	1	SPATA2	yes	Spermatogenesis-associated protein 2	*no copy number*	[13 Other nuclear proteins]	pool	1.73319	0.800269
Q9UHI6	1;1	1	1	1	1	DDX20	yes	Probable ATP-dependent RNA helicase DDX20	*no copy number*	[13 Other nuclear proteins]	pool	1.58755	2.51691
Q6P158	1;1	1	1	1	1	DHX57	yes	Putative ATP-dependent RNA helicase DHX57	*no copy number*	[13 Other nuclear proteins]	pool	1.50815	2.1791
P0C870	1;1	1	1	1	1	JMJD7	yes	Bifunctional peptidase and 3S-lysyl hydroxylase JMJD7	*no copy number*	[13 Other nuclear proteins]	pool	1.49667	1.68791
Q8NDN9	1;1	1	1	1	1	RCBTB1	yes	RCC1 and BTB domain-containing protein 1	*no copy number*	[13 Other nuclear proteins]	pool	1.49616	2.56649
P39748	1;1	1	1	1	1	FEN1	yes	Flap endonuclease 1	*no copy number*	[13 Other nuclear proteins]	pool	1.42438	4.44
Q8IWY9	1;1	1	1	1	1	CDAN1	yes	Codanin-1	*no copy number*	[13 Other nuclear proteins]	pool	1.3808	1.74848
O94829	1;1	1	1	1	1	IPO13	yes	Importin-13	*no copy number*	[13 Other nuclear proteins]	pool	1.29584	2.68162
Q9NX05	1;1	1	1	1	1	FAM120C	yes	Constitutive coactivator of PPAR-gamma-like protein 2	*no copy number*	[13 Other nuclear proteins]	pool	1.26392	1.56232
Q9Y383	1;1	1	1	1	1	LUC7L2	yes	Putative RNA-binding protein Luc7-like 2	*no copy number*	[13 Other nuclear proteins]	pool	0.28291	3.69698
Q9P0M6	1;1	1	1	0	1	H2AFY2	yes	Core histone macro-H2A.2	*no copy number*	[13 Other nuclear proteins]	pool	0.17729	1.01689
Q2NKX8	1;1	1	1	0	1	ERCC6L	yes	DNA excision repair protein ERCC-6-like	*no copy number*	[13 Other nuclear proteins]	pool	0.120426	1.81223
P62699	1;1	1	1	1	1	YPEL5	yes	Protein Yippee-like 5	*no copy number*	[14 Proteasomal proteins]	pool	10.7737	5.41251
Q9GZQ8	1;1	1	1	1	1	MAP1LC3B	yes	Microtubule-associated proteins 1A/1B light chain 3B	*no copy number*	[14 Proteasomal proteins]	pool	10.7361	4.75273
O95166	1;1	1	1	1	1	GABARAP	yes	Gamma-aminobutyric acid receptor-associated protein	*no copy number*	[14 Proteasomal proteins]	pool	9.85865	6.74926
Q9UHC7	1;1	1	1	1	1	MKRN1	yes	E3 ubiquitin-protein ligase makorin-1	*no copy number*	[14 Proteasomal proteins]	pool	9.33729	6.18247
Q7Z6E9	1;1	1	1	1	1	RBBP6	yes	E3 ubiquitin-protein ligase RBBP6	*no copy number*	[14 Proteasomal proteins]	pool	8.56241	5.36421
Q9UJX4	1;1	1	1	1	1	ANAPC5	yes	Anaphase-promoting complex subunit 5	*no copy number*	[14 Proteasomal proteins]	pool	8.01465	5.51694
Q9GZU8	1;1	1	1	1	1	FAM192A	yes	PSME3-interacting protein	*no copy number*	[14 Proteasomal proteins]	pool	7.96965	5.43747
Q14669	1;1	1	1	1	1	TRIP12	yes	E3 ubiquitin-protein ligase TRIP12	*no copy number*	[14 Proteasomal proteins]	pool	7.50781	6.4086
Q9UKV5	1;1	1	1	1	1	AMFR	yes	E3 ubiquitin-protein ligase AMFR	*no copy number*	[14 Proteasomal proteins]	pool	7.25604	4.0229
Q8WVN8	1;1	1	1	1	1	UBE2Q2	yes	Ubiquitin-conjugating enzyme E2 Q2	*no copy number*	[14 Proteasomal proteins]	pool	7.12627	3.43372
O75317	1;1	1	1	1	1	USP12	yes	Ubiquitin carboxyl-terminal hydrolase 12	*no copy number*	[14 Proteasomal proteins]	pool	6.88023	4.58617
P68543	1;1	1	1	1	1	UBXN2A	yes	UBX domain-containing protein 2A	*no copy number*	[14 Proteasomal proteins]	pool	6.59296	3.54323
Q9UL63	1;1	1	1	1	1	MKLN1	yes	Muskelin	*no copy number*	[14 Proteasomal proteins]	pool	6.56462	4.49934
Q969U6	1;1	1	1	1	1	FBXW5	yes	F-box/WD repeat-containing protein 5	*no copy number*	[14 Proteasomal proteins]	pool	6.40281	3.91989
Q9UKA2	1;1	1	1	1	1	FBXL4	yes	F-box/LRR-repeat protein 4	*no copy number*	[14 Proteasomal proteins]	pool	5.87274	2.86781
Q9UBT2	1;1	1	1	1	1	UBA2	yes	SUMO-activating enzyme subunit 2	*no copy number*	[14 Proteasomal proteins]	pool	5.84193	5.48507
Q9H0M0	1;1	1	1	1	1	WWP1	yes	NEDD4-like E3 ubiquitin-protein ligase WWP1	*no copy number*	[14 Proteasomal proteins]	pool	5.8053	3.88072
Q9HAT8	1;1	1	1	1	1	PELI2	yes	E3 ubiquitin-protein ligase pellino homolog 2	*no copy number*	[14 Proteasomal proteins]	pool	5.76762	3.39908
O43164	1;1	1	1	1	1	PJA2	yes	E3 ubiquitin-protein ligase Praja-2	*no copy number*	[14 Proteasomal proteins]	pool	5.47338	5.49555
P49427	1;1	1	1	1	1	CDC34	yes	Ubiquitin-conjugating enzyme E2 R1	*no copy number*	[14 Proteasomal proteins]	pool	5.02665	3.73638
Q8NFA0	1;1	1	1	1	1	USP32	yes	Ubiquitin carboxyl-terminal hydrolase 32	*no copy number*	[14 Proteasomal proteins]	pool	4.83942	4.8649
O60291	1;1	1	1	1	1	MGRN1	yes	E3 ubiquitin-protein ligase MGRN1	*no copy number*	[14 Proteasomal proteins]	pool	4.66369	3.20716
P61289	1;1	1	1	1	1	PSME3	yes	Proteasome activator complex subunit 3	*no copy number*	[14 Proteasomal proteins]	pool	4.5471	4.49666
O95714	1;1	1	1	1	1	HERC2	yes	E3 ubiquitin-protein ligase HERC2	*no copy number*	[14 Proteasomal proteins]	pool	4.47986	6.35678
Q9UJX6	1;1	1	1	1	1	ANAPC2	yes	Anaphase-promoting complex subunit 2	*no copy number*	[14 Proteasomal proteins]	pool	4.09534	2.77635
O95628	1;1	1	1	1	1	CNOT4	yes	CCR4-NOT transcription complex subunit 4	*no copy number*	[14 Proteasomal proteins]	pool	4.03523	2.95947
Q969U7	1;1	1	1	1	1	PSMG2	yes	Proteasome assembly chaperone 2	*no copy number*	[14 Proteasomal proteins]	pool	3.73697	5.04004
Q5M7Z0	1;1	1	1	1	1	RNFT1	yes	E3 ubiquitin-protein ligase RNFT1	*no copy number*	[14 Proteasomal proteins]	pool	3.44401	3.30315
Q8IX04	1;1	1	1	1	1	UEVLD	yes	Ubiquitin-conjugating enzyme E2 variant 3	*no copy number*	[14 Proteasomal proteins]	pool	3.21277	2.37306
Q9Y508	1;1	1	1	1	1	RNF114	yes	E3 ubiquitin-protein ligase RNF114	*no copy number*	[14 Proteasomal proteins]	pool	3.13185	3.72242
Q9UK99	1;1	1	1	1	1	FBXO3	yes	F-box only protein 3	*no copy number*	[14 Proteasomal proteins]	pool	2.81092	3.06733
Q9BR09	1;1	1	1	1	1	NEURL2	yes	Neuralized-like protein 2	*no copy number*	[14 Proteasomal proteins]	pool	2.71903	1.52065
Q8TAC2	1;1	1	1	1	1	JOSD2	yes	Josephin-2	*no copy number*	[14 Proteasomal proteins]	pool	2.70814	2.76816
Q96LR5	1;1	1	1	1	1	UBE2E2	yes	Ubiquitin-conjugating enzyme E2 E2	*no copy number*	[14 Proteasomal proteins]	pool	2.67525	1.9816
Q9BT73	1;1	1	1	1	1	PSMG3	yes	Proteasome assembly chaperone 3	*no copy number*	[14 Proteasomal proteins]	pool	2.56263	4.12943
Q9UM13	1;1	1	1	1	1	ANAPC10	yes	Anaphase-promoting complex subunit 10	*no copy number*	[14 Proteasomal proteins]	pool	2.51585	3.2581
Q13829	1;1	1	1	1	1	TNFAIP1	yes	BTB/POZ domain-containing adapter for CUL3-mediated RhoA degradation protein 2	*no copy number*	[14 Proteasomal proteins]	pool	2.11391	3.07293
Q53GT1	1;1	1	1	1	1	KLHL22	yes	Kelch-like protein 22	*no copy number*	[14 Proteasomal proteins]	pool	1.92339	3.19311
O94941	1;1	1	1	1	1	UBOX5	yes	RING finger protein 37	*no copy number*	[14 Proteasomal proteins]	pool	1.76827	1.60187
Q9P2N7	1;1	1	1	1	1	KLHL13	yes	Kelch-like protein 13	*no copy number*	[14 Proteasomal proteins]	pool	1.75552	0.622385
Q5JS54	1;1	1	1	1	1	PSMG4	yes	Proteasome assembly chaperone 4	*no copy number*	[14 Proteasomal proteins]	pool	1.5909	2.14225
Q9UH90	1;1	1	1	1	1	FBXO40	yes	F-box only protein 40	*no copy number*	[14 Proteasomal proteins]	pool	1.49307	0.238982
Q92995	1;1	1	1	1	1	USP13	yes	Ubiquitin carboxyl-terminal hydrolase 13	*no copy number*	[14 Proteasomal proteins]	pool	1.43258	1.03839
Q9P2K6	1;1	1	1	1	1	KLHL42	yes	Kelch-like protein 42	*no copy number*	[14 Proteasomal proteins]	pool	1.38762	3.36408
P26374	1;1	1	1	1	1	CHML	yes	Rab protein geranylgeranyltransferase component A 2	*no copy number*	[14 Proteasomal proteins]	pool	1.21902	2.05382
Q9ULR3	1;1	1	1	1	1	PPM1H	yes	Protein phosphatase 1H	*no copy number*	[14 Proteasomal proteins]	pool	1.21546	1.76535
Q96ME1	1;1	1	1	1	1	FBXL18	yes	F-box/LRR-repeat protein 18	*no copy number*	[14 Proteasomal proteins]	pool	1.19007	1.16205
Q8NC69	1;1	1	1	1	1	KCTD6	yes	BTB/POZ domain-containing protein KCTD6	*no copy number*	[14 Proteasomal proteins]	pool	1.18596	1.89733
Q8TB52	1;1	1	1	1	1	FBXO30	yes	F-box only protein 30	*no copy number*	[14 Proteasomal proteins]	pool	1.16254	2.22554
Q8NFY9	1;1	1	1	1	1	KBTBD8	yes	Kelch repeat and BTB domain-containing protein 8	*no copy number*	[14 Proteasomal proteins]	pool	0.84076	3.18655
O14595	1;1	1	1	1	1	CTDSP2	yes	Carboxy-terminal domain RNA polymerase II polypeptide A small phosphatase 2	*no copy number*	[15 Protein kinases & phosphatases]	pool	7.03774	5.35247
O94806	1;1	1	1	1	1	PRKD3	yes	Serine/threonine-protein kinase D3	*no copy number*	[15 Protein kinases & phosphatases]	pool	6.17054	4.14034
P60510	1;1	1	1	1	1	PPP4C	yes	Serine/threonine-protein phosphatase 4 catalytic subunit	*no copy number*	[15 Protein kinases & phosphatases]	pool	6.0486	5.26556
Q16659	1;1	1	1	1	1	MAPK6	yes	Mitogen-activated protein kinase 6	*no copy number*	[15 Protein kinases & phosphatases]	pool	5.20562	5.04683
Q86Y07	1;1	1	1	1	1	VRK2	yes	Serine/threonine-protein kinase VRK2	*no copy number*	[15 Protein kinases & phosphatases]	pool	5.03707	3.62076
O43293	1;1	1	1	1	1	DAPK3	yes	Death-associated protein kinase 3	*no copy number*	[15 Protein kinases & phosphatases]	pool	4.70561	2.98731
Q8N8A2	1;1	1	1	1	1	ANKRD32	yes	Serine/threonine-protein phosphatase 6 regulatory ankyrin repeat subunit B	*no copy number*	[15 Protein kinases & phosphatases]	pool	4.64758	2.83986
Q96SB4	1;1	1	1	1	1	SRPK1	yes	SRSF protein kinase 1	*no copy number*	[15 Protein kinases & phosphatases]	pool	4.60123	4.2272
P30154	1;1	1	1	1	1	PPP2R1B	yes	Serine/threonine-protein phosphatase 2A 65 kDa regulatory subunit A beta isoform	*no copy number*	[15 Protein kinases & phosphatases]	pool	4.46998	3.55292
O15355	1;1	1	1	1	1	PPM1G	yes	Protein phosphatase 1G	*no copy number*	[15 Protein kinases & phosphatases]	pool	4.43431	4.79752
P06239	1;1	1	1	1	0	LCK	yes	Tyrosine-protein kinase LCK	*no copy number*	[15 Protein kinases & phosphatases]	pool	4.39005	0.0247707
Q00534	1;1	1	1	1	1	CDK6	yes	Cyclin-dependent kinase 6	*no copy number*	[15 Protein kinases & phosphatases]	pool	4.33039	4.01796
P78362	1;1	1	1	1	1	SRPK2	yes	SRSF protein kinase 2	*no copy number*	[15 Protein kinases & phosphatases]	pool	4.19941	3.54095
Q96MI6	1;1	1	1	1	1	PPM1M	yes	Protein phosphatase 1M	*no copy number*	[15 Protein kinases & phosphatases]	pool	4.17909	2.83527
Q9H0C8	1;1	1	1	1	1	ILKAP	yes	Integrin-linked kinase-associated serine/threonine phosphatase 2C	*no copy number*	[15 Protein kinases & phosphatases]	pool	4.08755	3.64517
Q99759	1;1	1	1	1	1	MAP3K3	yes	Mitogen-activated protein kinase kinase kinase 3	*no copy number*	[15 Protein kinases & phosphatases]	pool	3.80606	2.81548
Q8IU85	1;1	1	1	1	1	CAMK1D	yes	Calcium/calmodulin-dependent protein kinase type 1D	*no copy number*	[15 Protein kinases & phosphatases]	pool	2.96985	1.91343
P43403	1;1	1	1	1	0	ZAP70	yes	Tyrosine-protein kinase ZAP70	*no copy number*	[15 Protein kinases & phosphatases]	pool	2.87612	0.07664
P53355	1;1	1	1	1	1	DAPK1	yes	Death-associated protein kinase 1	*no copy number*	[15 Protein kinases & phosphatases]	pool	2.86958	3.31554
Q13164	1;1	1	1	1	1	MAPK7	yes	Mitogen-activated protein kinase 7	*no copy number*	[15 Protein kinases & phosphatases]	pool	2.84215	1.43808
Q96RG2	1;1	1	1	1	1	PASK	yes	PAS domain-containing serine/threonine-protein kinase	*no copy number*	[15 Protein kinases & phosphatases]	pool	2.52396	2.19069
Q38SD2	1;1	1	1	1	1	LRRK1	yes	Leucine-rich repeat serine/threonine-protein kinase 1	*no copy number*	[15 Protein kinases & phosphatases]	pool	2.40999	1.0641
O60237	1;1	1	1	1	1	PPP1R12B	yes	Protein phosphatase 1 regulatory subunit 12B	*no copy number*	[15 Protein kinases & phosphatases]	pool	2.35106	2.65156
Q9UNI6	1;1	1	1	1	1	DUSP12	yes	Dual specificity protein phosphatase 12	*no copy number*	[15 Protein kinases & phosphatases]	pool	2.26798	3.15319
Q8NB46	1;1	1	1	1	1	ANKRD52	yes	Serine/threonine-protein phosphatase 6 regulatory ankyrin repeat subunit C	*no copy number*	[15 Protein kinases & phosphatases]	pool	1.76882	2.7324
P43378	1;1	1	1	1	1	PTPN9	yes	Tyrosine-protein phosphatase non-receptor type 9	*no copy number*	[15 Protein kinases & phosphatases]	pool	1.67193	2.61476
P41743	1;1	1	1	1	1	PRKCI	yes	Protein kinase C iota type	*no copy number*	[15 Protein kinases & phosphatases]	pool	1.53305	2.96727
Q8IWU2	1;1	1	1	1	1	LMTK2	yes	Serine/threonine-protein kinase LMTK2	*no copy number*	[15 Protein kinases & phosphatases]	pool	1.48936	1.47406
O95382	1;1	1	1	1	1	MAP3K6	yes	Mitogen-activated protein kinase kinase kinase 6	*no copy number*	[15 Protein kinases & phosphatases]	pool	1.19865	0.936404
Q13237	1;1	1	1	1	1	PRKG2	yes	cGMP-dependent protein kinase 2	*no copy number*	[15 Protein kinases & phosphatases]	pool	1.19233	1.1519
P53778	1;1	1	1	1	1	MAPK12	yes	Mitogen-activated protein kinase 12	*no copy number*	[15 Protein kinases & phosphatases]	pool	0.845565	3.88957
Q6DT37	1;1	1	1	1	1	CDC42BPG	yes	Serine/threonine-protein kinase MRCK gamma	*no copy number*	[15 Protein kinases & phosphatases]	pool	0.711978	0.202503
Q11203	1;1	1	1	1	1	ST3GAL3	yes	CMP-N-acetylneuraminate-beta-1,4-galactoside alpha-2,3-sialyltransferase	*no copy number*	[16 Protein processing]	pool	7.47096	3.47538
O00587	1;1	1	1	1	1	MFNG	yes	Beta-1,3-N-acetylglucosaminyltransferase manic fringe	*no copy number*	[16 Protein processing]	pool	5.91552	6.38881
Q9UK97	1;1	1	1	1	1	FBXO9	yes	F-box only protein 9	*no copy number*	[16 Protein processing]	pool	5.74622	4.48829
Q8TBM8	1;1	1	1	1	1	DNAJB14	yes	DnaJ homolog subfamily B member 14	*no copy number*	[16 Protein processing]	pool	5.54013	4.78957
Q11206	1;1	1	1	1	1	ST3GAL4	yes	CMP-N-acetylneuraminate-beta-galactosamide-alpha-2,3-sialyltransferase 4	*no copy number*	[16 Protein processing]	pool	4.81928	1.04019
Q9Y314	1;1	1	1	1	1	NOSIP	yes	Nitric oxide synthase-interacting protein	*no copy number*	[16 Protein processing]	pool	4.53971	4.30861
Q8IUH5	1;1	1	1	1	1	ZDHHC17	yes	Palmitoyltransferase ZDHHC17	*no copy number*	[16 Protein processing]	pool	4.1521	3.85363
Q9NQH7	1;1	1	1	1	1	XPNPEP3	yes	Xaa-Pro aminopeptidase 3	*no copy number*	[16 Protein processing]	pool	3.95022	2.41858
O75356	1;1	1	1	1	1	ENTPD5	yes	Ectonucleoside triphosphate diphosphohydrolase 5	*no copy number*	[16 Protein processing]	pool	3.93031	2.2066
Q9UIJ5	1;1	1	1	1	1	ZDHHC2	yes	Palmitoyltransferase ZDHHC2	*no copy number*	[16 Protein processing]	pool	3.81609	3.71842
P61599	1;1	1	1	1	1	NAA20	yes	N-alpha-acetyltransferase 20	*no copy number*	[16 Protein processing]	pool	3.36797	3.83488
Q02742	1;1	1	1	1	1	GCNT1	yes	Beta-1,3-galactosyl-O-glycosyl-glycoprotein beta-1,6-N-acetylglucosaminyltransferase	*no copy number*	[16 Protein processing]	pool	3.27318	4.64662
P21980	1;1	1	1	1	0	TGM2	yes	Protein-glutamine gamma-glutamyltransferase 2	*no copy number*	[16 Protein processing]	pool	3.09007	0.16629
Q8NAT1	1;1	1	1	1	1	POMGNT2	yes	Protein O-linked-mannose beta-1,4-N-acetylglucosaminyltransferase 2	*no copy number*	[16 Protein processing]	pool	2.26037	1.60069
Q9UKU6	1;1	1	1	1	0	TRHDE	yes	Thyrotropin-releasing hormone-degrading ectoenzyme	*no copy number*	[16 Protein processing]	pool	2.13371	0.0585183
O95302	1;1	1	1	1	1	FKBP9	yes	Peptidyl-prolyl cis-trans isomerase FKBP9	*no copy number*	[16 Protein processing]	pool	1.78208	2.69583
Q96EU7	1;1	1	1	1	1	C1GALT1C1	yes	C1GALT1-specific chaperone 1	*no copy number*	[16 Protein processing]	pool	1.25299	3.31242
Q08188	1;1	1	1	1	0	TGM3	yes	Protein-glutamine gamma-glutamyltransferase E	*no copy number*	[16 Protein processing]	pool	0.207263	0.0015995
Q96AY3	1;1	1	1	0	1	FKBP10	yes	Peptidyl-prolyl cis-trans isomerase FKBP10	*no copy number*	[16 Protein processing]	pool	0.1505	2.9635
P02792	1;1	1	1	1	1	FTL	yes	Ferritin light chain	*no copy number*	[17 Secretory proteins]	pool	12.9956	10.0093
P01344	1;1	1	1	1	0	IGF2	yes	Insulin-like growth factor II	*no copy number*	[17 Secretory proteins]	pool	6.72182	0.0275561
O75629	1;1	1	1	1	1	CREG1	yes	Protein CREG1	*no copy number*	[17 Secretory proteins]	pool	6.57073	5.79939
A0A0C4DH29	1;1	1	1	1	0	IGHV1-3	yes	Immunoglobulin heavy variable 1-3	*no copy number*	[17 Secretory proteins]	pool	3.98982	0.00502225
P28300	1;1	1	1	1	1	LOX	yes	Protein-lysine 6-oxidase	*no copy number*	[17 Secretory proteins]	pool	3.4486	1.22401
P32455	1;1	1	1	1	0	GBP1	yes	Guanylate-binding protein 1	*no copy number*	[17 Secretory proteins]	pool	3.22357	0.140068
P0DOY2	1;1	1	1	1	0	IGLC2	yes	Immunoglobulin lambda constant 2	*no copy number*	[17 Secretory proteins]	pool	3.0726	0.00494469
P01599	1;1	1	1	1	0	IGKV1-17	yes	Immunoglobulin kappa variable 1-17	*no copy number*	[17 Secretory proteins]	pool	2.88163	0.00631469
P12544	1;1	1	1	1	0	GZMA	yes	Granzyme A	*no copy number*	[17 Secretory proteins]	pool	2.80721	0.0142224
Q96DX4	1;1	1	1	1	1	RSPRY1	yes	RING finger and SPRY domain-containing protein 1	*no copy number*	[17 Secretory proteins]	pool	2.61599	3.26591
P14222	1;1	1	1	1	0	PRF1	yes	Perforin-1	*no copy number*	[17 Secretory proteins]	pool	2.56474	0.0689005
P22692	1;1	1	1	1	1	IGFBP4	yes	Insulin-like growth factor-binding protein 4	*no copy number*	[17 Secretory proteins]	pool	2.49516	0.613401
Q8N8R5	1;1	1	1	1	1	C2orf69	yes	UPF0565 protein C2orf69	*no copy number*	[17 Secretory proteins]	pool	2.36132	2.8693
Q14314	1;1	1	1	1	1	FGL2	yes	Fibroleukin	*no copy number*	[17 Secretory proteins]	pool	2.23115	0.429676
P78333	1;1	1	1	1	1	GPC5	yes	Glypican-5	*no copy number*	[17 Secretory proteins]	pool	2.15589	0.768835
O95967	1;1	1	1	1	1	EFEMP2	yes	EGF-containing fibulin-like extracellular matrix protein 2	*no copy number*	[17 Secretory proteins]	pool	2.12849	1.93745
Q3B7J2	1;1	1	1	1	1	GFOD2	yes	Glucose-fructose oxidoreductase domain-containing protein 2	*no copy number*	[17 Secretory proteins]	pool	1.9175	1.75252
Q16270	1;1	1	1	1	1	IGFBP7	yes	Insulin-like growth factor-binding protein 7	*no copy number*	[17 Secretory proteins]	pool	1.90343	1.29918
Q9NS15	1;1	1	1	1	1	LTBP3	yes	Latent-transforming growth factor beta-binding protein 3	*no copy number*	[17 Secretory proteins]	pool	1.89265	1.43772
P01877	1;1	1	1	1	0	IGHA2	yes	Immunoglobulin heavy constant alpha 2	*no copy number*	[17 Secretory proteins]	pool	1.63325	0.00277998
Q8WUJ3	1;1	1	1	1	0	CEMIP	yes	Cell migration-inducing and hyaluronan-binding protein (KIAA1199)	*no copy number*	[17 Secretory proteins]	pool	1.57411	0.0473675
P17213	1;1	1	1	1	0	BPI	yes	Bactericidal permeability-increasing protein	*no copy number*	[17 Secretory proteins]	pool	1.57401	0.0183875
P01700	1;1	1	1	1	0	IGLV1-47	yes	Immunoglobulin lambda variable 1-47	*no copy number*	[17 Secretory proteins]	pool	1.55681	0.0048116
B9A064	1;1	1	1	1	0	IGLL5	yes	Immunoglobulin lambda-like polypeptide 5	*no copy number*	[17 Secretory proteins]	pool	1.53288	0.0020331
A0A0B4J1X5	1;1	1	1	1	0	IGHV3-74	yes	Immunoglobulin heavy variable 3-74	*no copy number*	[17 Secretory proteins]	pool	0.942009	0.00506474
Q9H8L6	1;1	1	1	1	0	MMRN2	yes	Multimerin-2	*no copy number*	[17 Secretory proteins]	pool	0.913313	0.136871
Q13835	1;1	1	1	1	0	PKP1	yes	Plakophilin-1	*no copy number*	[17 Secretory proteins]	pool	0.896475	0.00292339
P07585	1;1	1	1	1	0	DCN	yes	Decorin	*no copy number*	[17 Secretory proteins]	pool	0.77715	0.121329
P13497	1;1	1	1	1	1	BMP1	yes	Bone morphogenetic protein 1	*no copy number*	[17 Secretory proteins]	pool	0.701559	1.42638
P24347	1;1	1	1	1	1	MMP11	yes	Stromelysin-3	*no copy number*	[17 Secretory proteins]	pool	0.572994	1.02157
O00468	1;1	1	1	1	1	AGRN	yes	Agrin	*no copy number*	[17 Secretory proteins]	pool	0.569298	0.519452
A0A0B4J1X8	1;1	1	1	1	0	IGHV3-43	yes	Immunoglobulin heavy variable 3-43	*no copy number*	[17 Secretory proteins]	pool	0.302199	0.00533127
Q96PB7	1;1	1	1	1	0	OLFM3	yes	Noelin-3	*no copy number*	[17 Secretory proteins]	pool	0.293656	0.00918501
P35555	1;1	1	1	1	1	FBN1	yes	Fibrillin-1	*no copy number*	[17 Secretory proteins]	pool	0.267832	0.439374
P35443	1;1	1	1	1	0	THBS4	yes	Thrombospondin-4	*no copy number*	[17 Secretory proteins]	pool	0.244468	0.058702
Q92485	1;1	1	1	0	1	SMPDL3B	yes	Acid sphingomyelinase-like phosphodiesterase 3b	*no copy number*	[17 Secretory proteins]	pool	0.0885496	0.837819
P0DP24	1;1	1	1	1	1	CALM2	yes	Calmodulin-2	*no copy number*	[18 Signaling & adapter proteins]	pool	10.2836	7.15774
P55061	1;1	1	1	1	1	TMBIM6	yes	Bax inhibitor 1	*no copy number*	[18 Signaling & adapter proteins]	pool	8.84677	7.22769
Q92503	1;1	1	1	1	1	SEC14L1	yes	SEC14-like protein 1	*no copy number*	[18 Signaling & adapter proteins]	pool	8.82492	4.75611
Q12980	1;1	1	1	1	1	NPRL3	yes	ATOR complex protein NPRL3	*no copy number*	[18 Signaling & adapter proteins]	pool	7.31019	3.08717
Q9HCH3	1;1	1	1	1	1	CPNE5	yes	Copine-5	*no copy number*	[18 Signaling & adapter proteins]	pool	6.96704	1.37569
O43914	1;1	1	1	1	1	TYROBP	yes	TYRO protein tyrosine kinase-binding protein	*no copy number*	[18 Signaling & adapter proteins]	pool	6.77193	4.65504
Q86VP1	1;1	1	1	1	1	TAX1BP1	yes	Tax1-binding protein 1	*no copy number*	[18 Signaling & adapter proteins]	pool	6.43766	5.232
Q05084	1;1	1	1	1	1	ICA1	yes	Islet cell autoantigen 1	*no copy number*	[18 Signaling & adapter proteins]	pool	6.01627	4.30115
Q9P0M2	1;1	1	1	1	1	AKAP7	yes	A-kinase anchor protein 7 isoform gamma	*no copy number*	[18 Signaling & adapter proteins]	pool	5.89733	1.47255
Q9HB19	1;1	1	1	1	1	PLEKHA2	yes	Pleckstrin homology domain-containing family A member 2	*no copy number*	[18 Signaling & adapter proteins]	pool	5.27897	3.92096
Q9NZJ9	1;1	1	1	1	1	NUDT4	yes	Diphosphoinositol polyphosphate phosphohydrolase 2	*no copy number*	[18 Signaling & adapter proteins]	pool	5.13368	5.22794
Q13480	1;1	1	1	1	1	GAB1	yes	GRB2-associated-binding protein 1	*no copy number*	[18 Signaling & adapter proteins]	pool	4.95822	3.53709
P78314	1;1	1	1	1	1	SH3BP2	yes	SH3 domain-binding protein 2	*no copy number*	[18 Signaling & adapter proteins]	pool	4.84875	4.36649
Q9BZZ5	1;1	1	1	1	1	API5	yes	Apoptosis inhibitor 5	*no copy number*	[18 Signaling & adapter proteins]	pool	4.83614	4.985
Q99996	1;1	1	1	1	1	AKAP9	yes	A-kinase anchor protein 9	*no copy number*	[18 Signaling & adapter proteins]	pool	4.68788	4.52687
O75888	1;1	1	1	1	1	TNFSF13	yes	Tumor necrosis factor ligand superfamily member 13	*no copy number*	[18 Signaling & adapter proteins]	pool	4.5778	1.91964
Q14151	1;1	1	1	1	1	SAFB2	yes	Scaffold attachment factor B2	*no copy number*	[18 Signaling & adapter proteins]	pool	4.33346	4.03655
Q9P0N9	1;1	1	1	1	1	TBC1D7	yes	TBC1 domain family member 7	*no copy number*	[18 Signaling & adapter proteins]	pool	3.78413	3.74658
P53779	1;1	1	1	1	1	MAPK10	yes	Mitogen-activated protein kinase 10	*no copy number*	[18 Signaling & adapter proteins]	pool	3.76535	0.293454
O00221	1;1	1	1	1	1	NFKBIE	yes	NF-kappa-B inhibitor epsilon	*no copy number*	[18 Signaling & adapter proteins]	pool	3.70074	1.84162
Q9H6S1	1;1	1	1	1	1	AZI2	yes	5-Azacytidine-induced protein 2	*no copy number*	[18 Signaling & adapter proteins]	pool	3.60504	4.11461
Q9BUN5	1;1	1	1	1	1	CCDC28B	yes	Coiled-coil domain-containing protein 28B	*no copy number*	[18 Signaling & adapter proteins]	pool	3.56205	5.13778
O43924	1;1	1	1	1	1	PDE6D	yes	Retinal rod rhodopsin-sensitive cGMP 3',5'-cyclic phosphodiesterase subunit delta	*no copy number*	[18 Signaling & adapter proteins]	pool	3.5307	3.8378
O43187	1;1	1	1	1	1	IRAK2	yes	Interleukin-1 receptor-associated kinase-like 2	*no copy number*	[18 Signaling & adapter proteins]	pool	3.52763	3.28229
Q92997	1;1	1	1	1	1	DVL3	yes	Segment polarity protein dishevelled homolog DVL3	*no copy number*	[18 Signaling & adapter proteins]	pool	3.48929	3.25454
Q9UPR0	1;1	1	1	1	1	PLCL2	yes	Inactive phospholipase C-like protein 2	*no copy number*	[18 Signaling & adapter proteins]	pool	2.90708	1.37665
O95271	1;1	1	1	1	1	TNKS	yes	Poly ADP-ribose polymerase tankyrase-1	*no copy number*	[18 Signaling & adapter proteins]	pool	2.82792	3.48719
Q9H2K2	1;1	1	1	1	1	TNKS2	yes	Poly ADP-ribose polymerase tankyrase-2	*no copy number*	[18 Signaling & adapter proteins]	pool	2.73429	3.90768
Q86UL8	1;1	1	1	1	1	MAGI2	yes	Membrane-associated guanylate kinase, WW and PDZ domain-containing protein 2	*no copy number*	[18 Signaling & adapter proteins]	pool	2.7021	1.06307
Q92636	1;1	1	1	1	1	NSMAF	yes	Protein FAN	*no copy number*	[18 Signaling & adapter proteins]	pool	2.6606	3.62395
Q7RTV5	1;1	1	1	1	1	PRXL2C	yes	Peroxiredoxin-like 2C (AAED1)	*no copy number*	[18 Signaling & adapter proteins]	pool	2.58946	3.32892
Q9NRF2	1;1	1	1	1	1	SH2B1	yes	SH2B adapter protein 1	*no copy number*	[18 Signaling & adapter proteins]	pool	2.58652	2.78779
O75912	1;1	1	1	1	1	DGKI	yes	Diacylglycerol kinase iota	*no copy number*	[18 Signaling & adapter proteins]	pool	2.56483	2.56811
Q9BQT9	1;1	1	1	1	1	CLSTN3	yes	Calsyntenin-3	*no copy number*	[18 Signaling & adapter proteins]	pool	2.51995	2.47992
Q8IVF7	1;1	1	1	1	1	FMNL3	yes	Formin-like protein 3	*no copy number*	[18 Signaling & adapter proteins]	pool	2.32464	2.97841
Q9BX66	1;1	1	1	1	1	SORBS1	yes	Sorbin and SH3 domain-containing protein 1	*no copy number*	[18 Signaling & adapter proteins]	pool	2.30467	0.874702
Q5T011	1;1	1	1	1	1	SZT2	yes	KICSTOR complex protein SZT2	*no copy number*	[18 Signaling & adapter proteins]	pool	2.10772	2.93593
O00459	1;1	1	1	1	1	PIK3R2	yes	Phosphatidylinositol 3-kinase regulatory subunit beta	*no copy number*	[18 Signaling & adapter proteins]	pool	2.03522	1.32001
Q9HB21	1;1	1	1	1	1	PLEKHA1	yes	Pleckstrin homology domain-containing family A member 1	*no copy number*	[18 Signaling & adapter proteins]	pool	1.95927	1.08388
Q86YM7	1;1	1	1	1	1	HOMER1	yes	Homer protein homolog 1	*no copy number*	[18 Signaling & adapter proteins]	pool	1.90397	0.953794
Q9NRD5	1;1	1	1	1	1	PICK1	yes	PRKCA-binding protein	*no copy number*	[18 Signaling & adapter proteins]	pool	1.80247	1.94787
Q6DKJ4	1;1	1	1	1	1	NXN	yes	Nucleoredoxin	*no copy number*	[18 Signaling & adapter proteins]	pool	1.79799	0.431571
Q7RTR2	1;1	1	1	1	1	NLRC3	yes	NLR family CARD domain-containing protein 3	*no copy number*	[18 Signaling & adapter proteins]	pool	1.72521	3.21823
Q92851	1;1	1	1	1	1	CASP10	yes	Caspase-10	*no copy number*	[18 Signaling & adapter proteins]	pool	1.7101	2.81508
Q15048	1;1	1	1	1	1	LRRC14	yes	Leucine-rich repeat-containing protein 14	*no copy number*	[18 Signaling & adapter proteins]	pool	1.42895	2.26982
Q5VU97	1;1	1	1	1	1	CACHD1	yes	VWFA and cache domain-containing protein 1	*no copy number*	[18 Signaling & adapter proteins]	pool	1.36756	0.245563
Q9NVD7	1;1	1	1	1	0	PARVA	yes	Alpha-parvin	*no copy number*	[18 Signaling & adapter proteins]	pool	1.34603	0.0326254
Q9NPH3	1;1	1	1	1	1	IL1RAP	yes	Interleukin-1 receptor accessory protein	*no copy number*	[18 Signaling & adapter proteins]	pool	1.28354	3.63012
P56945	1;1	1	1	1	1	BCAR1	yes	Breast cancer anti-estrogen resistance protein 1	*no copy number*	[18 Signaling & adapter proteins]	pool	1.05905	1.48029
Q9UBB6	1;1	1	1	1	1	NCDN	yes	Neurochondrin	*no copy number*	[18 Signaling & adapter proteins]	pool	0.904266	2.15518
O94907	1;1	1	1	1	1	DKK1	yes	Dickkopf-related protein 1	*no copy number*	[18 Signaling & adapter proteins]	pool	0.478564	1.92397
A6NFQ2	1;1	1	1	1	1	TCAF2	yes	TRPM8 channel-associated factor 2 (FAM115C)	*no copy number*	[18 Signaling & adapter proteins]	pool	0.470087	0.270153
Q9BQL6	1;1	1	1	1	0	FERMT1	yes	Fermitin family homolog 1	*no copy number*	[18 Signaling & adapter proteins]	pool	0.254532	0.074694
Q8WYJ6	1;1	1	1	1	1	SEPTIN1	yes	Septin-1 (SEPT1)	*no copy number*	[19 Small GTPases & regulators]	pool	5.89807	0.264437
Q9NVN3	1;1	1	1	1	1	RIC8B	yes	Synembryn-B	*no copy number*	[19 Small GTPases & regulators]	pool	5.36051	2.23494
Q7Z6I6	1;1	1	1	1	1	ARHGAP30	yes	Rho GTPase-activating protein 30	*no copy number*	[19 Small GTPases & regulators]	pool	4.97741	3.32568
Q5TC63	1;1	1	1	1	1	GRTP1	yes	Growth hormone-regulated TBC protein 1	*no copy number*	[19 Small GTPases & regulators]	pool	4.63128	0.984072
Q8TCE6	1;1	1	1	1	1	DENND10	yes	DENN domain-containing protein 10 (FAM45A)	*no copy number*	[19 Small GTPases & regulators]	pool	4.51202	2.98006
P17081	1;1	1	1	1	1	RHOQ	yes	Rho-related GTP-binding protein RhoQ	*no copy number*	[19 Small GTPases & regulators]	pool	4.19787	3.92578
Q9UNA1	1;1	1	1	1	1	ARHGAP26	yes	Rho GTPase-activating protein 26	*no copy number*	[19 Small GTPases & regulators]	pool	4.18844	0.472883
Q9H6A0	1;1	1	1	1	1	DENND2D	yes	DENN domain-containing protein 2D	*no copy number*	[19 Small GTPases & regulators]	pool	3.99021	3.49253
P20592	1;1	1	1	1	1	MX2	yes	Interferon-induced GTP-binding protein Mx2	*no copy number*	[19 Small GTPases & regulators]	pool	3.73919	0.341476
Q8IV53	1;1	1	1	1	1	DENND1C	yes	DENN domain-containing protein 1C	*no copy number*	[19 Small GTPases & regulators]	pool	3.51217	1.51559
Q9UH65	1;1	1	1	1	1	SWAP70	yes	Switch-associated protein 70	*no copy number*	[19 Small GTPases & regulators]	pool	3.48848	3.21945
Q92546	1;1	1	1	1	1	RGP1	yes	RAB6A-GEF complex partner protein 2	*no copy number*	[19 Small GTPases & regulators]	pool	3.05589	3.05515
Q9UGK8	1;1	1	1	1	1	SERGEF	yes	Secretion-regulating guanine nucleotide exchange factor	*no copy number*	[19 Small GTPases & regulators]	pool	3.00705	3.4814
Q96KC2	1;1	1	1	1	1	ARL5B	yes	ADP-ribosylation factor-like protein 5B	*no copy number*	[19 Small GTPases & regulators]	pool	2.95654	4.19525
O14966	1;1	1	1	1	1	RAB29	yes	Ras-related protein Rab-7L1 (RAB7L1)	*no copy number*	[19 Small GTPases & regulators]	pool	2.83803	2.43753
Q9UNT1	1;1	1	1	1	1	RABL2B	yes	Rab-like protein 2B	*no copy number*	[19 Small GTPases & regulators]	pool	2.58192	1.39915
Q96P50	1;1	1	1	1	1	ACAP3	yes	Arf-GAP with coiled-coil, ANK repeat and PH domain-containing protein 3	*no copy number*	[19 Small GTPases & regulators]	pool	2.49005	2.28925
P51157	1;1	1	1	1	1	RAB28	yes	Ras-related protein Rab-28	*no copy number*	[19 Small GTPases & regulators]	pool	2.42857	2.94367
Q86YS6	1;1	1	1	1	1	RAB43	yes	Ras-related protein Rab-43	*no copy number*	[19 Small GTPases & regulators]	pool	2.36248	0.694677
Q9UPU7	1;1	1	1	1	1	TBC1D2B	yes	TBC1 domain family member 2B	*no copy number*	[19 Small GTPases & regulators]	pool	2.25866	2.04369
Q9ULC3	1;1	1	1	1	1	RAB23	yes	Ras-related protein Rab-23	*no copy number*	[19 Small GTPases & regulators]	pool	2.09263	1.70264
P52735	1;1	1	1	1	1	VAV2	yes	Guanine nucleotide exchange factor VAV2	*no copy number*	[19 Small GTPases & regulators]	pool	2.07527	0.378662
Q9NU19	1;1	1	1	1	1	TBC1D22B	yes	TBC1 domain family member 22B	*no copy number*	[19 Small GTPases & regulators]	pool	2.00874	2.11918
Q6ZT07	1;1	1	1	1	1	TBC1D9	yes	TBC1 domain family member 9	*no copy number*	[19 Small GTPases & regulators]	pool	1.88808	1.79561
O43739	1;1	1	1	1	1	CYTH3	yes	Cytohesin-3	*no copy number*	[19 Small GTPases & regulators]	pool	1.66834	0.647344
Q9Y4F1	1;1	1	1	1	1	FARP1	yes	FERM, ARHGEF and pleckstrin domain-containing protein 1	*no copy number*	[19 Small GTPases & regulators]	pool	1.22091	0.249011
Q96DA2	1;1	1	1	1	1	RAB39B	yes	Ras-related protein Rab-39B	*no copy number*	[19 Small GTPases & regulators]	pool	0.369421	0.974121
P60763	1;1	1	1	0	1	RAC3	yes	Ras-related C3 botulinum toxin substrate 3	*no copy number*	[19 Small GTPases & regulators]	pool	0.0304669	2.95041
P26373	1;1	1	1	1	1	RPL13	yes	60S ribosomal protein L13	*no copy number*	[20 Transcription & translation]	pool	10.1594	8.98323
P61254	1;1	1	1	1	1	RPL26	yes	60S ribosomal protein L26	*no copy number*	[20 Transcription & translation]	pool	10.0561	9.49259
P27635	1;1	1	1	1	1	RPL10	yes	60S ribosomal protein L10	*no copy number*	[20 Transcription & translation]	pool	9.89399	9.93972
Q14498	1;1	1	1	1	1	RBM39	yes	RNA-binding protein 39	*no copy number*	[20 Transcription & translation]	pool	9.76327	7.58187
P27694	1;1	1	1	1	1	RPA1	yes	Replication protein A 70 kDa DNA-binding subunit	*no copy number*	[20 Transcription & translation]	pool	9.74915	4.00695
P62888	1;1	1	1	1	1	RPL30	yes	60S ribosomal protein L30	*no copy number*	[20 Transcription & translation]	pool	9.73292	8.9413
P62266	1;1	1	1	1	1	RPS23	yes	40S ribosomal protein S23	*no copy number*	[20 Transcription & translation]	pool	9.70077	9.55284
P62913	1;1	1	1	1	1	RPL11	yes	60S ribosomal protein L11	*no copy number*	[20 Transcription & translation]	pool	9.56109	9.08258
P36578	1;1	1	1	1	1	RPL4	yes	60S ribosomal protein L4	*no copy number*	[20 Transcription & translation]	pool	9.39507	9.81337
P61353	1;1	1	1	1	1	RPL27	yes	60S ribosomal protein L27	*no copy number*	[20 Transcription & translation]	pool	9.30878	8.54349
P62263	1;1	1	1	1	1	RPS14	yes	40S ribosomal protein S14	*no copy number*	[20 Transcription & translation]	pool	9.09962	8.85095
P62851	1;1	1	1	1	1	RPS25	yes	60S ribosomal protein L25	*no copy number*	[20 Transcription & translation]	pool	9.01015	8.19353
P18621	1;1	1	1	1	1	RPL17	yes	60S ribosomal protein L17	*no copy number*	[20 Transcription & translation]	pool	8.89349	9.16316
P62424	1;1	1	1	1	1	RPL7A	yes	60S ribosomal protein L7a	*no copy number*	[20 Transcription & translation]	pool	8.88695	9.12488
P62917	1;1	1	1	1	1	RPL8	yes	60S ribosomal protein L8	*no copy number*	[20 Transcription & translation]	pool	8.81992	8.38281
P39023	1;1	1	1	1	1	RPL3	yes	60S ribosomal protein L3	*no copy number*	[20 Transcription & translation]	pool	8.80966	8.74421
P62847	1;1	1	1	1	1	RPS24	yes	40S ribosomal protein S24	*no copy number*	[20 Transcription & translation]	pool	8.76269	9.7755
Q07020	1;1	1	1	1	1	RPL18	yes	60S ribosomal protein L18	*no copy number*	[20 Transcription & translation]	pool	8.66215	8.83583
Q02543	1;1	1	1	1	1	RPL18A	yes	60S ribosomal protein L18a	*no copy number*	[20 Transcription & translation]	pool	8.63267	8.54494
P62750	1;1	1	1	1	1	RPL23A	yes	60S ribosomal protein L23a	*no copy number*	[20 Transcription & translation]	pool	8.56041	8.39329
P42766	1;1	1	1	1	1	RPL35	yes	60S ribosomal protein L35	*no copy number*	[20 Transcription & translation]	pool	8.44308	8.86359
P18124	1;1	1	1	1	1	RPL7	yes	60S ribosomal protein L7	*no copy number*	[20 Transcription & translation]	pool	8.36287	9.01862
Q02878	1;1	1	1	1	1	RPL6	yes	60S ribosomal protein L6	*no copy number*	[20 Transcription & translation]	pool	8.34287	8.90768
P62829	1;1	1	1	1	1	RPL23	yes	60S ribosomal protein L23	*no copy number*	[20 Transcription & translation]	pool	8.31824	8.81674
O00470	1;1	1	1	1	1	MEIS1	yes	Homeobox protein Meis1	*no copy number*	[20 Transcription & translation]	pool	8.27926	7.04348
P83731	1;1	1	1	1	1	RPL24	yes	60S ribosomal protein L24	*no copy number*	[20 Transcription & translation]	pool	8.04603	8.37205
P50914	1;1	1	1	1	1	RPL14	yes	60S ribosomal protein L14	*no copy number*	[20 Transcription & translation]	pool	8.02253	7.94829
P46777	1;1	1	1	1	1	RPL5	yes	60S ribosomal protein L5	*no copy number*	[20 Transcription & translation]	pool	7.95824	8.67138
P84103	1;1	1	1	1	1	SRSF3	yes	Serine/arginine-rich splicing factor 3	*no copy number*	[20 Transcription & translation]	pool	7.86942	6.15212
P17844	1;1	1	1	1	1	DDX5	yes	Probable ATP-dependent RNA helicase DDX5	*no copy number*	[20 Transcription & translation]	pool	7.84096	8.60208
Q9H0Z9	1;1	1	1	1	1	RBM38	yes	RNA-binding protein 38	*no copy number*	[20 Transcription & translation]	pool	7.80224	5.10772
Q99717	1;1	1	1	1	1	SMAD5	yes	Mothers against decapentaplegic homolog 5	*no copy number*	[20 Transcription & translation]	pool	7.50953	3.75315
P53999	1;1	1	1	1	1	SUB1	yes	Activated RNA polymerase II transcriptional coactivator p15	*no copy number*	[20 Transcription & translation]	pool	7.50153	7.23913
P35268	1;1	1	1	1	1	RPL22	yes	60S ribosomal protein L22	*no copy number*	[20 Transcription & translation]	pool	7.39644	7.22953
P32969	1;1	1	1	1	1	RPL9	yes	60S ribosomal protein L9	*no copy number*	[20 Transcription & translation]	pool	7.2796	8.44883
P19388	1;1	1	1	1	1	POLR2E	yes	DNA-directed RNA polymerases I, II, and III subunit RPABC1	*no copy number*	[20 Transcription & translation]	pool	7.26593	5.03282
O75940	1;1	1	1	1	1	SMNDC1	yes	Survival of motor neuron-related-splicing factor 30	*no copy number*	[20 Transcription & translation]	pool	7.15264	3.52854
Q9BWF3	1;1	1	1	1	1	RBM4	yes	RNA-binding protein 4	*no copy number*	[20 Transcription & translation]	pool	7.1171	5.71467
Q9Y6Y0	1;1	1	1	1	1	IVNS1ABP	yes	Influenza virus NS1A-binding protein	*no copy number*	[20 Transcription & translation]	pool	6.96464	5.63185
Q8WVV9	1;1	1	1	1	1	HNRNPLL	yes	Heterogeneous nuclear ribonucleoprotein L-like	*no copy number*	[20 Transcription & translation]	pool	6.86494	4.77048
Q9BUJ2	1;1	1	1	1	1	HNRNPUL1	yes	Heterogeneous nuclear ribonucleoprotein U-like protein 1	*no copy number*	[20 Transcription & translation]	pool	6.73868	5.59997
Q969E4	1;1	1	1	1	1	TCEAL3	yes	Transcription elongation factor A protein-like 3	*no copy number*	[20 Transcription & translation]	pool	6.35517	3.65681
P55769	1;1	1	1	1	1	SNU13	yes	NHP2-like protein 1 (NHP2L1)	*no copy number*	[20 Transcription & translation]	pool	6.34845	5.25848
Q14135	1;1	1	1	1	1	VGLL4	yes	Transcription cofactor vestigial-like protein 4	*no copy number*	[20 Transcription & translation]	pool	6.2793	4.11371
Q6VMQ6	1;1	1	1	1	1	ATF7IP	yes	Activating transcription factor 7-interacting protein 1	*no copy number*	[20 Transcription & translation]	pool	6.26544	4.69613
Q15029	1;1	1	1	1	1	EFTUD2	yes	116 kDa U5 small nuclear ribonucleoprotein component	*no copy number*	[20 Transcription & translation]	pool	6.07073	5.24022
O75030	1;1	1	1	1	1	MITF	yes	Microphthalmia-associated transcription factor	*no copy number*	[20 Transcription & translation]	pool	6.01171	2.289
P35637	1;1	1	1	1	1	FUS	yes	RNA-binding protein FUS	*no copy number*	[20 Transcription & translation]	pool	5.94325	5.3107
P62995	1;1	1	1	1	1	TRA2B	yes	Transformer-2 protein homolog beta	*no copy number*	[20 Transcription & translation]	pool	5.91163	7.03326
Q8N3S3	1;1	1	1	1	1	PHTF2	yes	Putative homeodomain transcription factor 2	*no copy number*	[20 Transcription & translation]	pool	5.89296	3.99245
Q15596	1;1	1	1	1	1	NCOA2	yes	Nuclear receptor coactivator 2	*no copy number*	[20 Transcription & translation]	pool	5.77507	4.04228
Q9UNP9	1;1	1	1	1	1	PPIE	yes	Peptidyl-prolyl cis-trans isomerase E	*no copy number*	[20 Transcription & translation]	pool	5.61105	4.23744
Q00978	1;1	1	1	1	1	IRF9	yes	Interferon regulatory factor 9	*no copy number*	[20 Transcription & translation]	pool	5.52896	4.14391
Q8TBC3	1;1	1	1	1	1	SHKBP1	yes	SH3KBP1-binding protein 1	*no copy number*	[20 Transcription & translation]	pool	5.45705	4.19578
Q9UMS5	1;1	1	1	1	1	PHTF1	yes	Putative homeodomain transcription factor 1	*no copy number*	[20 Transcription & translation]	pool	5.45135	4.91786
P19338	1;1	1	1	1	1	NCL	yes	Nucleolin	*no copy number*	[20 Transcription & translation]	pool	5.38509	6.87097
P47813	1;1	1	1	1	1	EIF1AX	yes	Eukaryotic translation initiation factor 1A X-chromosomal	*no copy number*	[20 Transcription & translation]	pool	5.31198	4.47712
P55265	1;1	1	1	1	1	ADAR	yes	Double-stranded RNA-specific adenosine deaminase	*no copy number*	[20 Transcription & translation]	pool	5.25712	5.21903
Q92945	1;1	1	1	1	1	KHSRP	yes	Far upstream element-binding protein 2	*no copy number*	[20 Transcription & translation]	pool	5.19917	5.60297
Q9Y5A9	1;1	1	1	1	1	YTHDF2	yes	YTH domain-containing family protein 2	*no copy number*	[20 Transcription & translation]	pool	5.02029	4.88244
P08621	1;1	1	1	1	1	SNRNP70	yes	U1 small nuclear ribonucleoprotein 70 kDa	*no copy number*	[20 Transcription & translation]	pool	4.96614	5.68075
O00267	1;1	1	1	1	1	SUPT5H	yes	Transcription elongation factor SPT5	*no copy number*	[20 Transcription & translation]	pool	4.94407	4.24525
O76021	1;1	1	1	1	1	RSL1D1	yes	Ribosomal L1 domain-containing protein 1	*no copy number*	[20 Transcription & translation]	pool	4.88694	5.13507
O75533	1;1	1	1	1	1	SF3B1	yes	Splicing factor 3B subunit 1	*no copy number*	[20 Transcription & translation]	pool	4.84707	6.92872
P48200	1;1	1	1	1	1	IREB2	yes	Iron-responsive element-binding protein 2	*no copy number*	[20 Transcription & translation]	pool	4.79511	4.69498
Q07666	1;1	1	1	1	1	KHDRBS1	yes	KH domain-containing RNA-binding signal transduction-associated protein 1	*no copy number*	[20 Transcription & translation]	pool	4.77258	4.75956
P38159	1;1	1	1	1	1	RBMX	yes	RNA-binding motif protein X chromosome	*no copy number*	[20 Transcription & translation]	pool	4.7286	6.73129
Q15424	1;1	1	1	1	1	SAFB	yes	Scaffold attachment factor B1	*no copy number*	[20 Transcription & translation]	pool	4.70726	4.73007
P62318	1;1	1	1	1	1	SNRPD3	yes	Small nuclear ribonucleoprotein Sm D3	*no copy number*	[20 Transcription & translation]	pool	4.70389	5.81786
Q6P2Q9	1;1	1	1	1	1	PRPF8	yes	Pre-mRNA-processing-splicing factor 8	*no copy number*	[20 Transcription & translation]	pool	4.61499	5.45086
Q13838	1;1	1	1	1	1	DDX39B	yes	Spliceosome RNA helicase DDX39B	*no copy number*	[20 Transcription & translation]	pool	4.5561	6.4283
Q12906	1;1	1	1	1	1	ILF3	yes	Interleukin enhancer-binding factor 3	*no copy number*	[20 Transcription & translation]	pool	4.54763	5.57286
Q8N163	1;1	1	1	1	1	CCAR2	yes	Cell cycle and apoptosis regulator protein 2	*no copy number*	[20 Transcription & translation]	pool	4.5187	4.80452
P82979	1;1	1	1	1	1	SARNP	yes	SAP domain-containing ribonucleoprotein	*no copy number*	[20 Transcription & translation]	pool	4.46979	5.36715
Q9UMS4	1;1	1	1	1	1	PRPF19	yes	Pre-mRNA-processing factor 19	*no copy number*	[20 Transcription & translation]	pool	4.4483	4.83235
Q9NQG5	1;1	1	1	1	1	RPRD1B	yes	Regulation of nuclear pre-mRNA domain-containing protein 1B	*no copy number*	[20 Transcription & translation]	pool	4.36319	2.86481
Q5TC82	1;1	1	1	1	1	RC3H1	yes	Roquin-1	*no copy number*	[20 Transcription & translation]	pool	4.29356	3.15552
Q9UIV1	1;1	1	1	1	1	CNOT7	yes	CCR4-NOT transcription complex subunit 7	*no copy number*	[20 Transcription & translation]	pool	4.22395	5.17972
Q13263	1;1	1	1	1	1	TRIM28	yes	Transcription intermediary factor 1-beta	*no copy number*	[20 Transcription & translation]	pool	4.14618	6.89477
Q7Z5Q1	1;1	1	1	1	1	CPEB2	yes	Cytoplasmic polyadenylation element-binding protein 2	*no copy number*	[20 Transcription & translation]	pool	4.09417	2.95177
O60711	1;1	1	1	1	1	LPXN	yes	Leupaxin	*no copy number*	[20 Transcription & translation]	pool	4.07096	2.09242
Q9H0D6	1;1	1	1	1	1	XRN2	yes	5'-3' Exoribonuclease 2	*no copy number*	[20 Transcription & translation]	pool	3.9686	4.59876
Q92879	1;1	1	1	1	1	CELF1	yes	CUGBP Elav-like family member 1	*no copy number*	[20 Transcription & translation]	pool	3.90679	4.44296
Q86XP3	1;1	1	1	1	1	DDX42	yes	ATP-dependent RNA helicase DDX42	*no copy number*	[20 Transcription & translation]	pool	3.88708	5.05642
Q92620	1;1	1	1	1	1	DHX38	yes	Pre-mRNA-splicing factor ATP-dependent RNA helicase PRP16	*no copy number*	[20 Transcription & translation]	pool	3.81336	4.00817
O43143	1;1	1	1	1	1	DHX15	yes	Pre-mRNA-splicing factor ATP-dependent RNA helicase DHX15	*no copy number*	[20 Transcription & translation]	pool	3.73795	6.25664
Q9NR30	1;1	1	1	1	1	DDX21	yes	Nucleolar RNA helicase 2	*no copy number*	[20 Transcription & translation]	pool	3.63436	4.69813
Q12874	1;1	1	1	1	1	SF3A3	yes	Splicing factor 3A subunit 3	*no copy number*	[20 Transcription & translation]	pool	3.59096	5.08665
Q12905	1;1	1	1	1	1	ILF2	yes	Interleukin enhancer-binding factor 2	*no copy number*	[20 Transcription & translation]	pool	3.58268	5.91837
Q8IWZ8	1;1	1	1	1	1	SUGP1	yes	SURP and G-patch domain-containing protein 1	*no copy number*	[20 Transcription & translation]	pool	3.56422	3.36015
Q9BTE6	1;1	1	1	1	1	AARSD1	yes	Alanyl-tRNA editing protein Aarsd1 (PTGES3L-AARSD1)	*no copy number*	[20 Transcription & translation]	pool	3.55153	1.67091
Q9H9G7	1;1	1	1	1	1	AGO3	yes	Protein argonaute-3	*no copy number*	[20 Transcription & translation]	pool	3.54747	3.67822
Q99459	1;1	1	1	1	1	CDC5L	yes	Cell division cycle 5-like protein	*no copy number*	[20 Transcription & translation]	pool	3.5327	4.33815
Q9H9T3	1;1	1	1	1	1	ELP3	yes	Elongator complex protein 3	*no copy number*	[20 Transcription & translation]	pool	3.52417	3.8518
O43290	1;1	1	1	1	1	SART1	yes	U4/U6.U5 tri-snRNP-associated protein 1	*no copy number*	[20 Transcription & translation]	pool	3.51888	3.79383
P61011	1;1	1	1	1	1	SRP54	yes	Signal recognition particle 54 kDa protein	*no copy number*	[20 Transcription & translation]	pool	3.51099	5.07081
Q8TDP1	1;1	1	1	1	1	RNASEH2C	yes	Ribonuclease H2 subunit C	*no copy number*	[20 Transcription & translation]	pool	3.50456	4.59707
Q9UHX1	1;1	1	1	1	1	PUF60	yes	Poly-U-binding-splicing factor PUF60	*no copy number*	[20 Transcription & translation]	pool	3.49268	4.85729
P62304	1;1	1	1	1	1	SNRPE	yes	Small nuclear ribonucleoprotein E	*no copy number*	[20 Transcription & translation]	pool	3.4557	5.79373
Q9ULJ6	1;1	1	1	1	1	ZMIZ1	yes	Zinc finger MIZ domain-containing protein 1	*no copy number*	[20 Transcription & translation]	pool	3.41923	2.94165
Q12972	1;1	1	1	1	1	PPP1R8	yes	Nuclear inhibitor of protein phosphatase 1	*no copy number*	[20 Transcription & translation]	pool	3.38848	4.469
O00148	1;1	1	1	1	1	DDX39A	yes	ATP-dependent RNA helicase DDX39A	*no copy number*	[20 Transcription & translation]	pool	3.35084	5.43836
O14981	1;1	1	1	1	1	BTAF1	yes	TATA-binding protein-associated factor 172	*no copy number*	[20 Transcription & translation]	pool	3.24398	4.58248
Q8TEA1	1;1	1	1	1	1	NSUN6	yes	tRNA cytosine72-C5-methyltransferase NSUN6 (ARL5B-AS1)	*no copy number*	[20 Transcription & translation]	pool	3.23788	3.24566
Q0PNE2	1;1	1	1	1	1	ELP6	yes	Elongator complex protein 6	*no copy number*	[20 Transcription & translation]	pool	3.23107	4.2125
Q12800	1;1	1	1	1	1	TFCP2	yes	Alpha-globin transcription factor CP2	*no copy number*	[20 Transcription & translation]	pool	3.22598	2.88997
P51532	1;1	1	1	1	1	SMARCA4	yes	Transcription activator BRG1	*no copy number*	[20 Transcription & translation]	pool	3.20811	3.86581
Q08J23	1;1	1	1	1	1	NSUN2	yes	RNA cytosine C5-methyltransferase NSUN2	*no copy number*	[20 Transcription & translation]	pool	3.20019	3.90567
Q15648	1;1	1	1	1	1	MED1	yes	Mediator of RNA polymerase II transcription subunit 1	*no copy number*	[20 Transcription & translation]	pool	3.16446	3.72842
P62314	1;1	1	1	1	1	SNRPD1	yes	Small nuclear ribonucleoprotein Sm D1	*no copy number*	[20 Transcription & translation]	pool	3.07167	5.12058
Q6IA86	1;1	1	1	1	1	ELP2	yes	Elongator complex protein 2	*no copy number*	[20 Transcription & translation]	pool	3.07025	4.05246
Q96AQ6	1;1	1	1	1	1	PBXIP1	yes	Pre-B-cell leukemia transcription factor-interacting protein 1	*no copy number*	[20 Transcription & translation]	pool	3.00192	4.29478
Q96RE7	1;1	1	1	1	1	NACC1	yes	Nucleus accumbens-associated protein 1	*no copy number*	[20 Transcription & translation]	pool	2.81248	3.56112
Q96GQ7	1;1	1	1	1	1	DDX27	yes	Probable ATP-dependent RNA helicase DDX27	*no copy number*	[20 Transcription & translation]	pool	2.8068	3.52024
P09661	1;1	1	1	1	1	SNRPA1	yes	U2 small nuclear ribonucleoprotein A'	*no copy number*	[20 Transcription & translation]	pool	2.7501	4.49811
Q13568	1;1	1	1	1	1	IRF5	yes	Interferon regulatory factor 5	*no copy number*	[20 Transcription & translation]	pool	2.72668	2.1
Q9NVP1	1;1	1	1	1	1	DDX18	yes	ATP-dependent RNA helicase DDX18	*no copy number*	[20 Transcription & translation]	pool	2.67599	4.61161
Q9BXR0	1;1	1	1	1	1	QTRT1	yes	Queuine tRNA-ribosyltransferase catalytic subunit 1	*no copy number*	[20 Transcription & translation]	pool	2.64316	1.60941
P09914	1;1	1	1	1	1	IFIT1	yes	Interferon-induced protein with tetratricopeptide repeats 1	*no copy number*	[20 Transcription & translation]	pool	2.57764	1.43202
Q9BYJ9	1;1	1	1	1	1	YTHDF1	yes	YTH domain-containing family protein 1	*no copy number*	[20 Transcription & translation]	pool	2.45821	3.78225
Q86UA1	1;1	1	1	1	1	PRPF39	yes	Pre-mRNA-processing factor 39	*no copy number*	[20 Transcription & translation]	pool	2.27329	3.6415
Q8TF46	1;1	1	1	1	1	DIS3L	yes	DIS3-like exonuclease 1	*no copy number*	[20 Transcription & translation]	pool	2.22675	3.02924
Q8TE02	1;1	1	1	1	1	ELP5	yes	Elongator complex protein 5	*no copy number*	[20 Transcription & translation]	pool	2.10201	3.0924
Q9H944	1;1	1	1	1	1	MED20	yes	Mediator of RNA polymerase II transcription subunit 20	*no copy number*	[20 Transcription & translation]	pool	2.01591	3.29661
Q09161	1;1	1	1	1	1	NCBP1	yes	Nuclear cap-binding protein subunit 1	*no copy number*	[20 Transcription & translation]	pool	1.98813	3.89789
Q96EB1	1;1	1	1	1	1	ELP4	yes	Elongator complex protein 4	*no copy number*	[20 Transcription & translation]	pool	1.89996	3.10524
Q9BUE0	1;1	1	1	1	1	MED18	yes	Mediator of RNA polymerase II transcription subunit 18	*no copy number*	[20 Transcription & translation]	pool	1.75944	2.76411
Q6ZN28	1;1	1	1	1	1	MACC1	yes	Metastasis-associated in colon cancer protein 1	*no copy number*	[20 Transcription & translation]	pool	1.6474	3.04732
Q8N6R0	1;1	1	1	1	1	EEF1AKNMT	yes	eEF1A lysine and N-terminal methyltransferase (METTL13)	*no copy number*	[20 Transcription & translation]	pool	1.57114	2.78737
Q9UK59	1;1	1	1	1	1	DBR1	yes	Lariat debranching enzyme	*no copy number*	[20 Transcription & translation]	pool	1.57092	2.77079
O00625	1;1	1	1	1	1	PIR	yes	Pirin	*no copy number*	[20 Transcription & translation]	pool	1.46563	3.53331
Q9BWH6	1;1	1	1	1	1	RPAP1	yes	RNA polymerase II-associated protein 1	*no copy number*	[20 Transcription & translation]	pool	1.46496	1.24686
Q9UNY4	1;1	1	1	1	1	TTF2	yes	Transcription termination factor 2	*no copy number*	[20 Transcription & translation]	pool	1.26439	4.57029
Q9NZJ5	1;1	1	1	1	1	EIF2AK3	yes	Eukaryotic translation initiation factor 2-alpha kinase 3	*no copy number*	[20 Transcription & translation]	pool	1.2423	3.78367
Q8WUY8	1;1	1	1	1	1	NAT14	yes	N-acetyltransferase 14	*no copy number*	[20 Transcription & translation]	pool	0.893295	1.75692
Q9NWX6	1;1	1	1	1	1	THG1L	yes	Probable tRNA-His guanylyltransferase	*no copy number*	[20 Transcription & translation]	pool	0.845983	1.9137
Q9H777	1;1	1	1	1	1	ELAC1	yes	Zinc phosphodiesterase ELAC protein 1	*no copy number*	[20 Transcription & translation]	pool	0.736187	2.1207
O95396	1;1	1	1	1	1	MOCS3	yes	Adenylyltransferase and sulfurtransferase MOCS3	*no copy number*	[20 Transcription & translation]	pool	0.631258	1.44315
Q9NZI8	1;1	1	1	0	1	IGF2BP1	yes	Insulin-like growth factor 2 mRNA-binding protein 1	*no copy number*	[20 Transcription & translation]	pool	0.0644165	2.5626
Q7Z5Y7	1;1	1	1	1	1	KCTD20	yes	BTB/POZ domain-containing protein KCTD20	*no copy number*	[21 Uncharacterized & other proteins]	pool	7.89003	6.46186
Q96J88	1;1	1	1	1	1	EPSTI1	yes	Epithelial-stromal interaction protein 1	*no copy number*	[21 Uncharacterized & other proteins]	pool	7.48629	3.23284
Q9NRC1	1;1	1	1	1	1	ST7	yes	Suppressor of tumorigenicity 7 protein	*no copy number*	[21 Uncharacterized & other proteins]	pool	7.12707	4.13482
Q96PQ7	1;1	1	1	1	1	KLHL5	yes	Kelch-like protein 5	*no copy number*	[21 Uncharacterized & other proteins]	pool	7.00559	4.63625
Q13137	1;1	1	1	1	1	CALCOCO2	yes	Calcium-binding and coiled-coil domain-containing protein 2	*no copy number*	[21 Uncharacterized & other proteins]	pool	6.7672	4.46914
Q9NTZ6	1;1	1	1	1	1	RBM12	yes	RNA-binding protein 12	*no copy number*	[21 Uncharacterized & other proteins]	pool	5.98226	4.48592
Q8WZ60	1;1	1	1	1	1	KLHL6	yes	Kelch-like protein 6	*no copy number*	[21 Uncharacterized & other proteins]	pool	5.86158	4.42133
Q5JPE7	1;1	1	1	1	1	NOMO2	yes	Nodal modulator 2	*no copy number*	[21 Uncharacterized & other proteins]	pool	5.75389	4.40155
Q5T9S5	1;1	1	1	1	1	CCDC18	yes	Coiled-coil domain-containing protein 18	*no copy number*	[21 Uncharacterized & other proteins]	pool	5.50136	3.58575
Q9BVM2	1;1	1	1	1	1	DPCD	yes	Protein DPCD	*no copy number*	[21 Uncharacterized & other proteins]	pool	5.34354	1.60573
O75071	1;1	1	1	1	1	EFCAB14	yes	EF-hand calcium-binding domain-containing protein 14	*no copy number*	[21 Uncharacterized & other proteins]	pool	5.29689	4.55443
Q5T0D9	1;1	1	1	1	1	TPRG1L	yes	Tumor protein p63-regulated gene 1-like protein	*no copy number*	[21 Uncharacterized & other proteins]	pool	5.12407	2.50429
P84157	1;1	1	1	1	1	MXRA7	yes	Matrix-remodeling-associated protein 7	*no copy number*	[21 Uncharacterized & other proteins]	pool	5.09135	1.24079
Q9H0U9	1;1	1	1	1	1	TSPYL1	yes	Testis-specific Y-encoded-like protein 1	*no copy number*	[21 Uncharacterized & other proteins]	pool	4.87848	4.17154
Q9NWQ9	1;1	1	1	1	1	C14orf119	yes	Uncharacterized protein C14orf119	*no copy number*	[21 Uncharacterized & other proteins]	pool	4.83806	4.55585
Q6ZRI6	1;1	1	1	1	1	C15orf39	yes	Uncharacterized protein C15orf39	*no copy number*	[21 Uncharacterized & other proteins]	pool	4.67903	4.42227
Q9NW61	1;1	1	1	1	1	PLEKHJ1	yes	Pleckstrin homology domain-containing family J member 1	*no copy number*	[21 Uncharacterized & other proteins]	pool	4.56827	3.86721
Q9UBY8	1;1	1	1	1	1	CLN8	yes	Protein CLN8	*no copy number*	[21 Uncharacterized & other proteins]	pool	4.55455	3.6263
Q9Y2H6	1;1	1	1	1	1	FNDC3A	yes	Fibronectin type-III domain-containing protein 3A	*no copy number*	[21 Uncharacterized & other proteins]	pool	4.27618	3.64701
A3KMH1	1;1	1	1	1	1	VWA8	yes	Von Willebrand factor A domain-containing protein 8	*no copy number*	[21 Uncharacterized & other proteins]	pool	4.26253	2.43355
A8MVU1	1;1	1	1	1	1	NCF1C	yes	Putative neutrophil cytosol factor 1C possible pseudogene	*no copy number*	[21 Uncharacterized & other proteins]	pool	4.21099	0.846978
Q96C11	1;1	1	1	1	1	FGGY	yes	FGGY carbohydrate kinase domain-containing protein	*no copy number*	[21 Uncharacterized & other proteins]	pool	4.19458	1.6089
Q96PD2	1;1	1	1	1	1	DCBLD2	yes	Discoidin, CUB and LCCL domain-containing protein 2	*no copy number*	[21 Uncharacterized & other proteins]	pool	4.16462	4.63122
Q5SQH8	1;1	1	1	1	1	C6orf136	yes	Uncharacterized protein C6orf136	*no copy number*	[21 Uncharacterized & other proteins]	pool	4.16402	2.19762
Q9GZN7	1;1	1	1	1	1	ROGDI	yes	Protein Rogdi homolog	*no copy number*	[21 Uncharacterized & other proteins]	pool	4.12522	3.21455
Q96BW1	1;1	1	1	1	1	UPRT	yes	Uracil phosphoribosyltransferase homolog	*no copy number*	[21 Uncharacterized & other proteins]	pool	3.97905	3.17123
Q8IWP9	1;1	1	1	1	1	CCDC28A	yes	Coiled-coil domain-containing protein 28A	*no copy number*	[21 Uncharacterized & other proteins]	pool	3.95791	3.48682
Q13099	1;1	1	1	1	1	IFT88	yes	Intraflagellar transport protein 88 homolog	*no copy number*	[21 Uncharacterized & other proteins]	pool	3.89568	1.99835
Q9HC56	1;1	1	1	1	1	PCDH9	yes	Protocadherin-9	*no copy number*	[21 Uncharacterized & other proteins]	pool	3.86185	1.53743
Q8IY47	1;1	1	1	1	1	KBTBD2	yes	Kelch repeat and BTB domain-containing protein 2	*no copy number*	[21 Uncharacterized & other proteins]	pool	3.71565	4.56981
Q8N584	1;1	1	1	1	1	TTC39C	yes	Tetratricopeptide repeat protein 39C	*no copy number*	[21 Uncharacterized & other proteins]	pool	3.66837	1.7221
Q8IUX4	1;1	1	1	1	1	APOBEC3F	yes	DNA dC>dU-editing enzyme APOBEC-3F	*no copy number*	[21 Uncharacterized & other proteins]	pool	3.64873	3.05511
L0R6Q1	1;1	1	1	1	1	SLC35A4	yes	SLC35A4 upstream open reading frame protein	*no copy number*	[21 Uncharacterized & other proteins]	pool	3.59082	3.4713
Q8NBP0	1;1	1	1	1	1	TTC13	yes	Tetratricopeptide repeat protein 13	*no copy number*	[21 Uncharacterized & other proteins]	pool	3.5244	2.14755
Q6ZS30	1;1	1	1	1	1	NBEAL1	yes	Neurobeachin-like protein 1	*no copy number*	[21 Uncharacterized & other proteins]	pool	3.5034	2.46189
Q5JUQ0	1;1	1	1	1	1	FAM78A	yes	Protein FAM78A	*no copy number*	[21 Uncharacterized & other proteins]	pool	3.35342	4.44372
P0CK96	1;1	1	1	1	1	SLC35E2B	yes	Solute carrier family 35 member E2B	*no copy number*	[21 Uncharacterized & other proteins]	pool	3.35185	3.71098
P12277	1;1	1	1	1	1	CKB	yes	Creatine kinase B-type	*no copy number*	[21 Uncharacterized & other proteins]	pool	3.29439	6.15786
Q8N5G2	1;1	1	1	1	1	MACO1	yes	Macolin (TMEM57)	*no copy number*	[21 Uncharacterized & other proteins]	pool	3.23351	3.57187
Q9Y548	1;1	1	1	1	1	YIPF1	yes	Protein YIPF1	*no copy number*	[21 Uncharacterized & other proteins]	pool	3.15889	3.14506
Q9H1U9	1;1	1	1	1	1	SLC25A51	yes	Solute carrier family 25 member 51	*no copy number*	[21 Uncharacterized & other proteins]	pool	3.13011	3.1502
Q9Y320	1;1	1	1	1	1	TMX2	yes	Thioredoxin-related transmembrane protein 2	*no copy number*	[21 Uncharacterized & other proteins]	pool	3.11609	4.52301
Q5JPI3	1;1	1	1	1	1	C3orf38	yes	Uncharacterized protein C3orf38	*no copy number*	[21 Uncharacterized & other proteins]	pool	3.06391	4.13142
Q5VZE5	1;1	1	1	1	1	NAA35	yes	N-alpha-acetyltransferase 35 NatC auxiliary subunit	*no copy number*	[21 Uncharacterized & other proteins]	pool	3.04045	3.22261
Q7KYR7	1;1	1	1	1	1	BTN2A1	yes	Butyrophilin subfamily 2 member A1	*no copy number*	[21 Uncharacterized & other proteins]	pool	3.03859	2.65312
Q9NX78	1;1	1	1	1	1	TMEM260	yes	Transmembrane protein 260	*no copy number*	[21 Uncharacterized & other proteins]	pool	3.0279	2.93775
Q96TA1	1;1	1	1	1	1	NIBAN2	yes	Protein Niban 2 (FAM129B)	*no copy number*	[21 Uncharacterized & other proteins]	pool	3.00827	3.33316
Q9NS23	1;1	1	1	1	1	RASSF1	yes	Ras association domain-containing protein 1	*no copy number*	[21 Uncharacterized & other proteins]	pool	2.98702	3.95047
Q9BTX7	1;1	1	1	1	1	TTPAL	yes	Alpha-tocopherol transfer protein-like	*no copy number*	[21 Uncharacterized & other proteins]	pool	2.8469	2.29708
O94967	1;1	1	1	1	1	WDR47	yes	WD repeat-containing protein 47	*no copy number*	[21 Uncharacterized & other proteins]	pool	2.83983	2.18633
O75808	1;1	1	1	1	1	CAPN15	yes	Calpain-15	*no copy number*	[21 Uncharacterized & other proteins]	pool	2.81753	2.64679
A8MWY0	1;1	1	1	1	1	KIAA1324L	yes	UPF0577 protein KIAA1324-like	*no copy number*	[21 Uncharacterized & other proteins]	pool	2.80124	3.89835
Q6NW29	1;1	1	1	1	1	RWDD4	yes	RWD domain-containing protein 4	*no copy number*	[21 Uncharacterized & other proteins]	pool	2.79475	3.13122
Q9H1U4	1;1	1	1	1	1	MEGF9	yes	Multiple epidermal growth factor-like domains protein 9	*no copy number*	[21 Uncharacterized & other proteins]	pool	2.75232	1.97072
L0R819	1;1	1	1	1	1	ASDURF	yes	ASNSD1 upstream open reading frame protein (ASNSD1)	*no copy number*	[21 Uncharacterized & other proteins]	pool	2.57573	4.14475
Q7Z6K3	1;1	1	1	1	1	PTAR1	yes	Protein prenyltransferase alpha subunit repeat-containing protein 1	*no copy number*	[21 Uncharacterized & other proteins]	pool	2.52117	4.49804
Q9NNW5	1;1	1	1	1	1	WDR6	yes	WD repeat-containing protein 6	*no copy number*	[21 Uncharacterized & other proteins]	pool	2.50872	4.45231
Q6ZW13	1;1	1	1	1	1	C16orf86	yes	Uncharacterized protein C16orf86	*no copy number*	[21 Uncharacterized & other proteins]	pool	2.48738	1.82677
Q9C0I3	1;1	1	1	1	1	CCSER1	yes	Serine-rich coiled-coil domain-containing protein 1	*no copy number*	[21 Uncharacterized & other proteins]	pool	2.44019	1.75621
Q6ZNB6	1;1	1	1	1	1	NFXL1	yes	NF-X1-type zinc finger protein NFXL1	*no copy number*	[21 Uncharacterized & other proteins]	pool	2.18551	2.06419
Q8NFP9	1;1	1	1	1	1	NBEA	yes	Neurobeachin	*no copy number*	[21 Uncharacterized & other proteins]	pool	2.14755	1.77466
Q8TB22	1;1	1	1	1	1	SPATA20	yes	Spermatogenesis-associated protein 20	*no copy number*	[21 Uncharacterized & other proteins]	pool	2.10851	2.31244
C9J7I0	1;1	1	1	1	1	UMAD1	yes	UBAP1-MVB12-associated domain containing protein 1 (RPA3-AS1)	*no copy number*	[21 Uncharacterized & other proteins]	pool	1.9545	2.83653
Q8NAA5	1;1	1	1	1	1	LRRC75A	yes	Leucine-rich repeat-containing protein 75A (FAM211A)	*no copy number*	[21 Uncharacterized & other proteins]	pool	1.91367	1.9023
Q8IWE2	1;1	1	1	1	1	FAM114A1	yes	Protein NOXP20	*no copy number*	[21 Uncharacterized & other proteins]	pool	1.8451	1.54065
Q8TCG1	1;1	1	1	1	1	CIP2A	yes	Protein CIP2A (KIAA1524)	*no copy number*	[21 Uncharacterized & other proteins]	pool	1.83921	3.71631
Q9UG01	1;1	1	1	1	1	IFT172	yes	Intraflagellar transport protein 172 homolog	*no copy number*	[21 Uncharacterized & other proteins]	pool	1.66766	2.01971
Q6AI08	1;1	1	1	1	1	HEATR6	yes	HEAT repeat-containing protein 6	*no copy number*	[21 Uncharacterized & other proteins]	pool	1.64897	2.4565
Q8N448	1;1	1	1	1	1	LNX2	yes	Ligand of Numb protein X 2	*no copy number*	[21 Uncharacterized & other proteins]	pool	1.40182	2.84688
Q6GMV2	1;1	1	1	1	1	SMYD5	yes	SET and MYND domain-containing protein 5	*no copy number*	[21 Uncharacterized & other proteins]	pool	1.36908	1.67483
A6NMS7	1;1	1	1	1	1	LRRC37A	yes	Leucine-rich repeat-containing protein 37A	*no copy number*	[21 Uncharacterized & other proteins]	pool	1.35406	0.57566
Q5JTY5	1;1	1	1	1	1	CBWD3	yes	COBW domain-containing protein 3	*no copy number*	[21 Uncharacterized & other proteins]	pool	1.23422	1.69698
Q4KMQ1	1;1	1	1	1	1	TPRN	yes	Taperin	*no copy number*	[21 Uncharacterized & other proteins]	pool	1.17828	1.67613
Q96NL8	1;1	1	1	1	1	C8orf37	yes	Protein C8orf37	*no copy number*	[21 Uncharacterized & other proteins]	pool	1.17171	1.5663
A0PJW6	1;1	1	1	1	1	TMEM223	yes	Transmembrane protein 223	*no copy number*	[21 Uncharacterized & other proteins]	pool	1.15102	2.50948
A4D161	1;1	1	1	1	1	FAM221A	yes	Protein FAM221A	*no copy number*	[21 Uncharacterized & other proteins]	pool	1.12596	2.1572
Q3MIX3	1;1	1	1	1	1	ADCK5	yes	Uncharacterized aarF domain-containing protein kinase 5	*no copy number*	[21 Uncharacterized & other proteins]	pool	1.02936	1.72996
Q9BVQ7	1;1	1	1	1	1	SPATA5L1	yes	Spermatogenesis-associated protein 5-like protein 1	*no copy number*	[21 Uncharacterized & other proteins]	pool	0.998542	1.6345
Q9H1X3	1;1	1	1	1	1	DNAJC25	yes	DnaJ homolog subfamily C member 25	*no copy number*	[21 Uncharacterized & other proteins]	pool	0.980444	1.8094
Q96AN5	1;1	1	1	1	1	TMEM143	yes	Transmembrane protein 143	*no copy number*	[21 Uncharacterized & other proteins]	pool	0.900508	1.27615
Q8NEC7	1;1	1	1	1	1	GSTCD	yes	Glutathione S-transferase C-terminal domain-containing protein	*no copy number*	[21 Uncharacterized & other proteins]	pool	0.88386	3.20919
Q86UY8	1;1	1	1	1	1	NT5DC3	yes	5'-Nucleotidase domain-containing protein 3	*no copy number*	[21 Uncharacterized & other proteins]	pool	0.77266	0.6278
Q9BTT6	1;1	1	1	1	1	LRRC1	yes	Leucine-rich repeat-containing protein 1	*no copy number*	[21 Uncharacterized & other proteins]	pool	0.740208	0.782939
Q96EK9	1;1	1	1	1	1	KTI12	yes	Protein KTI12 homolog	*no copy number*	[21 Uncharacterized & other proteins]	pool	0.680073	2.32935
Q9H8J5	1;1	1	1	1	1	MANSC1	yes	MANSC domain-containing protein 1	*no copy number*	[21 Uncharacterized & other proteins]	pool	0.588971	2.50967
Q86UD1	1;1	1	1	1	1	OAF	yes	Out at first protein homolog	*no copy number*	[21 Uncharacterized & other proteins]	pool	0.521558	0.246255
Q8TCA0	1;1	1	1	1	1	LRRC20	yes	Leucine-rich repeat-containing protein 20	*no copy number*	[21 Uncharacterized & other proteins]	pool	0.495018	0.810372
Q9H0V1	1;1	1	1	1	1	TMEM168	yes	Transmembrane protein 168	*no copy number*	[21 Uncharacterized & other proteins]	pool	0.388569	2.92759
O43610	1;1	1	1	1	1	SPRY3	yes	Protein sprouty homolog 3	*no copy number*	[21 Uncharacterized & other proteins]	pool	0.317847	0.780562
P0CG22	1;1	1	1	0	1	DHRS4L1	yes	Putative dehydrogenase/reductase SDR family member 4-like 1 (ENSG00000225766)	*no copy number*	[21 Uncharacterized & other proteins]	pool	0.084926	0.307093
Q8N0Y7	1;1	1	1	0	1	PGAM4	yes	Probable phosphoglycerate mutase 4	*no copy number*	[21 Uncharacterized & other proteins]	pool	0.00637242	0.396386
P10916	1;1	1	0	0	0	MYL2	yes	Myosin regulatory light chain 2 ventricular/cardiac muscle isoform	*no copy number*	[01 Cytoskeleton actin-myosin]	pool	0.0557192	0.00759951
P08590	1;1	1	0	0	0	MYL3	yes	Myosin light chain 3	*no copy number*	[01 Cytoskeleton actin-myosin]	pool	0.0210315	0.0540738
P68032	1;1	1	0	0	0	ACTC1	yes	Actin alpha cardiac muscle 1	*no copy number*	[01 Cytoskeleton actin-myosin]	pool	0.0148216	0.00206934
P68133	1;1	1	0	0	0	ACTA1	yes	Actin alpha skeletal muscle	*no copy number*	[01 Cytoskeleton actin-myosin]	pool	0.00556096	0.0699129
P12883	1;1	1	0	0	0	MYH7	yes	Myosin-7	*no copy number*	[01 Cytoskeleton actin-myosin]	pool	0.00382101	0.0275902
P02538	1;1	1	0	0	0	KRT6A	yes	Keratin type II cytoskeletal 6A	*no copy number*	[02 Cytoskeleton intermediate]	pool	0.189098	0.0099707
P08727	1;1	1	0	0	0	KRT19	yes	Keratin type I cytoskeletal 19	*no copy number*	[02 Cytoskeleton intermediate]	pool	0.116707	0.0139095
Q04695	1;1	1	0	0	0	KRT17	yes	Keratin type I cytoskeletal 17	*no copy number*	[02 Cytoskeleton intermediate]	pool	0.0927225	0.00825901
P07196	1;1	1	0	0	0	NEFL	yes	Neurofilament light polypeptide	*no copy number*	[02 Cytoskeleton intermediate]	pool	0.0906299	0.00330542
Q8N1N4	1;1	1	0	0	0	KRT78	yes	Keratin type II cytoskeletal 78	*no copy number*	[02 Cytoskeleton intermediate]	pool	0.056789	0.00692237
Q7Z794	1;1	1	0	0	0	KRT77	yes	Keratin type II cytoskeletal 1B	*no copy number*	[02 Cytoskeleton intermediate]	pool	0.0136526	0.0018738
Q7RTS7	1;1	1	0	0	0	KRT74	yes	Keratin type II cytoskeletal 74	*no copy number*	[02 Cytoskeleton intermediate]	pool	0.0107056	0.00155075
A6NCN2	1;1	1	0	0	0	KRT87P	yes	Putative keratin-87 protein (KRT121P)	*no copy number*	[02 Cytoskeleton intermediate]	pool	0.00940974	0.00142917
Q15323	1;1	1	0	0	0	KRT31	yes	Keratin type I cuticular Ha1	*no copy number*	[02 Cytoskeleton intermediate]	pool	0.00601186	0.00283869
P78385	1;1	1	0	0	0	KRT83	yes	Keratin type II cuticular Hb3	*no copy number*	[02 Cytoskeleton intermediate]	pool	0.00465803	0.00211519
P36268	1;1	1	0	0	0	GGT2	yes	Inactive glutathione hydrolase 2	*no copy number*	[06 ER & Golgi proteins]	pool	0.0870749	0.00194128
P30613	1;1	1	0	0	0	PKRL	yes	Pyruvate kinase L/R (PKLR)	*no copy number*	[07 Glucose metabolism]	pool	0.178619	0.0572468
P16422	1;1	1	0	0	0	EPCAM	yes	Epithelial cell adhesion molecule	*no copy number*	[10 Membrane receptors & channels]	pool	0.171642	0.144192
P40123	1;1	1	0	0	0	CAP2	yes	Adenylyl cyclase-associated protein 2	*no copy number*	[10 Membrane receptors & channels]	pool	0.159862	0.0233011
P50993	1;1	1	0	0	0	ATP1A2	yes	Sodium/potassium-transporting ATPase subunit alpha-2 OS=Homo sapiens OX=9606 GN=ATP1A2 PE=1 SV=1	*no copy number*	[10 Membrane receptors & channels]	pool	0.127333	0.0107748
P23975	1;1	1	0	0	0	SLC6A2	yes	Sodium-dependent noradrenaline transporter	*no copy number*	[10 Membrane receptors & channels]	pool	0.0717759	0.00895983
Q02413	1;1	1	0	0	0	DSG1	yes	Desmoglein-1	*no copy number*	[10 Membrane receptors & channels]	pool	0.00304841	0.000688252
Q08554	1;1	1	0	0	0	DSC1	yes	Desmocollin-1	*no copy number*	[10 Membrane receptors & channels]	pool	0.00212095	0.000435804
A0A0B4J2D5	1;1	1	0	0	0	GATD3B	yes	Glutamine amidotransferase-like class 1 domain-containing protein 3B	*no copy number*	[11 Mitochondrial proteins]	pool	n.d.	n.d.
Q9ULD0	1;1	1	0	0	0	OGDHL	yes	2-Oxoglutarate dehydrogenase-like mitochondrial	*no copy number*	[11 Mitochondrial proteins]	pool	0.0353257	0.00746675
Q5T1J5	1;1	1	0	0	0	CHCHD2P9	yes	Putative coiled-coil-helix-coiled-coil-helix domain-containing protein CHCHD2P9 mitochondrial	*no copy number*	[11 Mitochondrial proteins]	pool	0.0114707	0.00477657
O60361	1;1	1	0	0	0	NME2P1	yes	Putative nucleoside diphosphate kinase	*no copy number*	[11 Other metabolism]	pool	0.014746	0.131545
P07148	1;1	1	0	0	0	FABP1	yes	Fatty acid-binding protein liver	*no copy number*	[12 Other metabolism]	pool	0.0286145	0.00395491
Q00266	1;1	1	0	0	0	MAT1A	yes	S-adenosylmethionine synthase isoform type-1	*no copy number*	[12 Other metabolism]	pool	0.024573	0.0119994
Q9UI15	1;1	1	0	0	0	TAGLN3	yes	Transgelin-3	*no copy number*	[13 Other nuclear proteins]	pool	0.0762202	0.00916444
Q6NXS1	1;1	1	0	0	0	PPP1R2B	yes	Protein phosphatase inhibitor 2 family member B (PPP1R2P3)	*no copy number*	[15 Protein kinases & phosphatases]	pool	0.00712556	0.0014195
P0DP04	1;1	1	0	0	0	IGHV3-43D	yes	Immunoglobulin heavy variable 3-43D	*no copy number*	[17 Secretory proteins]	pool	n.d.	n.d.
A0A0J9YX35	1;1	1	0	0	0	IGHV3-64D	yes	Immunoglobulin heavy variable 3-64D	*no copy number*	[17 Secretory proteins]	pool	n.d.	n.d.
Q96CG8	1;1	1	0	0	0	CTHRC1	yes	Collagen triple helix repeat-containing protein 1	*no copy number*	[17 Secretory proteins]	pool	0.189378	0.187844
A0A087WSY6	1;1	1	0	0	0	IGKV3D-15	yes	Immunoglobulin kappa variable 3D-15	*no copy number*	[17 Secretory proteins]	pool	0.184198	0.00485881
P23352	1;1	1	0	0	0	ANOS1	yes	Anosmin-1 (KAL1)	*no copy number*	[17 Secretory proteins]	pool	0.16152	0.0940645
P22891	1;1	1	0	0	0	PROZ	yes	Vitamin K-dependent protein Z	*no copy number*	[17 Secretory proteins]	pool	0.157929	0.0745543
P03951	1;1	1	0	0	0	F11	yes	Coagulation factor XI	*no copy number*	[17 Secretory proteins]	pool	0.0748747	0.0142572
P00742	1;1	1	0	0	0	F10	yes	Coagulation factor X	*no copy number*	[17 Secretory proteins]	pool	0.0717507	0.00817698
Q96KN2	1;1	1	0	0	0	CNDP1	yes	Beta-Ala-His dipeptidase	*no copy number*	[17 Secretory proteins]	pool	0.0682649	0.0456968
Q9NQ79	1;1	1	0	0	0	CRTAC1	yes	Cartilage acidic protein 1	*no copy number*	[17 Secretory proteins]	pool	0.0637802	0.0074936
P35442	1;1	1	0	0	0	THBS2	yes	Thrombospondin-2	*no copy number*	[17 Secretory proteins]	pool	0.055402	0.018176
Q9UKY3	1;1	1	0	0	0	CES1P1	yes	Putative inactive carboxylesterase 4	*no copy number*	[17 Secretory proteins]	pool	0.0406043	0.00536999
Q04756	1;1	1	0	0	0	HGFAC	yes	Hepatocyte growth factor activator	*no copy number*	[17 Secretory proteins]	pool	0.0165853	0.002449
P00740	1;1	1	0	0	0	F9	yes	Coagulation factor IX	*no copy number*	[17 Secretory proteins]	pool	0.0163814	0.00241826
P49747	1;1	1	0	0	0	COMP	yes	Cartilage oligomeric matrix protein	*no copy number*	[17 Secretory proteins]	pool	0.0162157	0.00232619
P51654	1;1	1	0	0	0	GPC3	yes	Glypican-3	*no copy number*	[17 Secretory proteins]	pool	0.0152875	0.0122989
A0A0B4J1Y9	1;1	1	0	0	0	IGHV3-72	yes	Immunoglobulin heavy variable 3-72	*no copy number*	[17 Secretory proteins]	pool	0.0139144	0.00491462
A0A0C4DH72	1;1	1	0	0	0	IGKV1-6	yes	Immunoglobulin kappa variable 1-6	*no copy number*	[17 Secretory proteins]	pool	0.013737	0.005656
A0A0C4DH25	1;1	1	0	0	0	IGKV3D-20	yes	Immunoglobulin kappa variable 3D-20	*no copy number*	[17 Secretory proteins]	pool	0.0114811	0.0046525
Q9UK55	1;1	1	0	0	0	SERPINA10	yes	Protein Z-dependent protease inhibitor	*no copy number*	[17 Secretory proteins]	pool	0.0103594	0.00154653
P01743	1;1	1	0	0	0	IGHV1-46	yes	Immunoglobulin heavy variable 1-46	*no copy number*	[17 Secretory proteins]	pool	0.00866372	0.00336061
P0CG39	1;1	1	0	0	0	POTEJ	yes	POTE ankyrin domain family member J	*no copy number*	[17 Secretory proteins]	pool	0.00597776	0.00170228
Q6EMK4	1;1	1	0	0	0	VASN	yes	Vasorin	*no copy number*	[17 Secretory proteins]	pool	0.00444361	0.177774
P0CG38	1;1	1	0	0	0	POTEI	yes	POTE ankyrin domain family member I	*no copy number*	[17 Secretory proteins]	pool	0.00355415	0.001266
Q15848	1;1	1	0	0	0	ADIPOQ	yes	Adiponectin	*no copy number*	[17 Secretory proteins]	pool	0.00331749	0.000516624
Q6UXS9	1;1	1	0	0	0	CASP12	yes	Inactive caspase-12	*no copy number*	[18 Signaling & adapter proteins]	pool	0.143164	0.0167086
P42685	1;1	1	0	0	0	FRK	yes	Tyrosine-protein kinase FRK	*no copy number*	[18 Signaling & adapter proteins]	pool	0.0638214	0.0468282
P31944	1;1	1	0	0	0	CASP14	yes	Caspase-14	*no copy number*	[18 Signaling & adapter proteins]	pool	0.0121717	0.00190646
G9CGD6	1;1	1	0	0	0	CNK3/IPCEF1	yes	CNK3/IPCEF1 fusion protein	*no copy number*	[21 Uncharacterized & other proteins]	pool	n.d.	n.d.
Q9ULE4	1;1	1	0	0	0	FAM184B	yes	Protein FAM184B	*no copy number*	[21 Uncharacterized & other proteins]	pool	0.108082	0.0244086
Q8N8V2	1;1	1	0	0	0	GBP7	yes	Guanylate-binding protein 7	*no copy number*	[21 Uncharacterized & other proteins]	pool	0.0941684	0.00200899
Q8WWF6	1;1	1	0	0	0	DNAJB3	yes	DnaJ homolog subfamily B member 3	*no copy number*	[21 Uncharacterized & other proteins]	pool	0.00773693	0.00164547
