# Supplementary material for: Assessment of a complete and classified platelet proteome from genome-wide transcripts of human platelets and megakaryocytes covering platelet functions
Source: Sci Rep. 2021 Jun 11;11:12358. doi: 10.1038/s41598-021-91661-x (PMC8196183; doi:10.1038/s41598-021-91661-x)
Supplement: Supplementary file 4 — Supplementary Information 4. Datafile 4. Nodes of protein interaction network of T&H [file 41598_2021_91661_MOESM4_ESM.xlsx]

## Sheet: Datafile 4
Name	Human Ensemble	Human Uniprot	Thromb Mod (yes=1)	Thrombosis & bleeding	Mean Class I-III	CP	Mean Class IV	Node type	Number of directed edges	Human gene databases & GWAS	Distance	Radiality	Closeness	Subclustering		Name	Proteome	Blueprint PLT	Blueprint MGK	Identified in validation dataset
ACTA1								interactor	2		212	0.734041	0.319726	1		ACTA1	not identified	not relevant	not relevant	no
ACTC1								interactor	2		502.5	0.768166	0.350303	1		ACTC1	not identified	not relevant	not relevant	no
ACTG2								interactor	2		438	0.765068	0.347288	1		ACTG2	not identified	not relevant	not relevant	no
ACTN3								interactor	2		255.5	0.735781	0.321156	1		ACTN3	not identified	not relevant	not relevant	no
ACTRT1								interactor	2		142	0.718336	0.307379	1		ACTRT1	not identified	not relevant	not relevant	no
ADAMTS5								interactor	2		17.5	0.615238	0.245212	1		ADAMTS5	not identified	not relevant	not relevant	no
ADAMTS7								interactor	2		17.5	0.615238	0.245212	1		ADAMTS7	not identified	not relevant	not relevant	no
ADAMTSL1								interactor	2		17.5	0.615238	0.245212	1		ADAMTSL1	not identified	not relevant	not relevant	no
ADCY1								interactor	14		234.571	0.743294	0.327477	0.615385		ADCY1	not identified	not relevant	not relevant	no
ADCY2								interactor	14		234.571	0.743294	0.327477	0.615385		ADCY2	not identified	not relevant	not relevant	no
ADCY8								interactor	14		234.571	0.743294	0.327477	0.615385		ADCY8	not identified	not relevant	not relevant	no
ADCYAP1								interactor	5		298.8	0.718336	0.307379	0.8		ADCYAP1	not identified	not relevant	not relevant	no
ADCYAP1R1								interactor	5		298.8	0.718336	0.307379	0.8		ADCYAP1R1	not identified	not relevant	not relevant	no
ADIPOQ	ENSG00000181092	Q15848	1	both	1	2.4	1	core-node	8		5	0.669864	0.274643	0		ADIPOQ	not identified	not relevant	not relevant	no
ADRA1A								interactor	19		294.158	0.784932	0.367574	0.894737		ADRA1A	not identified	not relevant	not relevant	no
ADRA1B								interactor	20		280.6	0.7868	0.369603	0.805263		ADRA1B	not identified	not relevant	not relevant	no
ADRA1D								interactor	19		294.158	0.784932	0.367574	0.894737		ADRA1D	not identified	not relevant	not relevant	no
ADRA2B								interactor	17		307	0.768803	0.350929	0.948529		ADRA2B	not identified	not relevant	not relevant	no
ADRB3								interactor	5		298.8	0.718336	0.307379	0.8		ADRB3	not identified	not relevant	not relevant	no
AFP								interactor	13		192.231	0.74983	0.333182	1		AFP	not identified	not relevant	not relevant	no
AGR3								interactor	2		173	0.733319	0.319137	0		AGR3	not identified	not relevant	not relevant	no
AGTR2								interactor	25		260.72	0.771477	0.353584	0.736667		AGTR2	not identified	not relevant	not relevant	no
AIRE								interactor	2		646	0.776486	0.358665	1		AIRE	not identified	not relevant	not relevant	no
ALK								interactor	2		154.5	0.71562	0.30534	0		ALK	not identified	not relevant	not relevant	no
ALOX12B								interactor	2		14	0.606282	0.240979	0		ALOX12B	not identified	not relevant	not relevant	no
AMBN								interactor	13		192.231	0.74983	0.333182	1		AMBN	not identified	not relevant	not relevant	no
AMPH								interactor	6		264.167	0.775042	0.357186	1		AMPH	not identified	not relevant	not relevant	no
AMTN								interactor	13		192.231	0.74983	0.333182	1		AMTN	not identified	not relevant	not relevant	no
APOA5								interactor	13		192.231	0.74983	0.333182	1		APOA5	not identified	not relevant	not relevant	no
APOL5								interactor	2		646	0.776486	0.358665	1		APOL5	not identified	not relevant	not relevant	no
AREG								interactor	3		113.667	0.671689	0.275749	1		AREG	not identified	not relevant	not relevant	no
ARHGAP20								interactor	8		366.875	0.79601	0.379951	0.892857		ARHGAP20	not identified	not relevant	not relevant	no
ARHGAP36								interactor	7		304.429	0.763837	0.346104	1		ARHGAP36	not identified	not relevant	not relevant	no
ARHGAP39								interactor	8		269	0.764049	0.346308	0.821429		ARHGAP39	not identified	not relevant	not relevant	no
ARHGAP40								interactor	7		304.429	0.763837	0.346104	1		ARHGAP40	not identified	not relevant	not relevant	no
ARHGAP44								interactor	7		304.429	0.763837	0.346104	1		ARHGAP44	not identified	not relevant	not relevant	no
ARHGDIG								interactor	4		313.5	0.743039	0.327259	1		ARHGDIG	not identified	not relevant	not relevant	no
ARHGEF16								interactor	9		266.333	0.783913	0.366476	0.583333		ARHGEF16	not identified	not relevant	not relevant	no
AVP								interactor	25		272.24	0.811715	0.398997	0.54		AVP	not identified	not relevant	not relevant	no
AVPR1B								interactor	17		294.471	0.780263	0.362595	0.955882		AVPR1B	not identified	not relevant	not relevant	no
AVPR2								interactor	11		279.909	0.798854	0.383264	0.418182		AVPR2	not identified	not relevant	not relevant	no
BDKRB1								interactor	27		273.889	0.787224	0.370068	0.712251		BDKRB1	not identified	not relevant	not relevant	no
BDKRB2	ENSG00000168398	P30411	1	both	-2	3.22	-2	core-node	317		39.3659	0.804584	0.390118	0.101885		BDKRB2	not identified	not relevant	not relevant	no
BMP15								interactor	13		192.231	0.74983	0.333182	1		BMP15	not identified	not relevant	not relevant	no
BMP4								interactor	13		192.231	0.74983	0.333182	1		BMP4	not identified	not relevant	not relevant	no
BPIFB2								interactor	13		192.231	0.74983	0.333182	1		BPIFB2	not identified	not relevant	not relevant	no
BTC								interactor	15		255.6	0.803014	0.388215	0.561905		BTC	not identified	not relevant	not relevant	no
CALCA								interactor	6		250.167	0.720628	0.309121	0.533333		CALCA	not identified	not relevant	not relevant	no
CALCB								interactor	6		250.667	0.720756	0.309219	0.533333		CALCB	not identified	not relevant	not relevant	no
CALCR								interactor	5		298.8	0.718336	0.307379	0.8		CALCR	not identified	not relevant	not relevant	no
CALML3								interactor	3		149.667	0.733616	0.31938	0.333333		CALML3	not identified	not relevant	not relevant	no
CAMSAP3								interactor	2		85	0.687606	0.285784	0		CAMSAP3	not identified	not relevant	not relevant	no
CASR								interactor	27		273.889	0.787224	0.370068	0.712251		CASR	not identified	not relevant	not relevant	no
CCK								interactor	17		294.471	0.780263	0.362595	0.955882		CCK	not identified	not relevant	not relevant	no
CCKAR								interactor	18		279.389	0.782131	0.36457	0.849673		CCKAR	not identified	not relevant	not relevant	no
CCKBR								interactor	19		307	0.805136	0.390791	0.789474		CCKBR	not identified	not relevant	not relevant	no
CCL16								interactor	17		307	0.768803	0.350929	0.948529		CCL16	not identified	not relevant	not relevant	no
CCL19								interactor	17		307	0.768803	0.350929	0.948529		CCL19	not identified	not relevant	not relevant	no
CCL20								interactor	17		307	0.768803	0.350929	0.948529		CCL20	not identified	not relevant	not relevant	no
CCL25								interactor	17		307	0.768803	0.350929	0.948529		CCL25	not identified	not relevant	not relevant	no
CCL27								interactor	17		307	0.768803	0.350929	0.948529		CCL27	not identified	not relevant	not relevant	no
CCR10								interactor	18		334.611	0.804202	0.389653	0.849673		CCR10	not identified	not relevant	not relevant	no
CCR6								interactor	17		307	0.768803	0.350929	0.948529		CCR6	not identified	not relevant	not relevant	no
CCR8								interactor	17		307	0.768803	0.350929	0.948529		CCR8	not identified	not relevant	not relevant	no
CCR9								interactor	17		307	0.768803	0.350929	0.948529		CCR9	not identified	not relevant	not relevant	no
CD177								interactor	2		6	0.610654	0.243027	0		CD177	not identified	not relevant	not relevant	no
CD80								interactor	13		312.308	0.805603	0.391362	0.75641		CD80	not identified	not relevant	not relevant	no
CDH15								interactor	2	3_Platelet_traits	271	0.731706	0.317829	1		CDH15	not identified	not relevant	not relevant	no
CDH2								interactor	17		191.235	0.792742	0.376214	0.580882		CDH2	not identified	not relevant	not relevant	no
CDH5								interactor	3		316.333	0.735144	0.320631	1		CDH5	not identified	not relevant	not relevant	no
CFHR4								interactor	2		380	0.751273	0.334469	0		CFHR4	not identified	not relevant	not relevant	no
CGA								interactor	5		298.8	0.718336	0.307379	0.8		CGA	not identified	not relevant	not relevant	no
CGN								interactor	3		224.667	0.757428	0.340069	0.333333		CGN	not identified	not relevant	not relevant	no
CHGB								interactor	14		183.286	0.755645	0.338428	0.868132		CHGB	not identified	not relevant	not relevant	no
CHRDL1								interactor	13		192.231	0.74983	0.333182	1		CHRDL1	not identified	not relevant	not relevant	no
CHRM1								interactor	18		293.778	0.792487	0.375925	0.882353		CHRM1	not identified	not relevant	not relevant	no
CHRM4								interactor	17		307	0.768803	0.350929	0.948529		CHRM4	not identified	not relevant	not relevant	no
CHRM5								interactor	17		294.471	0.780263	0.362595	0.955882		CHRM5	not identified	not relevant	not relevant	no
CLEC6A								interactor	4		149.75	0.725382	0.312799	1		CLEC6A	not identified	not relevant	not relevant	no
CNR1								interactor	17		307	0.768803	0.350929	0.948529		CNR1	not identified	not relevant	not relevant	no
CNTFR								interactor	2		494	0.769482	0.3516	1		CNTFR	not identified	not relevant	not relevant	no
COBL								interactor	3		145.333	0.728523	0.315277	0.333333		COBL	not identified	not relevant	not relevant	no
COL14A1								interactor	2		24	0.643633	0.259677	0		COL14A1	not identified	not relevant	not relevant	no
COL9A1								interactor	2		50	0.655093	0.26601	1		COL9A1	not identified	not relevant	not relevant	no
COMP								interactor	2		63	0.698217	0.292889	0		COMP	not identified	not relevant	not relevant	no
CORT								interactor	17		307	0.768803	0.350929	0.948529		CORT	not identified	not relevant	not relevant	no
CRH								interactor	5	3_Platelet_traits	298.8	0.718336	0.307379	0.8		CRH	not identified	not relevant	not relevant	no
CRHR2								interactor	5		298.8	0.718336	0.307379	0.8		CRHR2	not identified	not relevant	not relevant	no
CRMP1								interactor	3		97.6667	0.725637	0.312998	0.333333		CRMP1	not identified	not relevant	not relevant	no
CSF2								interactor	12	3_Platelet_traits	268	0.797199	0.381329	0.545455		CSF2	not identified	not relevant	not relevant	no
CSH1								interactor	3		109.667	0.709847	0.301094	1		CSH1	not identified	not relevant	not relevant	no
CSN2								interactor	4		481.75	0.790747	0.373968	0.833333		CSN2	not identified	not relevant	not relevant	no
CTLA4								interactor	6		209.333	0.770289	0.352399	0.6		CTLA4	not identified	not relevant	not relevant	no
CXCL10								interactor	17		307	0.768803	0.350929	0.948529		CXCL10	not identified	not relevant	not relevant	no
CXCL13								interactor	17		307	0.768803	0.350929	0.948529		CXCL13	not identified	not relevant	not relevant	no
CXCR6	ENSG00000172215	O00574	1	thrombosis	-1	1		core-node	205		42.0585	0.782258	0.364706	0.146724		CXCR6	not identified	not relevant	not relevant	no
CYP2C8								interactor	2		83	0.674788	0.277647	0		CYP2C8	not identified	not relevant	not relevant	no
CYP2C9								interactor	2		54	0.656452	0.266781	0		CYP2C9	not identified	not relevant	not relevant	no
CYP4F2								interactor	2		416.5	0.766171	0.348356	0		CYP4F2	not identified	not relevant	not relevant	no
CYSLTR2								interactor	17		294.471	0.780263	0.362595	0.955882		CYSLTR2	not identified	not relevant	not relevant	no
CYSRT1								interactor	9		61.3333	0.746265	0.330046	0.0277778		CYSRT1	not identified	not relevant	not relevant	no
DDIT4L								interactor	3		396.333	0.778014	0.360245	0.666667		DDIT4L	not identified	not relevant	not relevant	no
DES								interactor	2		255.5	0.735781	0.321156	1		DES	not identified	not relevant	not relevant	no
DGKB								interactor	4		303.5	0.732003	0.318069	0.5		DGKB	not identified	not relevant	not relevant	no
DGKK								interactor	4		303.5	0.732003	0.318069	0.5		DGKK	not identified	not relevant	not relevant	no
DIRAS3								interactor	2		118.5	0.696095	0.29144	1		DIRAS3	not identified	not relevant	not relevant	no
DLGAP2								interactor	2		646	0.776486	0.358665	1		DLGAP2	not identified	not relevant	not relevant	no
DLX4								interactor	2		646	0.776486	0.358665	1		DLX4	not identified	not relevant	not relevant	no
DMP1								interactor	14		182.214	0.757046	0.339716	0.868132		DMP1	not identified	not relevant	not relevant	no
DOCK3								interactor	2		646	0.776486	0.358665	1		DOCK3	not identified	not relevant	not relevant	no
DRD1								interactor	5		298.8	0.718336	0.307379	0.8		DRD1	not identified	not relevant	not relevant	no
DRD2								interactor	18		291.222	0.771138	0.353245	0.843137		DRD2	not identified	not relevant	not relevant	no
DRD3								interactor	17		307	0.768803	0.350929	0.948529		DRD3	not identified	not relevant	not relevant	no
DRD5								interactor	5		298.8	0.718336	0.307379	0.8		DRD5	not identified	not relevant	not relevant	no
DSC1								interactor	2		26.5	0.674321	0.277359	0		DSC1	not identified	not relevant	not relevant	no
DSCAM								interactor	2		255	0.733404	0.319207	1		DSCAM	not identified	not relevant	not relevant	no
DUSP15								interactor	2		646	0.776486	0.358665	1		DUSP15	not identified	not relevant	not relevant	no
DUSP9								interactor	2		122	0.701146	0.294913	0		DUSP9	not identified	not relevant	not relevant	no
DUX4								interactor	5		127.8	0.747835	0.33142	0		DUX4	not identified	not relevant	not relevant	no
EDN1								interactor	17		294.471	0.780263	0.362595	0.955882		EDN1	not identified	not relevant	not relevant	no
EDN2								interactor	17		294.471	0.780263	0.362595	0.955882		EDN2	not identified	not relevant	not relevant	no
EDN3								interactor	17	3_Platelet_traits	294.471	0.780263	0.362595	0.955882		EDN3	not identified	not relevant	not relevant	no
EDNRA								interactor	17	3_Platelet_traits/ 4_Stroke	294.471	0.780263	0.362595	0.955882		EDNRA	not identified	not relevant	not relevant	no
EEF1A2								interactor	3		173.667	0.738328	0.323271	0.333333		EEF1A2	not identified	not relevant	not relevant	no
EFNA2								interactor	6		213.667	0.74584	0.329676	1		EFNA2	not identified	not relevant	not relevant	no
EFNB3								interactor	10		217.4	0.781791	0.36421	0.555556		EFNB3	not identified	not relevant	not relevant	no
EPHA10								interactor	6		213.667	0.74584	0.329676	1		EPHA10	not identified	not relevant	not relevant	no
EPHA2								interactor	6		213.667	0.74584	0.329676	1		EPHA2	not identified	not relevant	not relevant	no
EPHA3								interactor	6		213.667	0.74584	0.329676	1		EPHA3	not identified	not relevant	not relevant	no
EPHA5								interactor	6		213.667	0.74584	0.329676	1		EPHA5	not identified	not relevant	not relevant	no
EPHA6								interactor	6		213.667	0.74584	0.329676	1		EPHA6	not identified	not relevant	not relevant	no
EPHA7								interactor	6		213.667	0.74584	0.329676	1		EPHA7	not identified	not relevant	not relevant	no
EPHA8								interactor	6		213.667	0.74584	0.329676	1		EPHA8	not identified	not relevant	not relevant	no
EPHB2	ENSG00000133216	P29323	1	both	-2	2.4	-2	core-node	70		34.7	0.778183	0.360421	0.0985507		EPHB2	not identified	not relevant	not relevant	no
ERBB4								interactor	18		231.167	0.804499	0.390015	0.464052		ERBB4	not identified	not relevant	not relevant	no
F10	ENSG00000126218	P00742	1	both	-2	2.4	-1	core-node	29	1_Mendelian_disorders	33.2414	0.747496	0.331122	0.214286		F10	not identified	not relevant	not relevant	no
F11	ENSG00000088926	P03951	1	thrombosis	-1	5	0	core-node	13	1_Mendelian_disorders	78.9231	0.730773	0.317076	0.75641		F11	not identified	not relevant	not relevant	no
F7	ENSG00000057593	P08709	1	thrombosis	-2	1		core-node	19	1_Mendelian_disorders	31.4737	0.747241	0.330899	0.181287		F7	not identified	not relevant	not relevant	no
F9	ENSG00000101981	P00740	1	both	-2	4	-2	core-node	17	1_Mendelian_disorders	39.1765	0.738582	0.323484	0.507353		F9	not identified	not relevant	not relevant	no
FABP1								interactor	2		478	0.76893	0.351055	1		FABP1	not identified	not relevant	not relevant	no
FAM9B								interactor	3		8.66667	0.626868	0.250937	0		FAM9B	not identified	not relevant	not relevant	no
FCN2								interactor	3		55.3333	0.632852	0.253989	0.333333		FCN2	not identified	not relevant	not relevant	no
FFAR1								interactor	17		294.471	0.780263	0.362595	0.955882		FFAR1	not identified	not relevant	not relevant	no
FGF10								interactor	13		269.308	0.795798	0.379706	0.730769		FGF10	not identified	not relevant	not relevant	no
FGF16								interactor	13		269.308	0.795798	0.379706	0.730769		FGF16	not identified	not relevant	not relevant	no
FGF18								interactor	13		269.308	0.795798	0.379706	0.730769		FGF18	not identified	not relevant	not relevant	no
FGF19								interactor	13		269.308	0.795798	0.379706	0.730769		FGF19	not identified	not relevant	not relevant	no
FGF20								interactor	13		269.308	0.795798	0.379706	0.730769		FGF20	not identified	not relevant	not relevant	no
FGF22								interactor	13		269.308	0.795798	0.379706	0.730769		FGF22	not identified	not relevant	not relevant	no
FGF23								interactor	26		230.769	0.818973	0.40846	0.433846		FGF23	not identified	not relevant	not relevant	no
FGF3								interactor	13		269.308	0.795798	0.379706	0.730769		FGF3	not identified	not relevant	not relevant	no
FGF4								interactor	13		269.308	0.795798	0.379706	0.730769		FGF4	not identified	not relevant	not relevant	no
FGF5								interactor	13		269.308	0.795798	0.379706	0.730769		FGF5	not identified	not relevant	not relevant	no
FGF6								interactor	13		269.308	0.795798	0.379706	0.730769		FGF6	not identified	not relevant	not relevant	no
FGF8								interactor	13		269.308	0.795798	0.379706	0.730769		FGF8	not identified	not relevant	not relevant	no
FGF9								interactor	13		269.308	0.795798	0.379706	0.730769		FGF9	not identified	not relevant	not relevant	no
FLT3								interactor	3		243.667	0.753014	0.336034	0.333333		FLT3	not identified	not relevant	not relevant	no
FOXH1								interactor	2		646	0.776486	0.358665	1		FOXH1	not identified	not relevant	not relevant	no
FRK								interactor	2		264	0.739219	0.324018	0		FRK	not identified	not relevant	not relevant	no
FSHB								interactor	5		298.8	0.718336	0.307379	0.8		FSHB	not identified	not relevant	not relevant	no
FSHR								interactor	5		298.8	0.718336	0.307379	0.8		FSHR	not identified	not relevant	not relevant	no
GABBR2								interactor	17		307	0.768803	0.350929	0.948529		GABBR2	not identified	not relevant	not relevant	no
GALR2								interactor	17		307	0.768803	0.350929	0.948529		GALR2	not identified	not relevant	not relevant	no
GALR3								interactor	17		307	0.768803	0.350929	0.948529		GALR3	not identified	not relevant	not relevant	no
GCG								interactor	19		274.789	0.780645	0.362998	0.80117		GCG	not identified	not relevant	not relevant	no
GCGR								interactor	19		274.789	0.780645	0.362998	0.80117		GCGR	not identified	not relevant	not relevant	no
GCK								interactor	2		12	0.62882	0.251925	0		GCK	not identified	not relevant	not relevant	no
GDNF								interactor	11		244.909	0.789177	0.372219	0.363636		GDNF	not identified	not relevant	not relevant	no
GFRA1								interactor	11		244.909	0.789177	0.372219	0.363636		GFRA1	not identified	not relevant	not relevant	no
GFRA4								interactor	11		244.909	0.789177	0.372219	0.363636		GFRA4	not identified	not relevant	not relevant	no
GH1								interactor	7		129	0.749703	0.333069	0.761905		GH1	not identified	not relevant	not relevant	no
GH2								interactor	7		129	0.749703	0.333069	0.761905		GH2	not identified	not relevant	not relevant	no
GHRH								interactor	5		298.8	0.718336	0.307379	0.8		GHRH	not identified	not relevant	not relevant	no
GIP								interactor	5		298.8	0.718336	0.307379	0.8		GIP	not identified	not relevant	not relevant	no
GLI2								interactor	2		263.5	0.742657	0.326932	1		GLI2	not identified	not relevant	not relevant	no
GLP1R	ENSG00000112164	P43220	1	thrombosis	2	1	0	core-node	112		21.1071	0.756239	0.338973	0.0596847		GLP1R	not identified	not relevant	not relevant	no
GLP2R								interactor	5		298.8	0.718336	0.307379	0.8		GLP2R	not identified	not relevant	not relevant	no
GLUD1								interactor	3		80	0.680815	0.281414	0		GLUD1	not identified	not relevant	not relevant	no
GNAT2								interactor	4		329.5	0.699448	0.293736	1		GNAT2	not identified	not relevant	not relevant	no
GNAT3								interactor	17		307	0.768803	0.350929	0.948529		GNAT3	not identified	not relevant	not relevant	no
GNB3								interactor	5		244.6	0.725212	0.312666	0.4		GNB3	not identified	not relevant	not relevant	no
GNRHR								interactor	17		294.471	0.780263	0.362595	0.955882		GNRHR	not identified	not relevant	not relevant	no
GPC1								interactor	5		206	0.755518	0.338311	0.4		GPC1	not identified	not relevant	not relevant	no
GPC3								interactor	14		180.714	0.750382	0.333673	0.868132		GPC3	not identified	not relevant	not relevant	no
GPC6								interactor	2		84	0.664771	0.271604	1		GPC6	not identified	not relevant	not relevant	no
GPHA2								interactor	5		298.8	0.718336	0.307379	0.8		GPHA2	not identified	not relevant	not relevant	no
GPHB5								interactor	5		298.8	0.718336	0.307379	0.8		GPHB5	not identified	not relevant	not relevant	no
GPR15								interactor	5		298.8	0.718336	0.307379	0.8		GPR15	not identified	not relevant	not relevant	no
GPR150								interactor	5		298.8	0.718336	0.307379	0.8		GPR150	not identified	not relevant	not relevant	no
GPR17								interactor	27		273.889	0.787224	0.370068	0.712251		GPR17	not identified	not relevant	not relevant	no
GPR32								interactor	5		298.8	0.718336	0.307379	0.8		GPR32	not identified	not relevant	not relevant	no
GPR45								interactor	6		383	0.788243	0.371187	0.533333		GPR45	not identified	not relevant	not relevant	no
GPRC6A								interactor	17		294.471	0.780263	0.362595	0.955882		GPRC6A	not identified	not relevant	not relevant	no
GRIK2	ENSG00000164418	Q13002	1	thrombosis	-1	1		core-node	10		10.3	0.725722	0.313065	0		GRIK2	not identified	not relevant	not relevant	no
GRIN1								interactor	8		263.625	0.789219	0.372266	0.5		GRIN1	not identified	not relevant	not relevant	no
GRIN2B								interactor	10		219.3	0.790705	0.373921	0.355556		GRIN2B	not identified	not relevant	not relevant	no
GRIN2C								interactor	5		289.4	0.775594	0.35775	0.6		GRIN2C	not identified	not relevant	not relevant	no
GRM1								interactor	17		294.471	0.780263	0.362595	0.955882		GRM1	not identified	not relevant	not relevant	no
GRM2								interactor	25		260.72	0.771477	0.353584	0.736667		GRM2	not identified	not relevant	not relevant	no
GRM3								interactor	25		260.72	0.771477	0.353584	0.736667		GRM3	not identified	not relevant	not relevant	no
GRM4								interactor	25	3_Platelet_traits	260.72	0.771477	0.353584	0.736667		GRM4	not identified	not relevant	not relevant	no
GRM5								interactor	18		281.389	0.781579	0.363985	0.869281		GRM5	not identified	not relevant	not relevant	no
GRM6								interactor	25		260.72	0.771477	0.353584	0.736667		GRM6	not identified	not relevant	not relevant	no
GRP								interactor	17		294.471	0.780263	0.362595	0.955882		GRP	not identified	not relevant	not relevant	no
GUCY1A2								interactor	3		10.6667	0.62691	0.250959	0.666667		GUCY1A2	not identified	not relevant	not relevant	no
HCAR1								interactor	17		307	0.768803	0.350929	0.948529		HCAR1	not identified	not relevant	not relevant	no
HCRTR1								interactor	17		294.471	0.780263	0.362595	0.955882		HCRTR1	not identified	not relevant	not relevant	no
HCRTR2								interactor	17		294.471	0.780263	0.362595	0.955882		HCRTR2	not identified	not relevant	not relevant	no
HLA-DQA2								interactor	6		135.667	0.741553	0.325991	0.333333		HLA-DQA2	not identified	not relevant	not relevant	no
HLA-DQB2								interactor	6		135.667	0.741553	0.325991	0.333333		HLA-DQB2	not identified	not relevant	not relevant	no
HRH1								interactor	17		294.471	0.780263	0.362595	0.955882		HRH1	not identified	not relevant	not relevant	no
HRH3								interactor	17		307	0.768803	0.350929	0.948529		HRH3	not identified	not relevant	not relevant	no
HRH4								interactor	17		307	0.768803	0.350929	0.948529		HRH4	not identified	not relevant	not relevant	no
HTR1A								interactor	17		307	0.768803	0.350929	0.948529		HTR1A	not identified	not relevant	not relevant	no
HTR1B								interactor	17		307	0.768803	0.350929	0.948529		HTR1B	not identified	not relevant	not relevant	no
HTR1D								interactor	17		307	0.768803	0.350929	0.948529		HTR1D	not identified	not relevant	not relevant	no
HTR1E								interactor	17		307	0.768803	0.350929	0.948529		HTR1E	not identified	not relevant	not relevant	no
HTR2B								interactor	17		294.471	0.780263	0.362595	0.955882		HTR2B	not identified	not relevant	not relevant	no
HTR2C								interactor	17		294.471	0.780263	0.362595	0.955882		HTR2C	not identified	not relevant	not relevant	no
HTR4								interactor	5		298.8	0.718336	0.307379	0.8		HTR4	not identified	not relevant	not relevant	no
HTR5A								interactor	17		307	0.768803	0.350929	0.948529		HTR5A	not identified	not relevant	not relevant	no
HTR6								interactor	5		298.8	0.718336	0.307379	0.8		HTR6	not identified	not relevant	not relevant	no
HTR7								interactor	6		282.5	0.75382	0.336764	0.533333		HTR7	not identified	not relevant	not relevant	no
IAPP								interactor	5		298.8	0.718336	0.307379	0.8		IAPP	not identified	not relevant	not relevant	no
ID4								interactor	2		646	0.776486	0.358665	1		ID4	not identified	not relevant	not relevant	no
IFNA1								interactor	2		131	0.702377	0.295772	0		IFNA1	not identified	not relevant	not relevant	no
IFNA10								interactor	2		131	0.702377	0.295772	0		IFNA10	not identified	not relevant	not relevant	no
IFNA13								interactor	2		131	0.702377	0.295772	0		IFNA13	not identified	not relevant	not relevant	no
IFNA14								interactor	2		131	0.702377	0.295772	0		IFNA14	not identified	not relevant	not relevant	no
IFNA16								interactor	2		131	0.702377	0.295772	0		IFNA16	not identified	not relevant	not relevant	no
IFNA17								interactor	2		131	0.702377	0.295772	0		IFNA17	not identified	not relevant	not relevant	no
IFNA2								interactor	2		131	0.702377	0.295772	0		IFNA2	not identified	not relevant	not relevant	no
IFNA21								interactor	2		131	0.702377	0.295772	0		IFNA21	not identified	not relevant	not relevant	no
IFNA4								interactor	2		131	0.702377	0.295772	0		IFNA4	not identified	not relevant	not relevant	no
IFNA5								interactor	2		131	0.702377	0.295772	0		IFNA5	not identified	not relevant	not relevant	no
IFNA6								interactor	2		131	0.702377	0.295772	0		IFNA6	not identified	not relevant	not relevant	no
IFNA7								interactor	2		131	0.702377	0.295772	0		IFNA7	not identified	not relevant	not relevant	no
IFNA8								interactor	2		131	0.702377	0.295772	0		IFNA8	not identified	not relevant	not relevant	no
IGHV1-46								interactor	21		239.571	0.808871	0.395408	0.519048		IGHV1-46	not identified	not relevant	not relevant	no
IGHV2-70								interactor	21		239.571	0.808871	0.395408	0.519048		IGHV2-70	not identified	not relevant	not relevant	no
IGHV3-53								interactor	21		239.571	0.808871	0.395408	0.519048		IGHV3-53	not identified	not relevant	not relevant	no
IGKV1-16								interactor	21		239.571	0.808871	0.395408	0.519048		IGKV1-16	not identified	not relevant	not relevant	no
IGKV1-39								interactor	21		239.571	0.808871	0.395408	0.519048		IGKV1-39	not identified	not relevant	not relevant	no
IGKV1D-16								interactor	21		239.571	0.808871	0.395408	0.519048		IGKV1D-16	not identified	not relevant	not relevant	no
IGKV1D-39								interactor	21		239.571	0.808871	0.395408	0.519048		IGKV1D-39	not identified	not relevant	not relevant	no
IGKV2-28								interactor	21		239.571	0.808871	0.395408	0.519048		IGKV2-28	not identified	not relevant	not relevant	no
IGKV2D-28								interactor	21		239.571	0.808871	0.395408	0.519048		IGKV2D-28	not identified	not relevant	not relevant	no
IGKV2D-30								interactor	21		239.571	0.808871	0.395408	0.519048		IGKV2D-30	not identified	not relevant	not relevant	no
IGKV3D-20								interactor	21		239.571	0.808871	0.395408	0.519048		IGKV3D-20	not identified	not relevant	not relevant	no
IGKV5-2								interactor	21		239.571	0.808871	0.395408	0.519048		IGKV5-2	not identified	not relevant	not relevant	no
IGLV2-11								interactor	21		239.571	0.808871	0.395408	0.519048		IGLV2-11	not identified	not relevant	not relevant	no
IGLV3-27								interactor	21		239.571	0.808871	0.395408	0.519048		IGLV3-27	not identified	not relevant	not relevant	no
IL13								interactor	2		154	0.712606	0.303108	1		IL13	not identified	not relevant	not relevant	no
IL13RA2								interactor	2		311	0.745161	0.329087	1		IL13RA2	not identified	not relevant	not relevant	no
IL2								interactor	13		234	0.786375	0.36914	0.474359		IL2	not identified	not relevant	not relevant	no
IL24								interactor	2		311	0.745161	0.329087	1		IL24	not identified	not relevant	not relevant	no
IL3								interactor	12	3_Platelet_traits	268	0.797199	0.381329	0.545455		IL3	not identified	not relevant	not relevant	no
IL4								interactor	2		154	0.712606	0.303108	1		IL4	not identified	not relevant	not relevant	no
IL5								interactor	12		268	0.797199	0.381329	0.545455		IL5	not identified	not relevant	not relevant	no
INPP5J								interactor	9		309.333	0.766553	0.348727	0.611111		INPP5J	not identified	not relevant	not relevant	no
INS								interactor	4		477.75	0.777377	0.359585	1		INS	not identified	not relevant	not relevant	no
INSL5								interactor	17		307	0.768803	0.350929	0.948529		INSL5	not identified	not relevant	not relevant	no
KIAA0319								interactor	6		264.167	0.775042	0.357186	1		KIAA0319	not identified	not relevant	not relevant	no
KIF2B								interactor	2		301	0.730645	0.316973	1		KIF2B	not identified	not relevant	not relevant	no
KIR2DL1								interactor	2		318.5	0.746689	0.330416	1		KIR2DL1	not identified	not relevant	not relevant	no
KISS1								interactor	17		294.471	0.780263	0.362595	0.955882		KISS1	not identified	not relevant	not relevant	no
KISS1R								interactor	17		294.471	0.780263	0.362595	0.955882		KISS1R	not identified	not relevant	not relevant	no
KLB								interactor	13		269.308	0.795798	0.379706	0.730769		KLB	not identified	not relevant	not relevant	no
KLK7								interactor	2		87	0.693591	0.289748	0		KLK7	not identified	not relevant	not relevant	no
KLKB1	ENSG00000164344	P03952	1	both	-1	2.92	-1	core-node	13		44	0.742699	0.326968	0.384615		KLKB1	not identified	not relevant	not relevant	no
KPRP								interactor	2		417	0.762861	0.345171	1		KPRP	not identified	not relevant	not relevant	no
KRT17								interactor	3		464.333	0.780857	0.363222	1		KRT17	not identified	not relevant	not relevant	no
KRT31								interactor	7		111.143	0.746265	0.330046	0.0476191		KRT31	not identified	not relevant	not relevant	no
KRT40								interactor	5		145.8	0.750382	0.333673	0		KRT40	not identified	not relevant	not relevant	no
KRTAP10-7								interactor	3		63.6667	0.693336	0.289577	0		KRTAP10-7	not identified	not relevant	not relevant	no
KRTAP10-8								interactor	6		119.167	0.723812	0.311574	0.133333		KRTAP10-8	not identified	not relevant	not relevant	no
KRTAP10-9								interactor	4		71.5	0.712012	0.302672	0		KRTAP10-9	not identified	not relevant	not relevant	no
KRTAP5-9								interactor	2		61.5	0.675722	0.278224	0		KRTAP5-9	not identified	not relevant	not relevant	no
KRTAP9-2								interactor	2		12	0.654032	0.265411	0		KRTAP9-2	not identified	not relevant	not relevant	no
LAMA1								interactor	3		40	0.655518	0.266251	0.666667		LAMA1	not identified	not relevant	not relevant	no
LAMA2								interactor	2		47	0.654839	0.265866	1		LAMA2	not identified	not relevant	not relevant	no
LAMC2								interactor	7		33.5714	0.692784	0.289208	0.285714		LAMC2	not identified	not relevant	not relevant	no
LEP	ENSG00000174697	P41159	1	thrombosis	-1	3		core-node	11		48.5455	0.728268	0.315074	0.381818		LEP	not identified	not relevant	not relevant	no
LGALS14								interactor	2		137.5	0.712182	0.302797	0		LGALS14	not identified	not relevant	not relevant	no
LHB								interactor	5		298.8	0.718336	0.307379	0.8		LHB	not identified	not relevant	not relevant	no
LHCGR								interactor	5		298.8	0.718336	0.307379	0.8		LHCGR	not identified	not relevant	not relevant	no
LRP2								interactor	7		246	0.781876	0.3643	0.761905		LRP2	not identified	not relevant	not relevant	no
MAGEA1								interactor	3		22	0.68629	0.284926	0		MAGEA1	not identified	not relevant	not relevant	no
MAGEA11								interactor	2		8	0.61371	0.244479	0		MAGEA11	not identified	not relevant	not relevant	no
MAP1LC3C								interactor	2		22.5	0.630475	0.252768	0		MAP1LC3C	not identified	not relevant	not relevant	no
MAPK4								interactor	2		420.5	0.739728	0.324446	1		MAPK4	not identified	not relevant	not relevant	no
MAPK8IP1								interactor	3		219	0.758659	0.341212	0		MAPK8IP1	not identified	not relevant	not relevant	no
MAPK8IP2								interactor	2		46.5	0.63298	0.254055	0		MAPK8IP2	not identified	not relevant	not relevant	no
MASP2								interactor	2		79	0.625382	0.250191	1		MASP2	not identified	not relevant	not relevant	no
MATN3								interactor	13		192.231	0.74983	0.333182	1		MATN3	not identified	not relevant	not relevant	no
MC2R								interactor	5		298.8	0.718336	0.307379	0.8		MC2R	not identified	not relevant	not relevant	no
MC3R								interactor	5		298.8	0.718336	0.307379	0.8		MC3R	not identified	not relevant	not relevant	no
MC4R								interactor	5		298.8	0.718336	0.307379	0.8		MC4R	not identified	not relevant	not relevant	no
MC5R								interactor	5		298.8	0.718336	0.307379	0.8		MC5R	not identified	not relevant	not relevant	no
MCHR1								interactor	27		273.889	0.787224	0.370068	0.712251		MCHR1	not identified	not relevant	not relevant	no
MCHR2								interactor	27		273.889	0.787224	0.370068	0.712251		MCHR2	not identified	not relevant	not relevant	no
MDFI								interactor	5		135.8	0.751019	0.334241	0		MDFI	not identified	not relevant	not relevant	no
MEPE								interactor	15		252.733	0.80191	0.386889	0.790476		MEPE	not identified	not relevant	not relevant	no
MET								interactor	29		193.897	0.822623	0.413391	0.300493		MET	not identified	not relevant	not relevant	no
MISP								interactor	3		145.333	0.728523	0.315277	0.333333		MISP	not identified	not relevant	not relevant	no
MLN								interactor	17		294.471	0.780263	0.362595	0.955882		MLN	not identified	not relevant	not relevant	no
MLNR								interactor	17		294.471	0.780263	0.362595	0.955882		MLNR	not identified	not relevant	not relevant	no
MMP10	ENSG00000166670	P09238	1	both	2	1	1	core-node	4		8.75	0.620798	0.247916	0.5		MMP10	not identified	not relevant	not relevant	no
MMP2	ENSG00000087245	P08253	1	both	-1	3	-2	core-node	24		13.125	0.741553	0.325991	0.0144928		MMP2	not identified	not relevant	not relevant	no
MMP3								interactor	3		21.6667	0.651613	0.264055	0		MMP3	not identified	not relevant	not relevant	no
MMP7								interactor	2		14	0.616638	0.245888	1		MMP7	not identified	not relevant	not relevant	no
MSLN								interactor	13		192.231	0.74983	0.333182	1		MSLN	not identified	not relevant	not relevant	no
MTNR1A								interactor	25		256.32	0.808701	0.395196	0.456667		MTNR1A	not identified	not relevant	not relevant	no
MTNR1B								interactor	23		246.174	0.785908	0.368632	0.525692		MTNR1B	not identified	not relevant	not relevant	no
MUC12								interactor	3		182.667	0.732131	0.318172	0.333333		MUC12	not identified	not relevant	not relevant	no
MUC13								interactor	2		103.5	0.716341	0.305879	0		MUC13	not identified	not relevant	not relevant	no
MXRA8								interactor	13		192.231	0.74983	0.333182	1		MXRA8	not identified	not relevant	not relevant	no
MYH1								interactor	2		161.5	0.72708	0.314133	0		MYH1	not identified	not relevant	not relevant	no
MYL3								interactor	2		255.5	0.735781	0.321156	1		MYL3	not identified	not relevant	not relevant	no
MYLK2								interactor	2		265	0.745586	0.329455	0		MYLK2	not identified	not relevant	not relevant	no
MYOZ1								interactor	2		478	0.76893	0.351055	1		MYOZ1	not identified	not relevant	not relevant	no
MYRIP								interactor	2		646	0.776486	0.358665	1		MYRIP	not identified	not relevant	not relevant	no
NEFL								interactor	7		295.571	0.803268	0.388522	0.380952		NEFL	not identified	not relevant	not relevant	no
NGF								interactor	9	5_CAD	317.111	0.793888	0.377516	0.583333		NGF	not identified	not relevant	not relevant	no
NGFR								interactor	3		289	0.763031	0.345333	0.333333		NGFR	not identified	not relevant	not relevant	no
NINL								interactor	4		32.25	0.685611	0.284486	0.166667		NINL	not identified	not relevant	not relevant	no
NMBR								interactor	17		294.471	0.780263	0.362595	0.955882		NMBR	not identified	not relevant	not relevant	no
NMS								interactor	27		273.889	0.787224	0.370068	0.712251		NMS	not identified	not relevant	not relevant	no
NMU								interactor	27		273.889	0.787224	0.370068	0.712251		NMU	not identified	not relevant	not relevant	no
NMUR2								interactor	27		273.889	0.787224	0.370068	0.712251		NMUR2	not identified	not relevant	not relevant	no
NOS1								interactor	2		8	0.615577	0.245376	0		NOS1	not identified	not relevant	not relevant	no
NOS2	ENSG00000007171	P35228	1	both	1	1.3	-1	core-node	6		8.16667	0.691723	0.288499	0.266667		NOS2	not identified	not relevant	not relevant	no
NOX4								interactor	2		37.5	0.658531	0.267971	0		NOX4	not identified	not relevant	not relevant	no
NPB								interactor	17		307	0.768803	0.350929	0.948529		NPB	not identified	not relevant	not relevant	no
NPBWR1								interactor	17		307	0.768803	0.350929	0.948529		NPBWR1	not identified	not relevant	not relevant	no
NPBWR2								interactor	17		307	0.768803	0.350929	0.948529		NPBWR2	not identified	not relevant	not relevant	no
NPFFR1								interactor	17		294.471	0.780263	0.362595	0.955882		NPFFR1	not identified	not relevant	not relevant	no
NPFFR2								interactor	17		294.471	0.780263	0.362595	0.955882		NPFFR2	not identified	not relevant	not relevant	no
NPHS1								interactor	3		369	0.745076	0.329014	1		NPHS1	not identified	not relevant	not relevant	no
NPS								interactor	19		274.789	0.780645	0.362998	0.80117		NPS	not identified	not relevant	not relevant	no
NPSR1								interactor	19		274.789	0.780645	0.362998	0.80117		NPSR1	not identified	not relevant	not relevant	no
NPY								interactor	18		291.167	0.771222	0.353329	0.843137		NPY	not identified	not relevant	not relevant	no
NPY1R								interactor	17		307	0.768803	0.350929	0.948529		NPY1R	not identified	not relevant	not relevant	no
NPY2R								interactor	17		307	0.768803	0.350929	0.948529		NPY2R	not identified	not relevant	not relevant	no
NPY4R								interactor	17		307	0.768803	0.350929	0.948529		NPY4R	not identified	not relevant	not relevant	no
NPY5R								interactor	17		307	0.768803	0.350929	0.948529		NPY5R	not identified	not relevant	not relevant	no
NRTN								interactor	11		244.909	0.789177	0.372219	0.363636		NRTN	not identified	not relevant	not relevant	no
NTN1								interactor	2		420.5	0.739728	0.324446	1		NTN1	not identified	not relevant	not relevant	no
NTSR1								interactor	17		294.471	0.780263	0.362595	0.955882		NTSR1	not identified	not relevant	not relevant	no
NTSR2								interactor	17		294.471	0.780263	0.362595	0.955882		NTSR2	not identified	not relevant	not relevant	no
NUDT10								interactor	2		44	0.679966	0.280877	0		NUDT10	not identified	not relevant	not relevant	no
OPN4								interactor	17		294.471	0.780263	0.362595	0.955882		OPN4	not identified	not relevant	not relevant	no
OPRD1								interactor	17	3_Platelet_traits	307	0.768803	0.350929	0.948529		OPRD1	not identified	not relevant	not relevant	no
OPRK1								interactor	18		290.056	0.768888	0.351013	0.843137		OPRK1	not identified	not relevant	not relevant	no
P2RX2								interactor	4		64	0.713582	0.303827	1		P2RX2	not identified	not relevant	not relevant	no
P2RX3								interactor	4	3_Platelet_traits	64	0.713582	0.303827	1		P2RX3	not identified	not relevant	not relevant	no
P2RY4								interactor	17		307	0.768803	0.350929	0.948529		P2RY4	not identified	not relevant	not relevant	no
PAK3								interactor	9		287.667	0.786969	0.369789	0.666667		PAK3	not identified	not relevant	not relevant	no
PAK5								interactor	2		229	0.726698	0.313832	1		PAK5	not identified	not relevant	not relevant	no
PDIA2								interactor	2		646	0.776486	0.358665	1		PDIA2	not identified	not relevant	not relevant	no
PDPN								interactor	2		92.5	0.705985	0.298318	1		PDPN	not identified	not relevant	not relevant	no
PDYN								interactor	17		307	0.768803	0.350929	0.948529		PDYN	not identified	not relevant	not relevant	no
PENK								interactor	27		239.481	0.780093	0.362417	0.581197		PENK	not identified	not relevant	not relevant	no
PIK3C2G								interactor	2		117	0.689898	0.287289	1		PIK3C2G	not identified	not relevant	not relevant	no
PLA2G4D								interactor	3		22.3333	0.626952	0.25098	0.666667		PLA2G4D	not identified	not relevant	not relevant	no
PLA2G4E								interactor	2		25	0.619567	0.247313	1		PLA2G4E	not identified	not relevant	not relevant	no
PLA2G4F								interactor	3		22.3333	0.626952	0.25098	0.666667		PLA2G4F	not identified	not relevant	not relevant	no
PLCE1								interactor	4	3_Platelet_traits	80.75	0.710314	0.301433	0.333333		PLCE1	not identified	not relevant	not relevant	no
PNMA2								interactor	2		596	0.776146	0.358316	1		PNMA2	not identified	not relevant	not relevant	no
PNMA5								interactor	2		463.5	0.769015	0.351139	1		PNMA5	not identified	not relevant	not relevant	no
PPL								interactor	2		178	0.728396	0.315176	1		PPL	not identified	not relevant	not relevant	no
PPY								interactor	17		307	0.768803	0.350929	0.948529		PPY	not identified	not relevant	not relevant	no
PRKAA2	ENSG00000162409	P54646	1	thrombosis	-1	1	0	core-node	95		13.6105	0.790789	0.374016	0.0109742		PRKAA2	not identified	not relevant	not relevant	no
PRKACG								interactor	2		276.5	0.746138	0.329935	0		PRKACG	not identified	not relevant	not relevant	no
PRKAG3								interactor	3		172	0.739219	0.324018	0.666667		PRKAG3	not identified	not relevant	not relevant	no
PRKCG								interactor	11		154.091	0.763497	0.345779	0.4		PRKCG	not identified	not relevant	not relevant	no
PRL								interactor	3		109.667	0.709847	0.301094	1		PRL	not identified	not relevant	not relevant	no
PROK1								interactor	17		294.471	0.780263	0.362595	0.955882		PROK1	not identified	not relevant	not relevant	no
PROKR1								interactor	17		294.471	0.780263	0.362595	0.955882		PROKR1	not identified	not relevant	not relevant	no
PROKR2								interactor	18		278.556	0.780942	0.363311	0.849673		PROKR2	not identified	not relevant	not relevant	no
PROZ	ENSG00000126231	P22891	1	thrombosis	2	2.4	0	core-node	4		8.5	0.592742	0.234848	0		PROZ	not identified	not relevant	not relevant	no
PRPH								interactor	2		109	0.711842	0.302548	0		PRPH	not identified	not relevant	not relevant	no
PTGER1								interactor	17		294.471	0.780263	0.362595	0.955882		PTGER1	not identified	not relevant	not relevant	no
PTGES	ENSG00000148344	O14684	1	thrombosis	1	1.3		core-node	1		3	0.609083	0.242287	0		PTGES	not identified	not relevant	not relevant	no
PTGFR								interactor	17		294.471	0.780263	0.362595	0.955882		PTGFR	not identified	not relevant	not relevant	no
PTH								interactor	5		298.8	0.718336	0.307379	0.8		PTH	not identified	not relevant	not relevant	no
PTH2								interactor	5		298.8	0.718336	0.307379	0.8		PTH2	not identified	not relevant	not relevant	no
PTK6								interactor	6		142.667	0.763073	0.345374	0.0666667		PTK6	not identified	not relevant	not relevant	no
PTPN3								interactor	4		361.25	0.78438	0.366978	0.5		PTPN3	not identified	not relevant	not relevant	no
PYY								interactor	17		307	0.768803	0.350929	0.948529		PYY	not identified	not relevant	not relevant	no
QRFP								interactor	17		294.471	0.780263	0.362595	0.955882		QRFP	not identified	not relevant	not relevant	no
QRFPR								interactor	17		294.471	0.780263	0.362595	0.955882		QRFPR	not identified	not relevant	not relevant	no
RFX6								interactor	2		96	0.689049	0.28673	0		RFX6	not identified	not relevant	not relevant	no
RHOV								interactor	8		274.125	0.763964	0.346226	1		RHOV	not identified	not relevant	not relevant	no
RIPK4								interactor	4		265.25	0.778056	0.360289	0.166667		RIPK4	not identified	not relevant	not relevant	no
RLN3								interactor	19		286	0.7691	0.351222	0.795322		RLN3	not identified	not relevant	not relevant	no
ROBO2								interactor	2		21.5	0.650424	0.263393	0		ROBO2	not identified	not relevant	not relevant	no
ROS1								interactor	2		131	0.702377	0.295772	0		ROS1	not identified	not relevant	not relevant	no
RXFP1								interactor	5		298.8	0.718336	0.307379	0.8		RXFP1	not identified	not relevant	not relevant	no
RXFP2								interactor	5		298.8	0.718336	0.307379	0.8		RXFP2	not identified	not relevant	not relevant	no
RXFP3								interactor	17		307	0.768803	0.350929	0.948529		RXFP3	not identified	not relevant	not relevant	no
RXFP4								interactor	17		307	0.768803	0.350929	0.948529		RXFP4	not identified	not relevant	not relevant	no
S1PR3								interactor	17		307	0.768803	0.350929	0.948529		S1PR3	not identified	not relevant	not relevant	no
SAA1								interactor	28		265.214	0.788964	0.371984	0.664021		SAA1	not identified	not relevant	not relevant	no
SCG2								interactor	14		213.357	0.777334	0.359541	0.879121		SCG2	not identified	not relevant	not relevant	no
SCG3								interactor	13		192.231	0.74983	0.333182	1		SCG3	not identified	not relevant	not relevant	no
SCT								interactor	5		298.8	0.718336	0.307379	0.8		SCT	not identified	not relevant	not relevant	no
SCTR								interactor	5		298.8	0.718336	0.307379	0.8		SCTR	not identified	not relevant	not relevant	no
SCUBE3								interactor	2		19	0.625637	0.250319	0		SCUBE3	not identified	not relevant	not relevant	no
SDC1								interactor	7		54.2857	0.727037	0.3141	0.285714		SDC1	not identified	not relevant	not relevant	no
SERPINA10	ENSG00000140093	Q9UK55	1	thrombosis	2	2.4		core-node	106		35.6509	0.777589	0.359805	0.212399		SERPINA10	not identified	not relevant	not relevant	no
SFRP4								interactor	2		225	0.732343	0.318344	0		SFRP4	not identified	not relevant	not relevant	no
SH3GL2								interactor	7		247	0.775849	0.358011	0.761905		SH3GL2	not identified	not relevant	not relevant	no
SHC3								interactor	5		371.6	0.794822	0.378583	0.7		SHC3	not identified	not relevant	not relevant	no
SHROOM3								interactor	2	5_CAD	163.5	0.726486	0.313665	0		SHROOM3	not identified	not relevant	not relevant	no
SLC23A1								interactor	2		646	0.776486	0.358665	1		SLC23A1	not identified	not relevant	not relevant	no
SLIT2								interactor	3		287.333	0.739983	0.324661	1		SLIT2	not identified	not relevant	not relevant	no
SOD3								interactor	2		3	0.554329	0.219041	0		SOD3	not identified	not relevant	not relevant	no
SPRR2A								interactor	2		103.5	0.717869	0.307027	0		SPRR2A	not identified	not relevant	not relevant	no
SPTBN5								interactor	4		339.75	0.770543	0.352652	1		SPTBN5	not identified	not relevant	not relevant	no
SST								interactor	17		307	0.768803	0.350929	0.948529		SST	not identified	not relevant	not relevant	no
SSTR1								interactor	17		307	0.768803	0.350929	0.948529		SSTR1	not identified	not relevant	not relevant	no
SSTR2								interactor	18		317.056	0.784126	0.366704	0.882353		SSTR2	not identified	not relevant	not relevant	no
SSTR3								interactor	17		307	0.768803	0.350929	0.948529		SSTR3	not identified	not relevant	not relevant	no
SSTR4								interactor	17		307	0.768803	0.350929	0.948529		SSTR4	not identified	not relevant	not relevant	no
SSTR5								interactor	17		307	0.768803	0.350929	0.948529		SSTR5	not identified	not relevant	not relevant	no
STC2								interactor	13		192.231	0.74983	0.333182	1		STC2	not identified	not relevant	not relevant	no
SYT2								interactor	7		229.286	0.776061	0.358229	0.714286		SYT2	not identified	not relevant	not relevant	no
SYT9								interactor	6		264.167	0.775042	0.357186	1		SYT9	not identified	not relevant	not relevant	no
TAAR1								interactor	5		298.8	0.718336	0.307379	0.8		TAAR1	not identified	not relevant	not relevant	no
TAC1	ENSG00000006128	P20366	1	thrombosis	-2	1		core-node	153		49.268	0.791638	0.374968	0.188596		TAC1	not identified	not relevant	not relevant	no
TAC3								interactor	17		294.471	0.780263	0.362595	0.955882		TAC3	not identified	not relevant	not relevant	no
TACR1	ENSG00000115353	P25103	1	both	-2	1	-1	core-node	149		50.5235	0.788837	0.371843	0.198894		TACR1	not identified	not relevant	not relevant	no
TACR3								interactor	17		294.471	0.780263	0.362595	0.955882		TACR3	not identified	not relevant	not relevant	no
TAS2R1								interactor	17	5_CAD	307	0.768803	0.350929	0.948529		TAS2R1	not identified	not relevant	not relevant	no
TAS2R16								interactor	17		307	0.768803	0.350929	0.948529		TAS2R16	not identified	not relevant	not relevant	no
TAS2R38								interactor	17		307	0.768803	0.350929	0.948529		TAS2R38	not identified	not relevant	not relevant	no
TAS2R39								interactor	17		307	0.768803	0.350929	0.948529		TAS2R39	not identified	not relevant	not relevant	no
TAS2R40								interactor	17		307	0.768803	0.350929	0.948529		TAS2R40	not identified	not relevant	not relevant	no
TAS2R41								interactor	17		307	0.768803	0.350929	0.948529		TAS2R41	not identified	not relevant	not relevant	no
TAS2R42								interactor	17		307	0.768803	0.350929	0.948529		TAS2R42	not identified	not relevant	not relevant	no
TAS2R60								interactor	17		307	0.768803	0.350929	0.948529		TAS2R60	not identified	not relevant	not relevant	no
TAS2R7								interactor	17		307	0.768803	0.350929	0.948529		TAS2R7	not identified	not relevant	not relevant	no
TAS2R8								interactor	17		307	0.768803	0.350929	0.948529		TAS2R8	not identified	not relevant	not relevant	no
TAS2R9								interactor	17		307	0.768803	0.350929	0.948529		TAS2R9	not identified	not relevant	not relevant	no
TCAP								interactor	2		162.5	0.731367	0.317554	0		TCAP	not identified	not relevant	not relevant	no
TFAP2C								interactor	2		41	0.691171	0.288132	0		TFAP2C	not identified	not relevant	not relevant	no
THRSP								interactor	3		245	0.753947	0.336879	0.333333		THRSP	not identified	not relevant	not relevant	no
TPH1	ENSG00000129167	P17752	1	both	-2	1.69	-2	core-node	3		5	0.641384	0.258469	0		TPH1	not identified	not relevant	not relevant	no
TRH								interactor	17		294.471	0.780263	0.362595	0.955882		TRH	not identified	not relevant	not relevant	no
TRPC3								interactor	6		240.167	0.746859	0.330565	0.8		TRPC3	not identified	not relevant	not relevant	no
TRPC7								interactor	6		240.167	0.746859	0.330565	0.8		TRPC7	not identified	not relevant	not relevant	no
TSHB								interactor	5		298.8	0.718336	0.307379	0.8		TSHB	not identified	not relevant	not relevant	no
TUBA3C								interactor	2		189.5	0.728396	0.315176	0		TUBA3C	not identified	not relevant	not relevant	no
TUBA3D								interactor	2		189.5	0.728396	0.315176	0		TUBA3D	not identified	not relevant	not relevant	no
UTS2R								interactor	17		294.471	0.780263	0.362595	0.955882		UTS2R	not identified	not relevant	not relevant	no
VGF								interactor	13		192.231	0.74983	0.333182	1		VGF	not identified	not relevant	not relevant	no
WFS1								interactor	13		192.231	0.74983	0.333182	1		WFS1	not identified	not relevant	not relevant	no
WIPF3								interactor	4		447.25	0.784805	0.367436	1		WIPF3	not identified	not relevant	not relevant	no
WNT1								interactor	2		271.5	0.747326	0.330973	0		WNT1	not identified	not relevant	not relevant	no
FTL								interactor	3		491.667	0.78073	0.363087	0.666667		FTL	not identified	12.9956	10.0093	yes
H3F3A								interactor	2		193.5	0.73281	0.318723	0		H3F3A	not identified	12.1733	8.71593	yes
CALM3								interactor	27		196.444	0.838413	0.436167	0.159544		CALM3	not identified	12.1591	6.75116	no
RPS27								interactor	3		233	0.738115	0.323094	0.666667		RPS27	not identified	11.7472	10.5621	no
HIST1H3H								interactor	3		432.333	0.780985	0.363356	0.333333		HIST1H3H	not identified	11.6141	9.01729	no
DAZAP2								interactor	2		19	0.660823	0.269294	0		DAZAP2	not identified	11.2742	6.79849	no
SAT1								interactor	2		25	0.641469	0.258515	0		SAT1	not identified	11.1702	7.83787	no
HMGB1	ENSG00000189403	P09429	1	both	-1	2.4	-1	core-node	31		25.8387	0.773854	0.355977	0.0236559		HMGB1	not identified	10.8388	7.77083	yes
MAP1LC3B								interactor	10		61.1	0.747538	0.331159	0		MAP1LC3B	not identified	10.7361	4.75273	yes
PCGF5								interactor	2		201.5	0.731239	0.317452	0		PCGF5	not identified	10.686	4.72814	no
CALM2								interactor	27		196.444	0.838413	0.436167	0.159544		CALM2	not identified	10.2836	7.15774	yes
RPL13								interactor	3		472.667	0.783404	0.365929	0.333333		RPL13	not identified	10.1594	8.98323	yes
RPL26								interactor	2		461	0.770416	0.352526	0		RPL26	not identified	10.0561	9.49259	yes
EIF1B								interactor	3		36.3333	0.657131	0.267169	0		EIF1B	not identified	9.99365	5.32405	no
CALM1								interactor	27		196.444	0.838413	0.436167	0.159544		CALM1	not identified	9.94266	6.11336	no
GABARAP								interactor	8		114.625	0.762776	0.34509	0.107143		GABARAP	not identified	9.85865	6.74926	yes
TUBA1B								interactor	2		596	0.776146	0.358316	1		TUBA1B	not identified	9.81768	8.59329	no
RPL30								interactor	2		484.5	0.770628	0.352737	0		RPL30	not identified	9.73292	8.9413	yes
RPL13A								interactor	2		100	0.671392	0.275568	0		RPL13A	not identified	9.69988	9.45375	no
HIST1H4H								interactor	5		337	0.787861	0.370767	0.4		HIST1H4H	not identified	9.64472	7.78297	no
BNIP3L								interactor	2		7.5	0.600552	0.238346	0		BNIP3L	not identified	9.60414	5.60776	no
RPL4								interactor	2		484.5	0.770628	0.352737	0		RPL4	not identified	9.39507	9.81337	yes
H3F3B								interactor	2		193.5	0.73281	0.318723	0		H3F3B	not identified	9.37137	8.49055	no
RPL27								interactor	2		484.5	0.770628	0.352737	0		RPL27	not identified	9.30878	8.54349	yes
RPL31								interactor	2		596	0.776146	0.358316	1		RPL31	not identified	9.02426	9.20504	no
RPL3								interactor	4		323	0.77848	0.36073	0.166667		RPL3	not identified	8.80966	8.74421	yes
RPS8								interactor	2		543	0.770034	0.352146	1		RPS8	not identified	8.74706	9.12154	yes
RPL18A								interactor	2		484.5	0.770628	0.352737	0		RPL18A	not identified	8.63267	8.54494	yes
YBX3								interactor	2		77	0.699321	0.293648	0		YBX3	not identified	8.58858	5.23749	no
RBBP6								interactor	2		416	0.765153	0.34737	0		RBBP6	not identified	8.56241	5.36421	yes
MEF2C								interactor	2	2_Platelet_count/ 3_Platelet_traits	246.5	0.744779	0.328756	0		MEF2C	not identified	8.5158	7.06888	no
TRAPPC2								interactor	3		113.667	0.671689	0.275749	1		TRAPPC2	not identified	8.39978	5.05621	yes
RPL23								interactor	3		446	0.780093	0.362417	0.333333		RPL23	not identified	8.31824	8.81674	yes
HIST1H4J								interactor	5		337	0.787861	0.370767	0.4		HIST1H4J	not identified	8.30509	9.58281	no
AES								interactor	3		334.667	0.775679	0.357837	0		AES	not identified	8.28546	4.97311	no
HIST2H4A								interactor	5		337	0.787861	0.370767	0.4		HIST2H4A	not identified	8.22198	7.4146	no
RABAC1								interactor	4		46.75	0.696774	0.291902	0		RABAC1	not identified	8.05586	4.69749	yes
RPL5								interactor	2		276.5	0.746138	0.329935	0		RPL5	not identified	7.95824	8.67138	yes
AXIN1								interactor	2		73.5	0.680348	0.281119	0		AXIN1	not identified	7.91579	5.72511	no
DDX5								interactor	6		298	0.794397	0.378097	0.266667		DDX5	not identified	7.84096	8.60208	yes
HIST1H2AM								interactor	2		335	0.752929	0.335957	1		HIST1H2AM	not identified	7.84057	8.39591	no
H1F0								interactor	2		596	0.776146	0.358316	1		H1F0	not identified	7.67413	6.55652	no
CFLAR								interactor	2		23.5	0.630772	0.25292	0		CFLAR	not identified	7.6567	5.04493	no
GADD45A								interactor	2		103.5	0.694143	0.290119	0		GADD45A	not identified	7.58526	4.87684	no
SARAF								interactor	2		22	0.632513	0.253814	1		SARAF	not identified	7.57495	6.79986	no
DNMT1								interactor	2		263.5	0.742657	0.326932	1		DNMT1	not identified	7.54601	5.08136	no
EPSTI1								interactor	2		147	0.722878	0.310851	0		EPSTI1	not identified	7.48629	3.23284	yes
NPM1								interactor	4		428	0.79461	0.37834	0.5		NPM1	not identified	7.48532	8.9032	yes
NFKBIA								interactor	3		294.333	0.771647	0.353754	0		NFKBIA	not identified	7.40267	6.89301	no
RPL22								interactor	4		256.25	0.766256	0.348438	0.5		RPL22	not identified	7.39644	7.22953	yes
FAM13B								interactor	7		304.429	0.763837	0.346104	1		FAM13B	not identified	7.32476	4.18557	no
ZFPM2								interactor	2	2_Platelet_count, 5_CAD	68.5	0.658404	0.267898	0		ZFPM2	not identified	7.28875	2.44632	no
ELK3								interactor	2		646	0.776486	0.358665	1		ELK3	not identified	7.28104	2.71004	no
POLR2E								interactor	2	3_Platelet_traits	223.5	0.733701	0.319449	0		POLR2E	not identified	7.26593	5.03282	yes
ITGB3BP								interactor	3		236	0.734593	0.320178	0.666667		ITGB3BP	not identified	7.19303	4.65707	no
RBM4								interactor	2		55.5	0.712649	0.303139	0		RBM4	not identified	7.1171	5.71467	yes
UXT								interactor	2		106	0.684975	0.284074	0		UXT	not identified	6.96761	5.89624	no
IVNS1ABP								interactor	2		131	0.706494	0.298682	1		IVNS1ABP	not identified	6.96464	5.63185	yes
RHOBTB1								interactor	8		274.125	0.763964	0.346226	1		RHOBTB1	not identified	6.90338	2.21139	no
HIST1H4B								interactor	5		337	0.787861	0.370767	0.4		HIST1H4B	not identified	6.89782	8.04706	no
ASXL1								interactor	3		387	0.777886	0.360113	0.333333		ASXL1	not identified	6.89302	4.16745	no
LEPR	ENSG00000116678	P48357	1	thrombosis	-1	1	0	core-node	16		88.625	0.777886	0.360113	0.266667		LEPR	not identified	6.8899	3.05393	no
PDGFRA								interactor	15		246.733	0.799066	0.383513	0.542857		PDGFRA	not identified	6.85871	0.458156	no
TERF2IP								interactor	2		132	0.727462	0.314435	0		TERF2IP	not identified	6.83332	5.11129	yes
SET								interactor	2		396	0.764346	0.346593	0		SET	not identified	6.79612	7.49349	yes
FOS								interactor	2		302.5	0.749491	0.332881	0		FOS	not identified	6.77482	6.0158	no
TYROBP								interactor	11		310.182	0.792657	0.376117	0.836364		TYROBP	not identified	6.77193	4.65504	yes
IGF2								interactor	8		270.375	0.78472	0.367344	0.285714		IGF2	not identified	6.72182	0.0275561	yes
PNN								interactor	3		236.667	0.756749	0.339442	0		PNN	not identified	6.71773	5.00868	no
IL32								interactor	2		44.5	0.678268	0.27981	1		IL32	not identified	6.66948	0.14497	no
SKA2								interactor	2		301	0.730645	0.316973	1		SKA2	not identified	6.66692	5.23221	no
HNRNPU								interactor	2		335	0.752929	0.335957	1		HNRNPU	not identified	6.66475	7.13585	yes
HLA-DRA								interactor	6		135.667	0.741553	0.325991	0.333333		HLA-DRA	not identified	6.6461	3.35105	yes
LMO2								interactor	3		346	0.772326	0.354435	0		LMO2	not identified	6.62926	5.91517	no
HIST1H4E								interactor	5		337	0.787861	0.370767	0.4		HIST1H4E	not identified	6.5787	7.02423	no
HIST1H3B								interactor	3		432.333	0.780985	0.363356	0.333333		HIST1H3B	not identified	6.57534	9.42316	no
IRF2								interactor	2		16.5	0.659423	0.268484	0		IRF2	not identified	6.56943	3.65872	no
GABARAPL1								interactor	15		111.733	0.797666	0.381872	0.0571429		GABARAPL1	not identified	6.38409	3.1517	no
HIST1H4C								interactor	5		337	0.787861	0.370767	0.4		HIST1H4C	not identified	6.38204	8.41945	no
GATA1	ENSG00000102145	P15976	1	thrombosis	-2	1		core-node	13	1_Mendelian_disorders	5.46154	0.727801	0.314704	0		GATA1	not identified	6.37756	6.7531	no
SKA3								interactor	2		15.5	0.647496	0.261778	0		SKA3	not identified	6.34651	2.62086	no
SHISA5								interactor	13		192.231	0.74983	0.333182	1		SHISA5	not identified	6.30039	4.58117	no
CENPT								interactor	2		301	0.730645	0.316973	1		CENPT	not identified	6.27356	4.14624	no
SS18								interactor	2		417.5	0.764346	0.346593	0		SS18	not identified	6.22391	4.70469	no
HIST1H2AI								interactor	2		335	0.752929	0.335957	1		HIST1H2AI	not identified	6.17916	8.91695	no
ATF2								interactor	14		86.6429	0.775849	0.358011	0.0989011		ATF2	not identified	6.17089	4.58988	no
HIST2H4B								interactor	5		337	0.787861	0.370767	0.4		HIST2H4B	not identified	6.1298	5.20023	no
NR1H2	ENSG00000131408	P55055	1	both	-2	1	-1	core-node	22		10	0.741299	0.325774	0.00865801		NR1H2	not identified	6.12501	4.10284	no
CXCL8								interactor	17		307	0.768803	0.350929	0.948529		CXCL8	not identified	6.10351	7.73881	no
TRIM24								interactor	5		229.2	0.75416	0.337072	0.4		TRIM24	not identified	6.09934	5.15624	no
HLA-DPA1								interactor	6		135.667	0.741553	0.325991	0.333333		HLA-DPA1	not identified	6.07931	4.23847	no
CENPK								interactor	2		301	0.730645	0.316973	1		CENPK	not identified	6.06117	4.2042	no
SCNM1								interactor	2		103	0.706621	0.298772	0		SCNM1	not identified	6.0574	4.45015	no
STRADB								interactor	2		449.5	0.770458	0.352568	0		STRADB	not identified	6.05103	3.38639	no
KLF2	ENSG00000127528	Q9Y5W3	1	thrombosis	-1	2.4		core-node	1		3	0.580306	0.229486	0		KLF2	not identified	6.02788	0.370158	no
SNW1								interactor	8		96.125	0.756239	0.338973	0.0714286		SNW1	not identified	6.02184	5.38967	yes
ZFP36L1								interactor	3		242	0.758531	0.341093	0.666667		ZFP36L1	not identified	6.00387	2.56754	no
ETS1								interactor	2	3_Platelet_traits	74.5	0.664686	0.271554	0		ETS1	not identified	5.98298	2.63804	no
HLA-DPB1								interactor	6		135.667	0.741553	0.325991	0.333333		HLA-DPB1	not identified	5.9549	3.1348	no
FUS								interactor	2		471.5	0.770331	0.352441	0		FUS	not identified	5.94325	5.3107	yes
EFHC2								interactor	2		406	0.762776	0.34509	0		EFHC2	not identified	5.94294	5.03252	no
BMP2K								interactor	3		145.333	0.728523	0.315277	0.333333		BMP2K	not identified	5.8954	6.7537	no
ZMYND12								interactor	2		48	0.665917	0.272282	0		ZMYND12	not identified	5.87838	0.960273	no
PIAS1								interactor	2		250.5	0.740789	0.325342	0		PIAS1	not identified	5.82495	4.21468	no
EGLN3								interactor	5		65.4	0.738328	0.323271	0		EGLN3	not identified	5.82146	4.6845	no
HIST1H4K								interactor	5		337	0.787861	0.370767	0.4		HIST1H4K	not identified	5.812	7.11822	no
HIST1H3F								interactor	3		432.333	0.780985	0.363356	0.333333		HIST1H3F	not identified	5.79824	8.45844	no
MED28								interactor	5		326.2	0.781452	0.36385	0.5		MED28	not identified	5.79182	4.64169	no
NOTCH2NL								interactor	8		74.5	0.745331	0.329234	0		NOTCH2NL	not identified	5.77644	5.10374	no
RBL1								interactor	2		229	0.744058	0.328134	0		RBL1	not identified	5.76964	3.4265	no
PELI2								interactor	3		77	0.697411	0.292337	1		PELI2	not identified	5.76762	3.39908	yes
MKNK2								interactor	3		78.3333	0.699491	0.293766	0.333333		MKNK2	not identified	5.76453	3.67004	no
NIN								interactor	3	3_Platelet_traits	60.6667	0.702292	0.295712	0		NIN	not identified	5.72576	4.53562	no
KAT6A								interactor	3		152	0.731155	0.317383	0.333333		KAT6A	not identified	5.71743	4.23739	no
ZMYM2								interactor	5		229.2	0.75416	0.337072	0.4		ZMYM2	not identified	5.70217	5.18593	no
HIST1H2AK								interactor	2		335	0.752929	0.335957	1		HIST1H2AK	not identified	5.67079	6.28051	no
CREBBP								interactor	6		93.5	0.745501	0.329381	0.133333		CREBBP	not identified	5.6491	3.60605	no
NCOA3								interactor	3		54	0.68107	0.281576	0		NCOA3	not identified	5.62333	3.92371	no
EPOR								interactor	5		111	0.732385	0.318378	0.1		EPOR	not identified	5.60983	3.95344	no
FBL								interactor	2		71.5	0.652844	0.264743	0		FBL	not identified	5.59156	5.06894	yes
IFNGR1								interactor	4		126.25	0.732513	0.318482	0.5		IFNGR1	not identified	5.57756	4.40729	yes
NCF1								interactor	7		193	0.760017	0.342482	0.380952		NCF1	not identified	5.57542	1.53945	no
MAP1LC3A								interactor	11		131.364	0.790832	0.374063	0.0545455		MAP1LC3A	not identified	5.57416	2.77942	no
CREB1								interactor	5		101.2	0.743718	0.327841	0.2		CREB1	not identified	5.56789	4.64302	no
MDM2								interactor	6		224.167	0.785229	0.367895	0.133333		MDM2	not identified	5.49469	5.5485	no
SFPQ								interactor	3		228.333	0.75225	0.335345	0.333333		SFPQ	not identified	5.48799	7.48646	yes
CYBA								interactor	4		239.75	0.735229	0.320701	1		CYBA	not identified	5.48096	2.74142	yes
EWSR1								interactor	2		132.5	0.698217	0.292889	0		EWSR1	not identified	5.45469	6.59897	no
SUPT20H								interactor	2		114.5	0.688413	0.286311	0		SUPT20H	not identified	5.42611	4.24885	no
SLA	ENSG00000155926	Q13239	1	thrombosis	1	2.24	0	core-node	7		38	0.739941	0.324625	0		SLA	not identified	5.42128	3.66345	no
MED4								interactor	3		216.667	0.736927	0.322104	0.333333		MED4	not identified	5.42118	4.48831	no
TINF2								interactor	3		95	0.731155	0.317383	0		TINF2	not identified	5.39127	4.14219	no
NCL								interactor	6		341.167	0.796053	0.38	0.666667		NCL	not identified	5.38509	6.87097	yes
PHF20								interactor	2		217.5	0.72916	0.315784	1		PHF20	not identified	5.38433	3.58046	no
FOXO4								interactor	2		310.5	0.748684	0.332168	1		FOXO4	not identified	5.3833	2.70777	no
RNPS1								interactor	2		198	0.730942	0.317212	0		RNPS1	not identified	5.36762	5.36696	no
SELENOI								interactor	2		25	0.619567	0.247313	1		SELENOI	not identified	5.36052	3.43266	no
CNIH1								interactor	3		113.667	0.671689	0.275749	1		CNIH1	not identified	5.33808	4.68174	no
KITLG								interactor	20		223.2	0.80781	0.394085	0.431579		KITLG	not identified	5.32533	0.302628	no
FCN1								interactor	3		55.3333	0.632852	0.253989	0.333333		FCN1	not identified	5.30918	0.0635385	no
YY1								interactor	2		152	0.724448	0.31207	0		YY1	not identified	5.30593	4.89782	no
PLEKHA2								interactor	5		318	0.759465	0.341965	0.9		PLEKHA2	not identified	5.27897	3.92096	yes
SMPD1	ENSG00000166311	P17405	1	thrombosis	-1	1	0	core-node	5		7.6	0.653523	0.265124	0		SMPD1	not identified	5.27536	3.58742	no
MEAF6								interactor	2		217.5	0.72916	0.315784	1		MEAF6	not identified	5.23491	3.9722	no
FABP4								interactor	2		78	0.691129	0.288104	0		FABP4	not identified	5.23205	0.651795	no
HDAC1								interactor	2		256.5	0.739261	0.324054	0		HDAC1	not identified	5.21393	5.47988	yes
MAPK6								interactor	7		155.143	0.758277	0.340856	0.0952381		MAPK6	not identified	5.20562	5.04683	yes
KHSRP								interactor	5		333.8	0.791978	0.37535	0.6		KHSRP	not identified	5.19917	5.60297	yes
NCF2								interactor	7		241.857	0.765959	0.34815	0.428571		NCF2	not identified	5.17111	0.461388	no
RPRD1A								interactor	2		201	0.731537	0.317691	0		RPRD1A	not identified	5.15488	4.29	no
CXCL16			1	thrombosis	-1	1		interactor	17		307	0.768803	0.350929	0.948529		CXCL16	not identified	5.12698	0.156481	no
SP1								interactor	2		464	0.768463	0.350595	0		SP1	not identified	5.12036	4.72226	no
SPOP								interactor	2		66	0.689261	0.286869	0		SPOP	not identified	5.07575	4.46385	no
RBBP7								interactor	3		315	0.770586	0.352695	0		RBBP7	not identified	5.04907	5.4187	no
VRK2								interactor	2		281.5	0.733744	0.319484	0		VRK2	not identified	5.03707	3.62076	yes
NET1								interactor	8		251.125	0.758447	0.341014	0.75		NET1	not identified	5.02773	6.24157	no
ARHGAP30								interactor	7		304.429	0.763837	0.346104	1		ARHGAP30	not identified	4.97741	3.32568	yes
SNRNP70								interactor	2		79.5	0.687139	0.285479	0		SNRNP70	not identified	4.96614	5.68075	yes
GAB1								interactor	20		208.3	0.801783	0.386737	0.452632		GAB1	not identified	4.95822	3.53709	yes
MAP2K5								interactor	3		443.667	0.781239	0.363625	0.666667		MAP2K5	not identified	4.94575	2.37747	no
DLGAP4								interactor	2		646	0.776486	0.358665	1		DLGAP4	not identified	4.92327	2.73986	no
NUP98								interactor	3		236	0.734593	0.320178	0.666667		NUP98	not identified	4.90953	5.02322	yes
P2RY10								interactor	17		294.471	0.780263	0.362595	0.955882		P2RY10	not identified	4.86732	0.368877	no
ITGAX								interactor	3		75.6667	0.71702	0.306388	0.333333		ITGAX	not identified	4.86502	0.661152	no
PLCH1								interactor	4		80.75	0.710314	0.301433	0.333333		PLCH1	not identified	4.86461	4.07974	no
SH3BP2								interactor	7		191.429	0.748939	0.332393	0.47619		SH3BP2	not identified	4.84875	4.36649	yes
SF3B1								interactor	2		263.5	0.742657	0.326932	1		SF3B1	not identified	4.84707	6.92872	yes
GNG2								interactor	37		233.73	0.806579	0.392562	0.441441		GNG2	not identified	4.8398	0.352373	no
HIST1H4L								interactor	5		337	0.787861	0.370767	0.4		HIST1H4L	not identified	4.81927	4.36606	no
PNPLA2								interactor	13		192.231	0.74983	0.333182	1		PNPLA2	not identified	4.81827	3.24472	no
KHDRBS1								interactor	5		312.4	0.781409	0.363805	0.6		KHDRBS1	not identified	4.77258	4.75956	yes
ING5								interactor	3		186	0.737564	0.322634	0.666667		ING5	not identified	4.74375	3.59693	no
EPAS1								interactor	2		46.5	0.652037	0.264291	0		EPAS1	not identified	4.73098	0.218135	no
RBMX								interactor	3		142.667	0.731919	0.318	0.333333		RBMX	not identified	4.7286	6.73129	yes
ABR								interactor	10		255.4	0.764346	0.346593	0.844444		ABR	not identified	4.72591	2.81871	no
HCK								interactor	4		232.5	0.748302	0.331831	0.666667		HCK	not identified	4.71428	1.11849	no
PELI1								interactor	3		77	0.697411	0.292337	1		PELI1	not identified	4.71202	3.31626	no
DAPK3								interactor	4		320.25	0.778268	0.360509	0.333333		DAPK3	not identified	4.70561	2.98731	yes
AP1M2								interactor	4		233.75	0.761205	0.343601	0.333333		AP1M2	not identified	4.70459	0.521102	yes
RB1								interactor	2		454.5	0.768463	0.350595	0		RB1	not identified	4.70149	4.39465	no
RAMP1								interactor	5		298.8	0.718336	0.307379	0.8		RAMP1	not identified	4.6881	2.4303	no
AKAP9								interactor	5		289.4	0.775594	0.35775	0.6		AKAP9	not identified	4.68788	4.52687	yes
FNBP1								interactor	6		264.167	0.775042	0.357186	1		FNBP1	not identified	4.68773	3.42798	yes
PLAUR								interactor	3		17	0.631409	0.253246	0.666667		PLAUR	not identified	4.68125	2.27163	no
POT1								interactor	3		103	0.724363	0.312003	0		POT1	not identified	4.67912	4.00001	no
SLC38A9								interactor	2		164	0.72483	0.312367	0		SLC38A9	not identified	4.66962	3.6085	no
E2F3								interactor	2		44.5	0.663158	0.270655	0		E2F3	not identified	4.65781	3.97387	no
FCHO1								interactor	7	5_CAD	244.286	0.779626	0.361927	0.761905		FCHO1	not identified	4.65035	1.68047	no
CKS2								interactor	2	3_Platelet_traits	419.5	0.765832	0.348026	0		CKS2	not identified	4.64713	6.5712	no
PRCC								interactor	2		209.5	0.733149	0.318999	0		PRCC	not identified	4.63855	3.54804	no
SRPK1								interactor	5		82.8	0.74652	0.330268	0.1		SRPK1	not identified	4.60123	4.2272	yes
HIST1H2AL								interactor	2		335	0.752929	0.335957	1		HIST1H2AL	not identified	4.59201	7.42916	no
MED14								interactor	2		418.5	0.764134	0.346389	0		MED14	not identified	4.56189	3.92124	no
ILF3								interactor	3	3_Platelet_traits/ 4_Stroke	365	0.777292	0.359497	0		ILF3	not identified	4.54763	5.57286	yes
AHCTF1								interactor	2		301	0.730645	0.316973	1		AHCTF1	not identified	4.54101	4.9192	no
CENPU								interactor	2		301	0.730645	0.316973	1		CENPU	not identified	4.53544	4.41803	no
PREX1								interactor	8		251.125	0.758447	0.341014	0.75		PREX1	not identified	4.51691	1.68176	no
HIST4H4								interactor	5		337	0.787861	0.370767	0.4		HIST4H4	not identified	4.51372	7.29153	no
TCF4								interactor	3		49.6667	0.700637	0.294559	0		TCF4	not identified	4.51128	2.01995	no
SUV39H2								interactor	2	3_Platelet_traits	646	0.776486	0.358665	1		SUV39H2	not identified	4.48871	3.35822	no
HIST1H4D								interactor	5		337	0.787861	0.370767	0.4		HIST1H4D	not identified	4.48253	8.36102	no
SUCNR1								interactor	17		307	0.768803	0.350929	0.948529		SUCNR1	not identified	4.44713	4.66854	no
NCF4								interactor	4		239.75	0.735229	0.320701	1		NCF4	not identified	4.44525	7.06629	yes
PHC2								interactor	2		454.5	0.768463	0.350595	0		PHC2	not identified	4.4443	3.49065	no
KDM1A								interactor	2		18	0.62483	0.249915	0		KDM1A	not identified	4.4415	4.62102	yes
PXN								interactor	16		214.562	0.812988	0.400626	0.3		PXN	not identified	4.43059	0.28849	yes
GABPB1								interactor	2		100	0.703396	0.296486	0		GABPB1	not identified	4.41381	4.15033	no
HIST1H3I								interactor	3		432.333	0.780985	0.363356	0.333333		HIST1H3I	not identified	4.40383	7.20223	no
PRKDC								interactor	4		353.75	0.784126	0.366704	0.166667		PRKDC	not identified	4.3981	5.021	yes
USF1								interactor	2		92.5	0.667869	0.273445	0		USF1	not identified	4.39225	4.11378	no
LCK								interactor	31		195.194	0.816214	0.404811	0.352688		LCK	not identified	4.39005	0.0247707	yes
GABPA								interactor	2		100	0.703396	0.296486	0		GABPA	not identified	4.37357	3.10549	yes
ITPK1								interactor	2	2_Platelet_count/ 3_Platelet_traits	36.5	0.689516	0.287037	0		ITPK1	not identified	4.3695	3.14967	no
MAPK8	ENSG00000107643	P45983	1	both	-2	2.85	-1	core-node	106		22.9623	0.803438	0.388728	0.0150943		MAPK8	not identified	4.36798	3.46238	no
PHOSPHO1								interactor	2		93	0.670628	0.275105	0		PHOSPHO1	not identified	4.33923	0.0599928	no
SAFB2								interactor	2		484.5	0.770628	0.352737	0		SAFB2	not identified	4.33346	4.03655	yes
EP300								interactor	9		205.444	0.790789	0.374016	0.166667		EP300	not identified	4.33124	3.68959	no
LZTS2								interactor	5		306.8	0.786715	0.369511	0.5		LZTS2	not identified	4.32518	4.21494	no
HIST1H4F								interactor	5		337	0.787861	0.370767	0.4		HIST1H4F	not identified	4.32485	7.33485	no
HIST1H4I								interactor	5		337	0.787861	0.370767	0.4		HIST1H4I	not identified	4.32436	4.61054	no
SORL1								interactor	2		318	0.736163	0.321471	1		SORL1	not identified	4.31937	0.118146	no
SUN2								interactor	2		153.5	0.729287	0.315885	0		SUN2	not identified	4.2816	4.43267	no
CAV1								interactor	6		174.167	0.769907	0.35202	0.133333		CAV1	not identified	4.2598	1.3199	no
VHL								interactor	3		117	0.687946	0.286006	0		VHL	not identified	4.25652	4.95886	no
RARA								interactor	3		150.667	0.73871	0.323591	0		RARA	not identified	4.25405	3.12146	no
BRCA1								interactor	4		267.5	0.770628	0.352737	0.333333		BRCA1	not identified	4.25294	3.47579	no
NELFB								interactor	2		646	0.776486	0.358665	1		NELFB	not identified	4.24754	3.62416	no
PIK3R5								interactor	37		239.054	0.809295	0.39594	0.400901		PIK3R5	not identified	4.24116	1.51147	no
ITGAL								interactor	3		18.3333	0.651995	0.264268	0.666667		ITGAL	not identified	4.21938	1.46006	no
PTPN2								interactor	2		275	0.74236	0.326678	0		PTPN2	not identified	4.20848	3.14259	no
RCOR1								interactor	2	2_Platelet_count/ 3_Platelet_traits	18	0.621265	0.248146	0		RCOR1	not identified	4.20732	4.11833	no
ANLN								interactor	5		113.2	0.749236	0.332656	0.4		ANLN	not identified	4.20491	3.75084	no
DROSHA								interactor	2		414	0.763455	0.345738	0		DROSHA	not identified	4.20324	3.78251	no
RHOQ								interactor	8		274.125	0.763964	0.346226	1		RHOQ	not identified	4.19787	3.92578	yes
KNL1								interactor	2		301	0.730645	0.316973	1		KNL1	not identified	4.19646	4.09412	no
ARHGAP26								interactor	7		304.429	0.763837	0.346104	1		ARHGAP26	not identified	4.18844	0.472883	yes
PSTPIP1								interactor	2		58	0.688115	0.286117	0		PSTPIP1	not identified	4.18776	0.0850168	no
ALOX5								interactor	2		14	0.606282	0.240979	0		ALOX5	not identified	4.18059	0.073259	no
NADK								interactor	2		596	0.776146	0.358316	1		NADK	not identified	4.16493	3.52564	no
ZDHHC17								interactor	2		38.5	0.689346	0.286925	0		ZDHHC17	not identified	4.1521	3.85363	yes
MED24								interactor	2		86	0.682088	0.282223	0		MED24	not identified	4.15179	4.17763	no
TRIM28								interactor	3		212.333	0.742954	0.327186	0.333333		TRIM28	not identified	4.14618	6.89477	yes
CD22								interactor	4		251.75	0.759126	0.341647	0.833333		CD22	not identified	4.10829	0.331649	no
SMC1A								interactor	3		216	0.753183	0.336187	0.333333		SMC1A	not identified	4.10446	4.95544	yes
UNC119								interactor	3		178.333	0.744185	0.328243	0		UNC119	not identified	4.10114	2.89679	no
TMOD1								interactor	5		189.6	0.762988	0.345293	0.1		TMOD1	not identified	4.09639	1.01828	yes
ILKAP								interactor	2		102.5	0.675679	0.278198	0		ILKAP	not identified	4.08755	3.64517	yes
BUB3								interactor	2		301	0.730645	0.316973	1		BUB3	not identified	4.07261	6.00654	yes
PSENEN								interactor	2		42.5	0.663837	0.271054	0		PSENEN	not identified	4.06708	3.80926	no
CYBB	ENSG00000165168	P04839	1	thrombosis	-2	1.69	0	core-node	10		101.6	0.737054	0.32221	0.466667		CYBB	not identified	4.06591	1.76384	no
DAXX								interactor	2		80	0.70348	0.296546	0		DAXX	not identified	4.06347	4.2922	no
CDK7								interactor	2		45.5	0.635781	0.255509	0		CDK7	not identified	4.06281	3.70345	no
CLEC7A								interactor	2		173	0.710441	0.301526	1		CLEC7A	not identified	4.06236	0.350975	no
PTPN4								interactor	3	3_Platelet_traits	560	0.789134	0.372172	1		PTPN4	not identified	4.05681	2.67323	no
NUP107								interactor	3		207.667	0.733871	0.319588	0.333333		NUP107	not identified	4.05376	4.81057	yes
USP45								interactor	3		256	0.756282	0.339012	0		USP45	not identified	4.05227	2.80452	no
LPAR1								interactor	27		273.889	0.787224	0.370068	0.712251		LPAR1	not identified	4.05156	0.0596149	no
HSF1								interactor	2		71.5	0.680008	0.280904	0		HSF1	not identified	4.03574	3.33331	no
NKTR								interactor	2		111.5	0.701104	0.294883	0		NKTR	not identified	4.03327	5.36503	no
IL7R								interactor	2		72.5	0.650722	0.263558	1		IL7R	not identified	4.02921	0.294875	no
AKAP8L								interactor	2		110.5	0.690492	0.287682	0		AKAP8L	not identified	4.0082	4.91376	no
RAPGEF1								interactor	3		453	0.778141	0.360377	0.666667		RAPGEF1	not identified	4.00545	0.635689	no
HIST1H3A								interactor	3		432.333	0.780985	0.363356	0.333333		HIST1H3A	not identified	3.99732	6.16827	no
SKAP1								interactor	2		422.5	0.763413	0.345698	1		SKAP1	not identified	3.98386	0.623172	no
IP6K1	ENSG00000176095	Q92551	1	both	-1	1	-1	core-node	5		27.4	0.696435	0.291671	0		IP6K1	not identified	3.98287	3.7338	no
SMN2								interactor	3		69.6667	0.709465	0.300817	0		SMN2	not identified	3.97256	3.95181	no
ZNHIT1								interactor	2		63.5	0.672878	0.276474	0		ZNHIT1	not identified	3.96754	4.28933	no
CD28								interactor	13		312.308	0.805603	0.391362	0.75641		CD28	not identified	3.94393	0.355335	no
POLR2B								interactor	2		132.5	0.698217	0.292889	0		POLR2B	not identified	3.94014	5.21906	no
NEIL3								interactor	2		62.5	0.686036	0.284761	0		NEIL3	not identified	3.92579	1.94753	no
ALYREF								interactor	2		204	0.731537	0.317691	1		ALYREF	not identified	3.91469	5.16227	yes
DDIT4								interactor	2		295	0.750806	0.334052	0		DDIT4	not identified	3.91017	5.41365	no
MAD1L1								interactor	3	5_CAD	241.667	0.743803	0.327914	0.333333		MAD1L1	not identified	3.89475	3.09277	no
FCGR3A								interactor	11		283.909	0.779202	0.361483	0.890909		FCGR3A	not identified	3.88301	0.049448	no
HLA-DQA1								interactor	6		135.667	0.741553	0.325991	0.333333		HLA-DQA1	not identified	3.86932	0.0967602	no
PIK3CD								interactor	13		282.385	0.804881	0.39048	0.769231		PIK3CD	not identified	3.855	0.616263	no
BEX1								interactor	2		264	0.748345	0.331868	0		BEX1	not identified	3.84787	0.268711	no
NUP43								interactor	2		301	0.730645	0.316973	1		NUP43	not identified	3.84642	4.72206	yes
CD79A								interactor	9		239.444	0.786672	0.369464	0.805556		CD79A	not identified	3.84433	0.175472	no
GZMB								interactor	2		8.5	0.583871	0.230999	0		GZMB	not identified	3.83143	0.0570832	no
MCM7								interactor	3		128.333	0.737479	0.322563	0		MCM7	not identified	3.82643	5.57566	no
SMARCD2								interactor	2		458.5	0.770161	0.352273	1		SMARCD2	not identified	3.82462	4.96888	no
ZHX1								interactor	3		165	0.739474	0.324232	1		ZHX1	not identified	3.8241	4.19181	no
MBOAT1								interactor	2		25	0.619567	0.247313	1		MBOAT1	not identified	3.81206	3.07519	yes
MAP3K3								interactor	8		187	0.791341	0.374634	0.25		MAP3K3	not identified	3.80606	2.81548	yes
SH2D1A	ENSG00000183918	O60880	1	thrombosis	-1	1	0	core-node	22		37.0909	0.761757	0.344122	0.0606061		SH2D1A	not identified	3.80469	0.0554923	no
HLA-DRB5								interactor	6		135.667	0.741553	0.325991	0.333333		HLA-DRB5	not identified	3.79213	0.408999	no
PIK3R3								interactor	9		267.333	0.796477	0.380491	0.555556		PIK3R3	not identified	3.77176	1.2108	no
MAPK10								interactor	3		164.333	0.738497	0.323413	0.333333		MAPK10	not identified	3.76535	0.293454	yes
PTPN22								interactor	3		434.333	0.777037	0.359234	1		PTPN22	not identified	3.74999	3.28243	no
TP53								interactor	12		200.25	0.809083	0.395674	0.166667		TP53	not identified	3.7465	3.85538	no
CENPB								interactor	2		146	0.717148	0.306484	0		CENPB	not identified	3.74393	3.61437	no
PIP5K1A								interactor	13		315.923	0.797666	0.381872	0.641026		PIP5K1A	not identified	3.74347	3.65991	yes
TCEA2								interactor	2		162	0.729499	0.316055	0		TCEA2	not identified	3.71533	3.71639	no
ADORA2B								interactor	5		298.8	0.718336	0.307379	0.8		ADORA2B	not identified	3.70264	2.34128	no
ZFC3H1								interactor	2		256	0.735866	0.321226	0		ZFC3H1	not identified	3.69994	4.45471	no
TIRAP								interactor	9		177.667	0.783744	0.366294	0.222222		TIRAP	not identified	3.68516	1.01323	no
ALOX5AP								interactor	2		14	0.606282	0.240979	0		ALOX5AP	not identified	3.68246	2.12267	no
HDAC8								interactor	3		106	0.708871	0.300388	0.333333		HDAC8	not identified	3.66665	3.71797	yes
TAGAP								interactor	7		304.429	0.763837	0.346104	1		TAGAP	not identified	3.65724	2.13413	no
SRRT								interactor	2		123.5	0.705433	0.297926	0		SRRT	not identified	3.65204	4.65367	yes
NRF1								interactor	2		100	0.703396	0.296486	0		NRF1	not identified	3.64917	3.24946	no
TRAPPC6A								interactor	3		113.667	0.671689	0.275749	1		TRAPPC6A	not identified	3.64683	4.32647	no
MED21								interactor	2		33.5	0.631282	0.253181	0		MED21	not identified	3.6085	4.03171	no
ELMSAN1								interactor	2		153	0.732385	0.318378	0		ELMSAN1	not identified	3.6018	4.80156	no
TNFRSF1B								interactor	3		158.667	0.737733	0.322775	0		TNFRSF1B	not identified	3.59948	0.209391	no
RXRA								interactor	5		138.2	0.761418	0.343801	0		RXRA	not identified	3.59429	1.39016	no
NSL1								interactor	3		330	0.764092	0.346348	0.333333		NSL1	not identified	3.59399	3.84704	no
S100P								interactor	2		101.5	0.716087	0.305688	0		S100P	not identified	3.59141	0.188318	no
B9D2								interactor	3		208.667	0.735357	0.320806	0.333333		B9D2	not identified	3.58735	1.13121	no
CD3E								interactor	7		142.286	0.748217	0.331756	0.333333		CD3E	not identified	3.57373	0.00498344	no
PROK2								interactor	17		294.471	0.780263	0.362595	0.955882		PROK2	not identified	3.56104	0.554378	no
POLD1								interactor	2		410.5	0.763625	0.345901	0		POLD1	not identified	3.55669	3.62415	no
HAX1								interactor	2		96	0.674576	0.277516	0		HAX1	not identified	3.55199	5.37764	yes
IKZF3								interactor	3		387	0.779414	0.361705	0		IKZF3	not identified	3.55071	0.016361	no
PMF1								interactor	2	4_Stroke	301	0.730645	0.316973	1		PMF1	not identified	3.5401	3.75549	no
FARP2								interactor	3		200.333	0.749576	0.332956	0.333333		FARP2	not identified	3.53337	2.38031	no
TNFRSF1A								interactor	5		87	0.737139	0.322281	0.1		TNFRSF1A	not identified	3.53274	4.27244	no
CDC5L								interactor	7		142.857	0.764474	0.346715	0.190476		CDC5L	not identified	3.5327	4.33815	yes
IL2RG								interactor	14		226.143	0.789389	0.372455	0.450549		IL2RG	not identified	3.53009	2.13319	no
BUB1								interactor	3		278.333	0.75365	0.33661	0.333333		BUB1	not identified	3.52778	5.42235	no
IRAK2								interactor	4		84.25	0.716002	0.305625	0.5		IRAK2	not identified	3.52763	3.28229	yes
ZWILCH								interactor	2		301	0.730645	0.316973	1		ZWILCH	not identified	3.52547	3.3299	no
SPICE1								interactor	3		75.6667	0.692869	0.289264	0		SPICE1	not identified	3.52341	3.21098	no
JUN								interactor	25		149.8	0.832003	0.426626	0.13		JUN	not identified	3.51988	2.27061	no
PHLPP1								interactor	2		169.5	0.731664	0.317794	0		PHLPP1	not identified	3.51968	2.37802	no
ATF3								interactor	2		73	0.67135	0.275543	0		ATF3	not identified	3.51447	2.94867	no
BAMBI	ENSG00000095739	Q13145	1	both	-1	2.48	-1	core-node	7		5.85714	0.713837	0.304016	0		BAMBI	not identified	3.50911	2.52428	no
KAT5								interactor	2		271.5	0.726231	0.313465	1		KAT5	not identified	3.50616	3.90774	no
YLPM1								interactor	2	3_Platelet_traits	484.5	0.770628	0.352737	0		YLPM1	not identified	3.49619	4.22766	no
PUF60								interactor	2		124.5	0.701358	0.295061	0		PUF60	not identified	3.49268	4.85729	yes
DVL3								interactor	5		140	0.753014	0.336034	0.1		DVL3	not identified	3.48929	3.25454	yes
SGK1	ENSG00000118515	O00141	1	thrombosis	-2	3	0	core-node	41		11.5366	0.755475	0.338272	0.0121951		SGK1	not identified	3.48053	1.37462	no
SMARCB1								interactor	2		295	0.750806	0.334052	0		SMARCB1	not identified	3.48036	4.64521	no
FAM118B								interactor	2		74	0.70781	0.299624	0		FAM118B	not identified	3.47725	2.55367	no
CD3D								interactor	12		199.917	0.787436	0.370301	0.378788		CD3D	not identified	3.46413	0.013126	no
SORBS2								interactor	7		154.143	0.766469	0.348644	0.238095		SORBS2	not identified	3.46381	0.213051	no
LPAR4								interactor	17		294.471	0.780263	0.362595	0.955882		LPAR4	not identified	3.4509	0.764156	no
LOX	ENSG00000113083	P28300	1	thrombosis	1	1		core-node	13		7.53846	0.731409	0.317589	0		LOX	not identified	3.4486	1.22401	yes
BHLHE40								interactor	2		144	0.707428	0.299349	0		BHLHE40	not identified	3.44077	4.21405	no
CNTRL								interactor	8		167.75	0.769779	0.351894	0.178571		CNTRL	not identified	3.44051	3.7791	no
HK3								interactor	2		12	0.62882	0.251925	0		HK3	not identified	3.43068	0.131627	yes
HMOX1	ENSG00000100292	P09601	1	thrombosis	1	1.67	0	core-node	4		4	0.64601	0.260966	0		HMOX1	not identified	3.4027	0.513095	no
SMAD3								interactor	7		216.429	0.785229	0.367895	0.238095		SMAD3	not identified	3.39597	0.448985	no
SOCS3								interactor	4		103.25	0.730008	0.316462	0.5		SOCS3	not identified	3.39108	2.31114	no
OXTR								interactor	17		294.471	0.780263	0.362595	0.955882		OXTR	not identified	3.3848	0.188138	no
CXCR2								interactor	18		294.833	0.772496	0.354606	0.843137		CXCR2	not identified	3.34766	0.0895548	no
FGD2								interactor	8	3_Platelet_traits	251.125	0.758447	0.341014	0.75		FGD2	not identified	3.31999	0.0586997	no
VCAN								interactor	15		168.4	0.751486	0.334659	0.752381		VCAN	not identified	3.31766	0.0578839	no
TIAM2								interactor	8		251.125	0.758447	0.341014	0.75		TIAM2	not identified	3.31033	1.50351	no
CARD11								interactor	3		164.667	0.733659	0.319414	0.666667		CARD11	not identified	3.29882	0.0487735	no
CENPI								interactor	2		301	0.730645	0.316973	1		CENPI	not identified	3.27996	2.93002	no
CDK4								interactor	2		99	0.708531	0.300143	0		CDK4	not identified	3.27237	6.36117	no
CBY1								interactor	3		230	0.750085	0.333409	0.666667		CBY1	not identified	3.26753	1.65952	no
HIST1H3C								interactor	3		432.333	0.780985	0.363356	0.333333		HIST1H3C	not identified	3.25959	8.06112	no
MFAP1								interactor	2		13.5	0.641808	0.258696	0		MFAP1	not identified	3.25348	3.84537	no
PRPF4B								interactor	2		170.5	0.733871	0.319588	0		PRPF4B	not identified	3.23116	5.00283	no
TFCP2								interactor	2		309	0.747666	0.331271	1		TFCP2	not identified	3.22598	2.88997	yes
IL4R								interactor	4		131.25	0.721902	0.310098	0.666667		IL4R	not identified	3.22329	3.14702	no
ULK2								interactor	2		123.5	0.715577	0.305308	0		ULK2	not identified	3.22145	1.84765	no
MED12								interactor	3		216.667	0.736927	0.322104	0.333333		MED12	not identified	3.2191	3.62155	no
FPR1								interactor	17		307	0.768803	0.350929	0.948529		FPR1	not identified	3.21465	0.0913406	no
SMARCA4								interactor	2	4_Stroke	210.5	0.732216	0.318241	0		SMARCA4	not identified	3.20811	3.86581	yes
ADCY7								interactor	14		234.571	0.743294	0.327477	0.615385		ADCY7	not identified	3.20573	3.6567	no
RAMP3								interactor	5		298.8	0.718336	0.307379	0.8		RAMP3	not identified	3.20457	0.0516654	no
ARHGAP11B								interactor	7		304.429	0.763837	0.346104	1		ARHGAP11B	not identified	3.20435	3.97022	no
PHAX								interactor	2		249.5	0.731324	0.31752	1		PHAX	not identified	3.20219	4.05716	no
PIP5K1B	ENSG00000107242	O14986	1	thrombosis	-1	1		core-node	109		49.3761	0.812097	0.399485	0.104315		PIP5K1B	not identified	3.19928	3.01861	no
RACGAP1								interactor	9		333.778	0.798684	0.383065	0.722222		RACGAP1	not identified	3.18978	4.81004	no
S1PR4								interactor	17		307	0.768803	0.350929	0.948529		S1PR4	not identified	3.18934	2.74811	no
PTGER3	ENSG00000050628	P43115	1	both	-1	1.3	-2	core-node	205		42.0585	0.782258	0.364706	0.146724		PTGER3	not identified	3.18602	3.74183	no
SPC25								interactor	2		301	0.730645	0.316973	1		SPC25	not identified	3.18195	3.41217	no
IFNGR2								interactor	4		126.25	0.732513	0.318482	0.5		IFNGR2	not identified	3.18024	2.54195	no
CENPN								interactor	2	5_CAD	301	0.730645	0.316973	1		CENPN	not identified	3.17668	4.33849	no
ARHGAP19								interactor	7		304.429	0.763837	0.346104	1		ARHGAP19	not identified	3.17289	3.45194	no
MED1								interactor	3		22	0.631579	0.253333	0		MED1	not identified	3.16446	3.72842	yes
LMNB1								interactor	2		257	0.738413	0.323342	0		LMNB1	not identified	3.16269	5.3298	yes
RPS6KA5								interactor	3		167.333	0.745204	0.329124	0		RPS6KA5	not identified	3.16133	2.76087	no
GTF2F2								interactor	2		373.5	0.755475	0.338272	0		GTF2F2	not identified	3.15717	3.87752	no
HIST1H3J								interactor	3		432.333	0.780985	0.363356	0.333333		HIST1H3J	not identified	3.15654	6.92895	no
KIF18A								interactor	2		301	0.730645	0.316973	1		KIF18A	not identified	3.14896	4.20114	no
FGFR1OP								interactor	6		222.333	0.761205	0.343601	0.6		FGFR1OP	not identified	3.14656	2.03285	no
C5AR1								interactor	17		307	0.768803	0.350929	0.948529		C5AR1	not identified	3.14621	1.3464	no
S100B								interactor	3		183.667	0.747114	0.330787	0.333333		S100B	not identified	3.12776	0.266152	no
F8	ENSG00000185010	P00451	1	both	-2	5	-2	core-node	76	1_Mendelian_disorders	13.6974	0.761545	0.343922	0.0589474		F8	not identified	3.12545	0.863624	no
KRT18								interactor	2		596	0.776146	0.358316	1		KRT18	not identified	3.12541	1.15528	yes
SETDB1								interactor	3		141.667	0.730348	0.316735	0.666667		SETDB1	not identified	3.11115	4.06449	yes
MCM3AP								interactor	2		420.5	0.739728	0.324446	1		MCM3AP	not identified	3.10583	4.30082	no
SLC2A8								interactor	6		264.167	0.775042	0.357186	1		SLC2A8	not identified	3.1032	1.75838	no
SEH1L								interactor	2		301	0.730645	0.316973	1		SEH1L	not identified	3.09742	4.31549	yes
ICAM1	ENSG00000090339	P05362	1	thrombosis	-1	1		core-node	9		28.1111	0.748005	0.331569	0.138889		ICAM1	not identified	3.09281	0.847766	yes
CSF2RA								interactor	12		268	0.797199	0.381329	0.545455		CSF2RA	not identified	3.09211	0.396479	no
PIAS3								interactor	2		115	0.688243	0.2862	0		PIAS3	not identified	3.09012	2.69511	no
TGM2								interactor	2		174	0.683404	0.283064	0		TGM2	not identified	3.09007	0.16629	yes
FANCC								interactor	2		225	0.732343	0.318344	0		FANCC	not identified	3.07826	1.60455	no
SYNPO								interactor	8		193.125	0.786969	0.369789	0.285714		SYNPO	not identified	3.07773	0.00204637	no
MED29								interactor	2		26.5	0.630008	0.25253	0		MED29	not identified	3.07588	2.78878	no
CSNK1E								interactor	2		61.5	0.690577	0.287738	0		CSNK1E	not identified	3.06986	3.68443	no
CD247								interactor	22		213.455	0.814177	0.402158	0.350649		CD247	not identified	3.06871	0.0828303	yes
SELPLG	ENSG00000110876	Q14242	1	thrombosis	-2	1.69		core-node	4		2.5	0.6309	0.252985	0		SELPLG	not identified	3.06651	4.95107	no
RASGRF2								interactor	12		280.667	0.799873	0.384465	0.454545		RASGRF2	not identified	3.06641	0.10398	no
SORBS3								interactor	3		79.3333	0.718124	0.307219	0		SORBS3	not identified	3.05403	0.206767	no
BUB1B								interactor	2		301	0.730645	0.316973	1		BUB1B	not identified	3.05382	4.3172	no
IL7								interactor	2		72.5	0.650722	0.263558	1		IL7	not identified	3.04889	2.68064	no
FANCA								interactor	2		646	0.776486	0.358665	1		FANCA	not identified	3.04731	3.08491	no
GFAP								interactor	6		291.833	0.802462	0.387551	0.4		GFAP	not identified	3.04115	0.307716	no
SPARCL1								interactor	13		192.231	0.74983	0.333182	1		SPARCL1	not identified	3.01984	0.0241642	no
SPDL1								interactor	2		301	0.730645	0.316973	1		SPDL1	not identified	3.01937	3.24465	no
RHOH								interactor	8		274.125	0.763964	0.346226	1		RHOH	not identified	3.0144	2.56233	no
RAMP2								interactor	5		298.8	0.718336	0.307379	0.8		RAMP2	not identified	3.01213	0.0282368	no
IFIT3								interactor	2		318	0.736163	0.321471	1		IFIT3	not identified	3.01132	2.52512	yes
KLRK1								interactor	11		310.182	0.792657	0.376117	0.836364		KLRK1	not identified	3.00571	0.019414	no
IFNAR1			1	novel	-1	1		interactor	2		131	0.702377	0.295772	0		IFNAR1	not identified	2.99763	2.50239	no
CSF2RB								interactor	14		251.643	0.80539	0.391102	0.461538		CSF2RB	not identified	2.99639	5.79416	no
RHOU								interactor	10		302.9	0.796222	0.380196	0.755556		RHOU	not identified	2.98854	0.415399	no
IFNAR2								interactor	2		131	0.702377	0.295772	0		IFNAR2	not identified	2.98445	2.28036	no
RALGDS								interactor	3		436	0.778778	0.36104	0.666667		RALGDS	not identified	2.97108	3.57491	no
MAP4K3								interactor	2		474	0.763328	0.345617	1		MAP4K3	not identified	2.92767	3.30788	no
PLCG1			0	n.d.	0	1		interactor	31	5_CAD	194	0.82309	0.414031	0.335484		PLCG1	not identified	2.92507	1.49819	no
RASGRP4								interactor	4		339.75	0.770543	0.352652	1		RASGRP4	not identified	2.91837	3.13138	no
SH2D2A								interactor	8		246.75	0.764007	0.346267	0.75		SH2D2A	not identified	2.91315	2.46511	no
MCRS1								interactor	2	3_Platelet_traits	72.5	0.714346	0.304393	0		MCRS1	not identified	2.90925	3.91811	no
EXOSC10								interactor	2		12.5	0.620204	0.247625	0		EXOSC10	not identified	2.90728	4.25882	no
AGO3								interactor	3		124.333	0.728947	0.315615	0		AGO3	not identified	2.9053	3.19767	yes
ITGA4								interactor	4		109.75	0.73629	0.321577	0.5		ITGA4	not identified	2.89462	3.51656	no
ZNF746								interactor	2		132.5	0.698217	0.292889	0		ZNF746	not identified	2.89246	2.81815	no
KCTD5								interactor	2		80	0.667827	0.273419	0		KCTD5	not identified	2.88556	3.34035	no
LAIR1	ENSG00000167613	Q6GTX8	1	thrombosis	1	1.74	0	core-node	2		81	0.693081	0.289406	1		LAIR1	not identified	2.88405	0.594365	no
IGKV1-17								interactor	21		239.571	0.808871	0.395408	0.519048		IGKV1-17	not identified	2.88163	0.00631469	yes
SMURF1								interactor	3		95.6667	0.705263	0.297806	0.333333		SMURF1	not identified	2.88104	2.47965	no
ZAP70								interactor	4		174.75	0.733531	0.31931	0.833333		ZAP70	not identified	2.87612	0.07664	yes
DAPK1								interactor	2		63	0.682513	0.282494	0		DAPK1	not identified	2.86958	3.31554	yes
HIVEP1								interactor	4		100.25	0.709295	0.300694	0.333333		HIVEP1	not identified	2.8476	1.75346	no
CPM								interactor	4		150.25	0.741469	0.325919	0.166667		CPM	not identified	2.83814	0.327618	no
LPIN1								interactor	3		81.3333	0.714643	0.304613	0.333333		LPIN1	not identified	2.82858	4.1432	no
NR4A1								interactor	2		178.5	0.72899	0.315648	0		NR4A1	not identified	2.82161	3.67077	no
NUP85								interactor	2		301	0.730645	0.316973	1		NUP85	not identified	2.81673	3.83539	yes
BIRC3								interactor	5		41.2	0.692105	0.288754	0.2		BIRC3	not identified	2.79849	0.993694	no
DMD								interactor	3		147	0.741002	0.325522	0.666667		DMD	not identified	2.78867	0.295946	no
PIK3CA	ENSG00000121879	P42336	1	thrombosis	-1	1.74		core-node	389		36.7943	0.854414	0.461961	0.0501285		PIK3CA	not identified	2.78546	3.39536	no
AMBRA1								interactor	2		64	0.674363	0.277385	1		AMBRA1	not identified	2.78208	3.12164	no
CSAD								interactor	3		76	0.708701	0.300265	0		CSAD	not identified	2.77547	2.15211	no
FGF2								interactor	14		250.643	0.79635	0.380344	0.626374		FGF2	not identified	2.76572	0.854578	no
AGER								interactor	4		399	0.79983	0.384415	0.333333		AGER	not identified	2.75238	1.66713	no
KEAP1								interactor	2		12	0.63107	0.253072	0		KEAP1	not identified	2.74736	4.54334	no
NUP160								interactor	2		301	0.730645	0.316973	1		NUP160	not identified	2.74625	3.33629	yes
PARD6A								interactor	5		312.4	0.769737	0.351852	0.4		PARD6A	not identified	2.74394	1.18906	no
SIPA1L3								interactor	2		294.5	0.746222	0.330009	1		SIPA1L3	not identified	2.73287	2.0144	no
MLH1								interactor	3		96.3333	0.716851	0.30626	0.333333		MLH1	not identified	2.73025	4.29251	no
MBTPS1								interactor	13		192.231	0.74983	0.333182	1		MBTPS1	not identified	2.7229	4.24234	no
ADAM15								interactor	2		496	0.768336	0.35047	1		ADAM15	not identified	2.71687	3.3018	no
ARNTL	ENSG00000133794	O00327	1	thrombosis	1	1		core-node	14		3.92857	0.717402	0.306675	0		ARNTL	not identified	2.71557	2.6615	no
MIS12								interactor	2		301	0.730645	0.316973	1		MIS12	not identified	2.70772	3.56553	no
LRP1								interactor	2		105.5	0.669482	0.274413	0		LRP1	not identified	2.70502	0.11024	no
NUP133								interactor	3		241.667	0.743803	0.327914	0.333333		NUP133	not identified	2.70345	3.84756	yes
RNF41								interactor	2		119.5	0.719015	0.307893	0		RNF41	not identified	2.70197	4.51993	no
KLRD1								interactor	11		310.182	0.792657	0.376117	0.836364		KLRD1	not identified	2.68061	0.0939962	no
H2AFX								interactor	7	3_Platelet_traits	150	0.77152	0.353626	0.142857		H2AFX	not identified	2.67566	4.1012	no
JUP								interactor	6		197.5	0.757385	0.34003	0.2		JUP	not identified	2.66389	5.00376	yes
MTF2								interactor	2		79.5	0.687139	0.285479	0		MTF2	not identified	2.66365	4.44841	no
IGF2R								interactor	6		264.167	0.775042	0.357186	1		IGF2R	not identified	2.64794	3.07427	yes
IGKV3-11								interactor	21		239.571	0.808871	0.395408	0.519048		IGKV3-11	not identified	2.63843	0.00567715	no
ALAS1								interactor	2		148.5	0.715789	0.305466	0		ALAS1	not identified	2.62857	3.27414	no
MAPK13								interactor	4		146.5	0.744567	0.328573	0		MAPK13	not identified	2.62725	0.80121	no
ASF1B								interactor	3		137.333	0.70399	0.296905	0		ASF1B	not identified	2.61749	3.89306	no
BTRC								interactor	4		85	0.729117	0.31575	0		BTRC	not identified	2.61141	2.2161	no
ARAP3								interactor	7		304.429	0.763837	0.346104	1		ARAP3	not identified	2.60271	0.194438	no
NISCH								interactor	2		646	0.776486	0.358665	1		NISCH	not identified	2.59998	3.21153	yes
BCL2								interactor	2		57	0.679542	0.28061	0		BCL2	not identified	2.59955	0.612639	no
SH2B1								interactor	4		83.75	0.712861	0.303296	1		SH2B1	not identified	2.58652	2.78779	yes
KPNA2								interactor	2		484.5	0.770628	0.352737	0		KPNA2	not identified	2.58625	6.11255	no
LPAR2								interactor	27		273.889	0.787224	0.370068	0.712251		LPAR2	not identified	2.55531	0.944909	no
ECSIT								interactor	3		81.6667	0.705136	0.297715	0		ECSIT	not identified	2.5357	2.45297	no
CREB3								interactor	4		62	0.698005	0.292744	0		CREB3	not identified	2.52086	3.45056	no
PRCP	ENSG00000137509	P42785	1	thrombosis	2	2.4		core-node	4		115.25	0.728226	0.315041	0.5		PRCP	not identified	2.52079	3.29572	yes
DLC1								interactor	7		304.429	0.763837	0.346104	1		DLC1	not identified	2.51895	5.36287	no
CENPC								interactor	3		235.667	0.739601	0.324339	0.666667		CENPC	not identified	2.51546	4.2793	no
ARHGAP24								interactor	8		285.375	0.774618	0.356753	0.75		ARHGAP24	not identified	2.50966	1.66106	no
WDR6								interactor	2		465	0.769779	0.351894	0		WDR6	not identified	2.50872	4.45231	yes
KNTC1								interactor	2		301	0.730645	0.316973	1		KNTC1	not identified	2.50751	4.39695	yes
LRP8	ENSG00000157193	Q14114	1	thrombosis	-1	1.3	0	core-node	31		10.8065	0.743251	0.327441	0.0408602		LRP8	not identified	2.50493	4.35849	yes
IL6R								interactor	2		154	0.712606	0.303108	1		IL6R	not identified	2.49736	0.802148	no
IGFBP4								interactor	13		192.231	0.74983	0.333182	1		IGFBP4	not identified	2.49516	0.613401	yes
DOCK6								interactor	3		290.667	0.745374	0.329271	0.333333		DOCK6	not identified	2.49217	0.399491	no
TERF1								interactor	4		81.5	0.731155	0.317383	0.333333		TERF1	not identified	2.4908	3.28946	no
TLE1								interactor	2		103	0.707131	0.299137	0		TLE1	not identified	2.48697	2.68311	no
NCALD								interactor	2		11.5	0.614559	0.244886	0		NCALD	not identified	2.48171	0.329973	no
CD14								interactor	5		70	0.710781	0.301773	0.4		CD14	not identified	2.48005	0.475738	yes
RXRB								interactor	2		27	0.662394	0.270208	0		RXRB	not identified	2.47563	3.2368	no
BICRA								interactor	2		646	0.776486	0.358665	1		BICRA	not identified	2.4711	0.88634	no
BACE1								interactor	2		261.5	0.735951	0.321296	0		BACE1	not identified	2.46964	2.20418	no
GGCX								interactor	8	1_Mendelian_disorders/ 3_Platelet_traits	62	0.701783	0.295357	0.321429		GGCX	not identified	2.46379	2.78013	no
MALT1								interactor	2		130.5	0.719355	0.308151	1		MALT1	not identified	2.44903	0.745749	no
HIST1H1T								interactor	3		185.667	0.744397	0.328426	0.333333		HIST1H1T	not identified	2.44248	0.894683	no
RIPK3	ENSG00000129465	Q9Y572	1	both	-1	1	-2	core-node	97		12.2165	0.776231	0.358403	0.0111684		RIPK3	not identified	2.4211	1.09223	no
FAM13A								interactor	7		304.429	0.763837	0.346104	1		FAM13A	not identified	2.42073	2.45464	no
ARAP2								interactor	7		304.429	0.763837	0.346104	1		ARAP2	not identified	2.41802	0.355487	no
LRRK1								interactor	3		372.333	0.776019	0.358185	0.333333		LRRK1	not identified	2.40999	1.0641	yes
TNS2								interactor	2		32.5	0.687436	0.285673	0		TNS2	not identified	2.40818	0.355717	no
MSH2								interactor	2		132	0.727462	0.314435	0		MSH2	not identified	2.40477	3.22475	no
P2RX5								interactor	4		64	0.713582	0.303827	1		P2RX5	not identified	2.40438	0.0754107	no
GABBR1								interactor	19		342.684	0.806876	0.392929	0.80117		GABBR1	not identified	2.39408	3.70579	no
DOCK1								interactor	10		308.3	0.792784	0.376262	0.777778		DOCK1	not identified	2.38722	3.50578	no
COL18A1								interactor	3		46.6667	0.699576	0.293824	0		COL18A1	not identified	2.38554	1.59941	no
MYO19								interactor	8		119.625	0.759083	0.341608	0.285714		MYO19	not identified	2.3809	5.48679	yes
LY96								interactor	7		73	0.741384	0.325846	0.333333		LY96	not identified	2.38006	0.179309	no
EHMT2								interactor	2		478	0.76893	0.351055	1		EHMT2	not identified	2.3766	3.39331	no
MYC								interactor	9		59.1111	0.753693	0.336648	0		MYC	not identified	2.36599	5.39347	no
CA4								interactor	2		20	0.645883	0.260897	0		CA4	not identified	2.3579	0.00974106	no
PPP1R12B								interactor	3		191	0.741256	0.325738	1		PPP1R12B	not identified	2.35106	2.65156	yes
CD4								interactor	13		187.538	0.788073	0.371	0.346154		CD4	not identified	2.3491	3.00175	no
SIRPA								interactor	5	2_Platelet_count	218.8	0.770119	0.352231	0.5		SIRPA	not identified	2.34316	2.689	no
NOD2								interactor	3		98	0.72275	0.310752	0		NOD2	not identified	2.33906	0.179024	no
SYNJ2								interactor	13		288.077	0.809083	0.395674	0.525641		SYNJ2	not identified	2.32898	2.02664	no
BRPF1								interactor	2		217.5	0.72916	0.315784	1		BRPF1	not identified	2.32894	2.8559	no
BAIAP2								interactor	9		333.333	0.798048	0.382319	0.777778		BAIAP2	not identified	2.31107	1.09722	no
PLD2			0	none	0	1	0	interactor	4		230.5	0.772284	0.354392	0.166667		PLD2	not identified	2.31103	0.302134	no
TCOF1								interactor	2		257.5	0.746307	0.330083	0		TCOF1	not identified	2.30443	2.73999	no
BLNK								interactor	10		292.5	0.790789	0.374016	0.755556		BLNK	not identified	2.2953	0.0515316	no
HAVCR2								interactor	5		223.8	0.757003	0.339677	0.6		HAVCR2	not identified	2.29206	0.61069	no
ADM								interactor	5	3_Platelet_traits	298.8	0.718336	0.307379	0.8		ADM	not identified	2.28682	0.137603	no
PTGER2								interactor	6		296	0.763752	0.346023	0.533333		PTGER2	not identified	2.28317	1.14138	no
VEGFA								interactor	12	5_CAD	247.083	0.778438	0.360686	0.606061		VEGFA	not identified	2.28278	5.82144	no
RASGRP1								interactor	14		249.714	0.800467	0.385169	0.395604		RASGRP1	not identified	2.26803	0.632094	no
BRPF3								interactor	2		646	0.776486	0.358665	1		BRPF3	not identified	2.26696	1.94903	no
ITK								interactor	9		265.111	0.78056	0.362908	1		ITK	not identified	2.26688	0.0492995	no
RPS6KA2								interactor	3		109	0.729329	0.315919	0.666667		RPS6KA2	not identified	2.25463	0.792513	no
MME								interactor	2		134.5	0.728608	0.315344	0		MME	not identified	2.25388	0.0394018	no
CRY1								interactor	2		55.5	0.672411	0.276189	0		CRY1	not identified	2.25115	2.98467	no
EVA1A								interactor	13		192.231	0.74983	0.333182	1		EVA1A	not identified	2.24647	0.0387323	no
TRIM27								interactor	3		316.667	0.770756	0.352864	0.333333		TRIM27	not identified	2.24159	3.64659	no
GPR55								interactor	17		307	0.768803	0.350929	0.948529		GPR55	not identified	2.23424	0.0019743	no
HIST1H3G								interactor	3		432.333	0.780985	0.363356	0.333333		HIST1H3G	not identified	2.22019	7.73615	no
DST								interactor	5	5_CAD	210.8	0.771477	0.353584	0.3		DST	not identified	2.21783	3.13146	yes
GADD45G								interactor	2	3_Platelet_traits	30	0.638328	0.256846	0		GADD45G	not identified	2.2067	0.944412	no
EPN2								interactor	6		264.167	0.775042	0.357186	1		EPN2	not identified	2.20662	0.570141	no
LRRK2								interactor	10		223.7	0.791638	0.374968	0.333333		LRRK2	not identified	2.20662	0.46555	no
DVL1								interactor	2		124	0.724321	0.31197	0		DVL1	not identified	2.20345	2.66286	no
CD79B								interactor	9		239.444	0.786672	0.369464	0.805556		CD79B	not identified	2.19167	1.48877	no
S1PR1								interactor	17		307	0.768803	0.350929	0.948529		S1PR1	not identified	2.18144	0.143303	no
IGLV2-14								interactor	21		239.571	0.808871	0.395408	0.519048		IGLV2-14	not identified	2.17203	0.00430452	no
GPC5								interactor	2		84	0.664771	0.271604	1		GPC5	not identified	2.15589	0.768835	yes
IL13RA1								interactor	2		154	0.712606	0.303108	1		IL13RA1	not identified	2.15144	1.28322	no
EPHB1								interactor	9		285.556	0.790238	0.373399	0.777778		EPHB1	not identified	2.15077	0.275229	no
SMURF2								interactor	3		152	0.742063	0.326424	0		SMURF2	not identified	2.14889	1.88586	no
MYO1E								interactor	4		210	0.756749	0.339442	0.333333		MYO1E	not identified	2.13992	0.52233	yes
APBB1								interactor	3		241	0.749873	0.33322	0.333333		APBB1	not identified	2.13263	0.411502	no
SPRY1								interactor	4		258.75	0.777377	0.359585	0		SPRY1	not identified	2.12976	4.15125	no
EFEMP2								interactor	5		80.2	0.717912	0.307059	0.1		EFEMP2	not identified	2.12849	1.93745	yes
HLA-DRB1								interactor	6		135.667	0.741553	0.325991	0.333333		HLA-DRB1	not identified	2.1273	2.22315	yes
APBB3								interactor	3		273	0.75764	0.340266	0.333333		APBB3	not identified	2.11121	2.57289	no
TICAM1								interactor	2		81	0.666002	0.272332	1		TICAM1	not identified	2.10456	0.817269	no
CEP164								interactor	4		40.5	0.685059	0.284129	0		CEP164	not identified	2.09962	1.05507	no
ARHGEF11								interactor	11		302.455	0.80225	0.387296	0.6		ARHGEF11	not identified	2.08594	0.927987	no
TLR4	ENSG00000136869	O00206	1	thrombosis	-1	1.74		core-node	65		13.8154	0.767445	0.349596	0.0264423		TLR4	not identified	2.08525	0.116352	no
TRAF3								interactor	4		27.5	0.653693	0.26522	0.166667		TRAF3	not identified	2.08436	0.86254	no
VAV2								interactor	27		229.111	0.815238	0.403535	0.470085		VAV2	not identified	2.07527	0.378662	yes
CXCR1								interactor	17		307	0.768803	0.350929	0.948529		CXCR1	not identified	2.06763	0.0175457	no
CENPH								interactor	2		301	0.730645	0.316973	1		CENPH	not identified	2.06722	3.546	no
WDYHV1								interactor	2		28	0.628014	0.251516	0		WDYHV1	not identified	2.04506	2.05604	no
IKBKE								interactor	6		207.5	0.782003	0.364435	0.0666667		IKBKE	not identified	2.04191	1.16205	no
COL9A2								interactor	2		50	0.655093	0.26601	1		COL9A2	not identified	2.04026	1.03965	no
ARHGEF28								interactor	4		122.25	0.722496	0.310556	1		ARHGEF28	not identified	2.03621	0.35086	no
NUP37								interactor	2		301	0.730645	0.316973	1		NUP37	not identified	2.03529	4.03341	yes
PIK3R2								interactor	23		250.696	0.819992	0.409825	0.529644		PIK3R2	not identified	2.03522	1.32001	yes
PIK3C2B								interactor	5		382.8	0.790535	0.373731	0.8		PIK3C2B	not identified	2.02154	0.33702	no
CASK								interactor	4		17.75	0.67899	0.280263	0		CASK	not identified	2.01191	1.17009	no
RAP1GAP								interactor	3		160	0.741087	0.325594	0.666667		RAP1GAP	not identified	2.01081	0.49258	no
ITGA1								interactor	3		64.3333	0.716766	0.306197	0.333333		ITGA1	not identified	2.00777	0.22333	no
FRS2								interactor	13		269.308	0.795798	0.379706	0.730769		FRS2	not identified	1.99845	2.42359	no
HSCB								interactor	13		156.231	0.804075	0.389499	0.0897436		HSCB	not identified	1.98465	2.29828	yes
POLR1B								interactor	3		453.667	0.779542	0.361838	1		POLR1B	not identified	1.98057	2.78203	no
CEP152								interactor	2		15	0.620161	0.247604	0		CEP152	not identified	1.97787	3.48906	no
HK2								interactor	2		12	0.62882	0.251925	0		HK2	not identified	1.97201	1.56411	yes
ARHGEF9								interactor	8		251.125	0.758447	0.341014	0.75		ARHGEF9	not identified	1.97104	3.6506	no
CENPJ								interactor	3		15.6667	0.649873	0.263087	0		CENPJ	not identified	1.96466	3.81637	no
PLEKHA1								interactor	5	5_CAD	318	0.759465	0.341965	0.9		PLEKHA1	not identified	1.95927	1.08388	yes
UBE2D1								interactor	3		75.3333	0.693718	0.289834	0		UBE2D1	not identified	1.95708	1.94414	no
MYO10								interactor	5		277	0.752716	0.335766	1		MYO10	not identified	1.95436	0.774806	no
LDLR	ENSG00000130164	P01130	1	thrombosis	1	2.4		core-node	114	4_Stroke	24.7544	0.801061	0.385875	0.0765409		LDLR	not identified	1.95196	5.85279	no
RHOBTB2								interactor	9		256.222	0.775637	0.357794	0.777778		RHOBTB2	not identified	1.94567	1.58051	no
HIP1R								interactor	7		255.143	0.779796	0.362105	0.904762		HIP1R	not identified	1.94515	0.734694	no
INSL3								interactor	5		298.8	0.718336	0.307379	0.8		INSL3	not identified	1.94304	0.826631	no
DVL2								interactor	11		227.818	0.797368	0.381526	0.345455		DVL2	not identified	1.94286	3.70332	no
CLEC4E								interactor	4		149.75	0.725382	0.312799	1		CLEC4E	not identified	1.93361	0.0321297	no
ATG101								interactor	2		64	0.674363	0.277385	1		ATG101	not identified	1.93063	3.57774	no
EFNB2								interactor	8		220.75	0.758065	0.340659	0.857143		EFNB2	not identified	1.92947	2.61484	no
CSF1								interactor	13		192.231	0.74983	0.333182	1		CSF1	not identified	1.92489	0.729922	no
NLRP3	ENSG00000162711	Q96P20	1	thrombosis	-2	1		core-node	15		39.0667	0.76129	0.343681	0.0190476		NLRP3	not identified	1.92085	1.62341	no
SMAD7								interactor	2		86	0.663158	0.270655	0		SMAD7	not identified	1.9163	0.0658629	no
IGFBP7								interactor	13		192.231	0.74983	0.333182	1		IGFBP7	not identified	1.90343	1.29918	yes
ASS1								interactor	3		228.333	0.751358	0.334545	0.666667		ASS1	not identified	1.89591	0.421801	no
SUV39H1								interactor	2		13	0.617233	0.246176	0		SUV39H1	not identified	1.8914	2.23141	no
SOCS4								interactor	2		422.5	0.766044	0.348232	1		SOCS4	not identified	1.88991	3.36075	no
RBPMS								interactor	2	3_Platelet_traits	148	0.726995	0.314066	0		RBPMS	not identified	1.88155	0.170725	no
PRKCZ								interactor	12		169.5	0.789686	0.372785	0.348485		PRKCZ	not identified	1.87932	0.115285	no
ST5								interactor	2		502.5	0.768166	0.350303	1		ST5	not identified	1.8743	0.294574	no
IL2RB								interactor	13		234	0.786375	0.36914	0.474359		IL2RB	not identified	1.87421	0.0531403	no
LPCAT4								interactor	3		22.3333	0.626952	0.25098	0.666667		LPCAT4	not identified	1.87173	1.51222	yes
CNIH3								interactor	3		113.667	0.671689	0.275749	1		CNIH3	not identified	1.86985	0.787235	no
FLT1								interactor	3		221	0.754372	0.337265	0		FLT1	not identified	1.86325	0.173781	no
HPS6	ENSG00000166189	Q86YV9	1	both	-2	1.69	-2	core-node	4	1_Mendelian_disorders	61.75	0.716638	0.306101	0		HPS6	not identified	1.85351	2.5458	yes
CENPE								interactor	3		210.333	0.734847	0.320387	0.666667		CENPE	not identified	1.83963	4.23214	no
RAD52								interactor	3		153.667	0.732725	0.318654	0.666667		RAD52	not identified	1.83231	2.48538	no
CD3G								interactor	23		240.087	0.813328	0.401062	0.44664		CD3G	not identified	1.83186	0.0115325	no
INCENP								interactor	2		301	0.730645	0.316973	1		INCENP	not identified	1.83038	4.46441	no
P2RX4								interactor	4		64	0.713582	0.303827	1		P2RX4	not identified	1.82609	3.05559	no
ENTPD1	ENSG00000138185	P49961	1	both	-2	2.4	-2	core-node	1		9	0.658744	0.268093	0		ENTPD1	not identified	1.81007	0.0855127	no
PICK1								interactor	8		82.25	0.746477	0.330231	0.25		PICK1	not identified	1.80247	1.94787	yes
LRP6								interactor	3		91	0.717742	0.306931	0		LRP6	not identified	1.80131	2.22857	no
CDC25C								interactor	3		284	0.764049	0.346308	0.333333		CDC25C	not identified	1.80124	2.6339	no
TIAM1								interactor	10		226.7	0.768039	0.350178	0.644444		TIAM1	not identified	1.79804	0.376642	no
SOCS1								interactor	2		110	0.721053	0.309446	0		SOCS1	not identified	1.79649	0.884617	no
ARHGAP31								interactor	7		304.429	0.763837	0.346104	1		ARHGAP31	not identified	1.78919	0.86713	no
SIRT1								interactor	2		360.5	0.756621	0.339325	1		SIRT1	not identified	1.78727	2.94659	no
PNOC								interactor	17		307	0.768803	0.350929	0.948529		PNOC	not identified	1.7862	0.00352657	no
IGHV4-34								interactor	21		239.571	0.808871	0.395408	0.519048		IGHV4-34	not identified	1.77956	0.00456162	no
CHN2								interactor	7		304.429	0.763837	0.346104	1		CHN2	not identified	1.77943	0.755396	no
DLG3								interactor	3		20.6667	0.659041	0.268264	0		DLG3	not identified	1.77763	0.706913	no
TCTN1								interactor	3		68.3333	0.670968	0.275311	0.333333		TCTN1	not identified	1.7752	0.917488	no
C4B								interactor	3		160.333	0.693718	0.289834	0.333333		C4B	not identified	1.7608	0.969679	no
IQCB1								interactor	5		159	0.757385	0.34003	0.1		IQCB1	not identified	1.75922	3.6895	no
PTGDS								interactor	2		117.5	0.71961	0.308345	0		PTGDS	not identified	1.75768	0.398811	no
RRAGD								interactor	2		164	0.72483	0.312367	0		RRAGD	not identified	1.75763	3.05701	no
THEMIS								interactor	2		476.5	0.764643	0.346879	1		THEMIS	not identified	1.74572	0.00203797	no
GRIA3								interactor	4		84.75	0.721095	0.309479	1		GRIA3	not identified	1.73351	0.0127701	no
MAP3K14								interactor	4		80.75	0.729287	0.315885	0.333333		MAP3K14	not identified	1.71403	0.286522	no
RRP1B								interactor	2		135	0.687521	0.285728	0		RRP1B	not identified	1.71251	2.23035	no
GPBAR1								interactor	5		298.8	0.718336	0.307379	0.8		GPBAR1	not identified	1.70366	0.104245	no
PARD6G								interactor	4		313.25	0.772411	0.35452	0.166667		PARD6G	not identified	1.70238	0.0232642	no
P2RX7	ENSG00000089041	Q99572	1	thrombosis	-1	1.74		core-node	20		57.8	0.779924	0.362239	0.136842		P2RX7	not identified	1.68493	0.798702	no
DAB2IP								interactor	3	5_CAD	60.6667	0.707767	0.299593	0		DAB2IP	not identified	1.67901	0.0337163	no
SGO1								interactor	2		301	0.730645	0.316973	1		SGO1	not identified	1.67452	3.17829	no
ARHGAP29								interactor	7		304.429	0.763837	0.346104	1		ARHGAP29	not identified	1.67246	0.0217299	no
TLR1								interactor	3		77	0.697411	0.292337	1		TLR1	not identified	1.66961	0.511146	no
APBB2								interactor	2		308.5	0.73489	0.320422	1		APBB2	not identified	1.65945	0.16646	no
PLBD1								interactor	2		25	0.619567	0.247313	1		PLBD1	not identified	1.659	0.0656347	no
FPR2			1	novel	1	1		interactor	27		273.889	0.787224	0.370068	0.712251		FPR2	not identified	1.65174	0.0570882	no
CIT								interactor	3		289	0.75225	0.335345	1		CIT	not identified	1.64135	3.79396	no
C4A								interactor	15		177.133	0.756324	0.339051	0.752381		C4A	not identified	1.62515	0.825162	no
ARHGAP23								interactor	7		304.429	0.763837	0.346104	1		ARHGAP23	not identified	1.62395	0.257193	no
LY9								interactor	2		45	0.697496	0.292395	0		LY9	not identified	1.61805	0.0786859	no
NOD1								interactor	2		85.5	0.691129	0.288104	0		NOD1	not identified	1.61455	1.65791	no
PPP2R2B								interactor	5		163	0.759083	0.341608	0.1		PPP2R2B	not identified	1.61431	0.0710652	no
DPPA4								interactor	2		463.5	0.769015	0.351139	1		DPPA4	not identified	1.60823	3.12155	no
HIST1H3E								interactor	3		432.333	0.780985	0.363356	0.333333		HIST1H3E	not identified	1.60594	3.63338	no
PLA2G4B								interactor	3		22.3333	0.626952	0.25098	0.666667		PLA2G4B	not identified	1.60163	0.477585	no
FFAR2								interactor	17		294.471	0.780263	0.362595	0.955882		FFAR2	not identified	1.59687	0.0183464	no
PARP2								interactor	2		93.5	0.684041	0.283473	0		PARP2	not identified	1.58954	2.8414	no
DDX20								interactor	3		58.6667	0.69062	0.287766	0		DDX20	not identified	1.58755	2.51691	yes
PODXL	ENSG00000128567	O00592	1	both	-1	2.24	-2	core-node	2		14	0.70157	0.295208	0		PODXL	not identified	1.58116	0.0932935	no
GPIHBP1								interactor	2		125.5	0.703438	0.296516	1		GPIHBP1	not identified	1.57828	0.00279874	no
POLR1C								interactor	2		202.5	0.733531	0.31931	1		POLR1C	not identified	1.57418	2.74101	no
DIAPH2								interactor	2		301	0.730645	0.316973	1		DIAPH2	not identified	1.57282	1.13959	no
TPX2								interactor	2	3_Platelet_traits	646	0.776486	0.358665	1		TPX2	not identified	1.57231	4.99072	no
SGO2								interactor	2		301	0.730645	0.316973	1		SGO2	not identified	1.56209	3.56163	no
GOLM1								interactor	13		192.231	0.74983	0.333182	1		GOLM1	not identified	1.55814	2.59638	yes
IGLV1-47								interactor	21		239.571	0.808871	0.395408	0.519048		IGLV1-47	not identified	1.55681	0.0048116	yes
C1QA								interactor	2		79	0.625382	0.250191	1		C1QA	not identified	1.55578	0.264603	no
ARHGAP11A								interactor	9		276	0.778862	0.361128	0.638889		ARHGAP11A	not identified	1.55436	4.49266	no
MEN1								interactor	15		181.467	0.767275	0.34943	0.752381		MEN1	not identified	1.53815	2.69727	no
ZNF133								interactor	2		164	0.72882	0.315513	0		ZNF133	not identified	1.53401	2.11189	no
PRKCI								interactor	4		313.25	0.772411	0.35452	0.166667		PRKCI	not identified	1.53305	2.96727	yes
ADRB2								interactor	11		279.909	0.798854	0.383264	0.418182		ADRB2	not identified	1.53261	0.304437	no
NR3C2	ENSG00000151623	P08235	1	thrombosis	-1	1		core-node	11		7.63636	0.726358	0.313565	0		NR3C2	not identified	1.52848	0.0787863	no
FAS								interactor	5		113.4	0.754329	0.337227	0.1		FAS	not identified	1.52226	0.818114	yes
RNF32								interactor	3		223.333	0.737946	0.322952	0.333333		RNF32	not identified	1.51907	0.553962	no
LPCAT2								interactor	3		22.3333	0.626952	0.25098	0.666667		LPCAT2	not identified	1.49637	2.43379	no
SMO								interactor	2		204	0.731537	0.317691	1		SMO	not identified	1.4885	1.80257	no
PALLD	ENSG00000129116	Q8WX93	1	both	1	1	1	core-node	14	5_CAD	17.0714	0.732428	0.318413	0.032967		PALLD	not identified	1.48399	0.0530714	no
WDCP								interactor	2		154	0.72657	0.313732	0		WDCP	not identified	1.48135	1.58327	no
SERTAD1								interactor	2		65.5	0.665025	0.271754	0		SERTAD1	not identified	1.47891	2.30567	no
VIPR1								interactor	5		298.8	0.718336	0.307379	0.8		VIPR1	not identified	1.46806	0.0672884	no
GALNT12								interactor	2		197.5	0.729881	0.316361	0		GALNT12	not identified	1.4657	1.0814	yes
ZWINT								interactor	3		208	0.732555	0.318516	0.333333		ZWINT	not identified	1.46552	5.27369	no
EPHA4								interactor	6		213.667	0.74584	0.329676	1		EPHA4	not identified	1.45979	0.182399	no
PLCD3								interactor	4		80.75	0.710314	0.301433	0.333333		PLCD3	not identified	1.45646	0.772488	no
GAS6	ENSG00000183087	Q14393	1	thrombosis	-1	2.24	0	core-node	111		34.4595	0.778141	0.360377	0.194267		GAS6	not identified	1.45254	0.0463683	no
IL3RA								interactor	13		266.692	0.805985	0.391831	0.461538		IL3RA	not identified	1.45206	0.689278	no
MMP9	ENSG00000100985	P14780	1	thrombosis	1	1		core-node	14		7.21429	0.724194	0.311871	0.010989		MMP9	not identified	1.44823	0.45822	no
SH3RF1								interactor	3		235.333	0.751231	0.334431	0		SH3RF1	not identified	1.44577	1.76842	no
NRP1								interactor	7		137.857	0.767997	0.350137	0.142857		NRP1	not identified	1.43474	0.127368	no
GPR132								interactor	17		294.471	0.780263	0.362595	0.955882		GPR132	not identified	1.43426	0.547716	no
GRIP1	ENSG00000155974	Q9Y3R0	1	both	-2	1	-2	core-node	24		20.375	0.754287	0.337188	0.130435		GRIP1	not identified	1.42389	0.224352	no
FBF1								interactor	2		429	0.766808	0.348975	0		FBF1	not identified	1.42373	1.31551	no
RAPGEF3								interactor	2		46	0.705306	0.297836	1		RAPGEF3	not identified	1.40446	0.543981	no
LNX2								interactor	2		419.5	0.765832	0.348026	0		LNX2	not identified	1.40182	2.84688	yes
CD86								interactor	13		312.308	0.805603	0.391362	0.75641		CD86	not identified	1.39402	0.0901864	no
CCL21								interactor	17		307	0.768803	0.350929	0.948529		CCL21	not identified	1.39262	0.00207676	no
EPHB4								interactor	8		220.75	0.758065	0.340659	0.857143		EPHB4	not identified	1.36947	0.450535	no
LPAR6								interactor	17		294.471	0.780263	0.362595	0.955882		LPAR6	not identified	1.36928	1.59305	no
CKAP4								interactor	14		198.643	0.772453	0.354563	0.857143		CKAP4	not identified	1.36863	0.45086	yes
SH3D19								interactor	3		507.667	0.784211	0.366795	1		SH3D19	not identified	1.35711	0.255969	no
LPAR3								interactor	27		273.889	0.787224	0.370068	0.712251		LPAR3	not identified	1.35203	0.0146265	no
SH2D1B								interactor	3		80	0.708998	0.30048	0.333333		SH2D1B	not identified	1.3495	0.00182126	no
WRAP53								interactor	2		90	0.703268	0.296397	1		WRAP53	not identified	1.33986	2.1383	no
F12	ENSG00000131187	P00748	1	thrombosis	-2	5	0	core-node	10		56.2	0.721392	0.309707	0.711111		F12	not identified	1.33637	0.324082	no
LNX1								interactor	4		343.75	0.777547	0.359761	0.833333		LNX1	not identified	1.3269	0.685388	no
NOSTRIN								interactor	2		420.5	0.739728	0.324446	1		NOSTRIN	not identified	1.32216	0.0774684	no
TLR2								interactor	5		190.4	0.764346	0.346593	0.4		TLR2	not identified	1.31215	0.172635	yes
THBD	ENSG00000178726	P07204	1	thrombosis	2	1.69	0	core-node	6	1_Mendelian_disorders	86.8333	0.70556	0.298017	0.466667		THBD	not identified	1.30655	2.66118	yes
OXGR1								interactor	17		307	0.768803	0.350929	0.948529		OXGR1	not identified	1.30398	0.00355745	no
GHRL								interactor	17		294.471	0.780263	0.362595	0.955882		GHRL	not identified	1.30363	0.384641	no
MRC2								interactor	2		173	0.733319	0.319137	0		MRC2	not identified	1.30149	0.172969	no
CRHR1								interactor	5		298.8	0.718336	0.307379	0.8		CRHR1	not identified	1.29788	1.45405	no
IGLV1-40								interactor	21		239.571	0.808871	0.395408	0.519048		IGLV1-40	not identified	1.29142	0.00498135	no
HDAC11								interactor	2		12.5	0.627377	0.251194	0		HDAC11	not identified	1.29133	0.249224	no
ITPKC								interactor	4		274	0.73489	0.320422	0.166667		ITPKC	not identified	1.29117	1.32005	no
FGFR1								interactor	13		269.308	0.795798	0.379706	0.730769		FGFR1	not identified	1.28908	0.345281	no
PLXNB1								interactor	7		219.429	0.749703	0.333069	0.761905		PLXNB1	not identified	1.28226	0.209986	no
P2RY13								interactor	17		307	0.768803	0.350929	0.948529		P2RY13	not identified	1.27808	0.078413	no
ADAMTSL4								interactor	2	3_Platelet_traits	17.5	0.615238	0.245212	1		ADAMTSL4	not identified	1.27759	1.00566	no
RPS26								interactor	2		484.5	0.770628	0.352737	0		RPS26	not identified	1.27696	2.67647	no
FFAR3								interactor	17		294.471	0.780263	0.362595	0.955882		FFAR3	not identified	1.27297	0.00125562	no
ABCA1								interactor	2		229.5	0.725849	0.313165	0		ABCA1	not identified	1.26707	0.136536	no
PDE3B								interactor	4		173.75	0.751231	0.334431	0.333333		PDE3B	not identified	1.26208	2.47386	no
POFUT2								interactor	2		17.5	0.615238	0.245212	1		POFUT2	not identified	1.26195	1.73417	yes
IGHV2-5								interactor	21		239.571	0.808871	0.395408	0.519048		IGHV2-5	not identified	1.26032	0.00508663	no
FAM20C								interactor	14		181	0.752377	0.33546	0.857143		FAM20C	not identified	1.25355	0.0501785	no
C1GALT1C1	ENSG00000171155	Q96EU7	1	both	-2	1	-2	core-node	6		2.16667	0.680985	0.281522	0		C1GALT1C1	not identified	1.25299	3.31242	yes
CXCL6								interactor	17		307	0.768803	0.350929	0.948529		CXCL6	not identified	1.24953	1.23616	no
RAI14								interactor	4		372.5	0.783404	0.365929	0.5		RAI14	not identified	1.24899	0.219231	no
HBEGF								interactor	15		255.6	0.803014	0.388215	0.561905		HBEGF	not identified	1.24405	4.31131	no
OLIG1								interactor	3		301.667	0.766299	0.348479	0		OLIG1	not identified	1.24014	0.0083308	no
KCNN4	ENSG00000104783	O15554	1	thrombosis	1	1		core-node	4		23.75	0.718464	0.307475	0		KCNN4	not identified	1.23819	2.3185	no
MYO1D								interactor	3		84.3333	0.701019	0.294824	0		MYO1D	not identified	1.23381	2.63586	yes
ARHGAP33								interactor	7		304.429	0.763837	0.346104	1		ARHGAP33	not identified	1.23279	1.40651	no
TMEM216								interactor	8		98	0.764643	0.346879	0.0357143		TMEM216	not identified	1.23039	2.23057	no
IGLV3-1								interactor	21		239.571	0.808871	0.395408	0.519048		IGLV3-1	not identified	1.22669	0.0056219	no
SHB								interactor	7		200.714	0.749448	0.332844	0.714286		SHB	not identified	1.21877	0.379953	no
CENPL								interactor	2		301	0.730645	0.316973	1		CENPL	not identified	1.21508	3.20129	no
AURKB								interactor	3		204	0.732131	0.318172	0.333333		AURKB	not identified	1.21362	4.7198	no
KIF11								interactor	3		61.3333	0.725085	0.312566	0		KIF11	not identified	1.21089	4.11987	no
BTLA								interactor	2		476.5	0.764643	0.346879	1		BTLA	not identified	1.20984	0.624638	no
TAS2R14								interactor	17		307	0.768803	0.350929	0.948529		TAS2R14	not identified	1.20099	1.4886	no
XCL2								interactor	17		294.471	0.780263	0.362595	0.955882		XCL2	not identified	1.19963	0.0293769	no
MAP3K6								interactor	2		65.5	0.689389	0.286953	1		MAP3K6	not identified	1.19865	0.936404	yes
ADCY9								interactor	14		234.571	0.743294	0.327477	0.615385		ADCY9	not identified	1.18844	0.342414	no
MGAT4A								interactor	13		192.231	0.74983	0.333182	1		MGAT4A	not identified	1.18783	0.21032	no
HCAR3								interactor	17		307	0.768803	0.350929	0.948529		HCAR3	not identified	1.18289	0.006206	no
POMC								interactor	19		286	0.7691	0.351222	0.795322		POMC	not identified	1.18284	0.609665	no
MAL								interactor	4		250	0.760484	0.34292	0.833333		MAL	not identified	1.18103	0.00696977	no
TPRN								interactor	4		150.25	0.741469	0.325919	0.166667		TPRN	not identified	1.17828	1.67613	yes
PLCH2								interactor	4	5_CAD	80.75	0.710314	0.301433	0.333333		PLCH2	not identified	1.17763	0.0164081	no
PLXNA2								interactor	6		135.5	0.760951	0.34336	0.2		PLXNA2	not identified	1.17524	0.0267802	no
CREB3L1								interactor	3		11.6667	0.616638	0.245888	0		CREB3L1	not identified	1.17172	1.23808	no
MED9								interactor	2		26.5	0.630008	0.25253	0		MED9	not identified	1.1671	2.08257	no
TGFBR1								interactor	6		162.167	0.769058	0.351181	0.0666667		TGFBR1	not identified	1.1629	3.08241	no
MYO1B								interactor	5		270	0.778905	0.361172	0.4		MYO1B	not identified	1.16137	0.0399856	no
RAPGEF4								interactor	2		46	0.705306	0.297836	1		RAPGEF4	not identified	1.15733	1.06173	no
PLCD1								interactor	4		80.75	0.710314	0.301433	0.333333		PLCD1	not identified	1.15614	0.259889	no
TRHR								interactor	17		294.471	0.780263	0.362595	0.955882		TRHR	not identified	1.1457	0.0505209	no
ELANE	ENSG00000197561	P08246	1	both	-1	1	-2	core-node	4		6.75	0.633107	0.25412	0		ELANE	not identified	1.13977	0.00161233	no
P2RY2								interactor	17		294.471	0.780263	0.362595	0.955882		P2RY2	not identified	1.11727	0.0337596	no
KIF26A								interactor	2		543	0.770034	0.352146	1		KIF26A	not identified	1.10775	0.00291558	no
CDC20								interactor	2	3_Platelet_traits	301	0.730645	0.316973	1		CDC20	not identified	1.10674	4.90292	no
CEP19								interactor	2		18	0.622284	0.248649	0		CEP19	not identified	1.10468	1.00199	no
CENPQ								interactor	2		301	0.730645	0.316973	1		CENPQ	not identified	1.10135	2.22344	no
CHL1								interactor	2		50	0.655093	0.26601	1		CHL1	not identified	1.09762	0.0356908	no
CEACAM1	ENSG00000079385	P13688	1	both	2	2.85	-1	core-node	1		35	0.715492	0.305245	0		CEACAM1	not identified	1.09301	0.05022	no
GPR65								interactor	17		294.471	0.780263	0.362595	0.955882		GPR65	not identified	1.09285	0.788442	no
S1PR5								interactor	17		307	0.768803	0.350929	0.948529		S1PR5	not identified	1.08036	0.00188161	no
IGHV3-48								interactor	21		239.571	0.808871	0.395408	0.519048		IGHV3-48	not identified	1.07853	0.00505822	no
CCR5								interactor	19		287.316	0.778056	0.360289	0.777778		CCR5	not identified	1.07731	0.00830617	no
GNRH1								interactor	17		294.471	0.780263	0.362595	0.955882		GNRH1	not identified	1.06927	0.899158	no
BCL7A								interactor	2		57.5	0.679924	0.280851	0		BCL7A	not identified	1.06575	1.9723	no
BCAR1								interactor	10		145.4	0.781112	0.36349	0.422222		BCAR1	not identified	1.05905	1.48029	yes
CD19								interactor	12		291.333	0.80781	0.394085	0.651515		CD19	not identified	1.05708	0.0807692	no
AP1S3								interactor	3		145.333	0.724915	0.312434	0.666667		AP1S3	not identified	1.0532	0.4219	no
CENPS								interactor	2		301	0.730645	0.316973	1		CENPS	not identified	1.05224	0.294651	no
RASSF7								interactor	2		93.5	0.665068	0.271779	0		RASSF7	not identified	1.04655	1.2613	no
IGLV1-44								interactor	21		239.571	0.808871	0.395408	0.519048		IGLV1-44	not identified	1.0417	0.00432335	no
PRSS23								interactor	15		182.667	0.770713	0.352821	0.752381		PRSS23	not identified	1.04056	3.27502	no
CCR1								interactor	17		307	0.768803	0.350929	0.948529		CCR1	not identified	1.03337	0.164383	no
IGKV1D-12								interactor	21		239.571	0.808871	0.395408	0.519048		IGKV1D-12	not identified	1.03127	0.00378168	no
ANO8								interactor	13		192.231	0.74983	0.333182	1		ANO8	not identified	1.02437	1.53706	no
LTB4R2								interactor	18		291.056	0.788922	0.371937	0.869281		LTB4R2	not identified	1.02332	0.443901	no
IGLV2-8								interactor	21		239.571	0.808871	0.395408	0.519048		IGLV2-8	not identified	1.0183	0.00521506	no
PPARG	ENSG00000132170	P37231	1	thrombosis	1	2.4		core-node	33		4.15152	0.735951	0.321296	0		PPARG	not identified	1.01621	0.0699286	no
TLR6								interactor	3		77	0.697411	0.292337	1		TLR6	not identified	1.01504	0.722547	no
ERBB2								interactor	31		176.29	0.811927	0.399268	0.275269		ERBB2	not identified	1.00572	0.886628	no
PLD1	ENSG00000075651	Q13393	1	thrombosis	-1	3	0	core-node	17		6.70588	0.726401	0.313598	0.0808824		PLD1	not identified	0.998757	0.72995	no
ALOX15			n.d.	n.d.			-2	interactor	2		14	0.606282	0.240979	0		ALOX15	not identified	0.995068	0.0221556	no
ZNF135								interactor	2		103	0.707131	0.299137	0		ZNF135	not identified	0.994619	0.213729	no
PTPRK								interactor	2		107.5	0.715238	0.305055	0		PTPRK	not identified	0.994285	0.177595	yes
YAP1								interactor	3		203.333	0.747199	0.330862	0.333333		YAP1	not identified	0.988227	0.146408	no
P2RY11								interactor	19		274.789	0.780645	0.362998	0.80117		P2RY11	not identified	0.984875	1.50113	no
CCR7								interactor	17		307	0.768803	0.350929	0.948529		CCR7	not identified	0.984313	0.0016979	no
SDC3								interactor	3		150	0.738625	0.32352	0.333333		SDC3	not identified	0.981617	0.0316763	no
VIP								interactor	5		298.8	0.718336	0.307379	0.8		VIP	not identified	0.975085	0.846559	no
EPS8								interactor	3		296.667	0.766808	0.348975	0.333333		EPS8	not identified	0.965078	2.16579	no
TSHR								interactor	5		298.8	0.718336	0.307379	0.8		TSHR	not identified	0.95687	0.644458	no
IGLV6-57								interactor	21		239.571	0.808871	0.395408	0.519048		IGLV6-57	not identified	0.955913	0.0047907	no
GJA4	ENSG00000187513	P35212	1	both	1	1.18	2	core-node	2		18.5	0.652801	0.264719	0		GJA4	not identified	0.950447	4.35433	no
UTS2								interactor	17		294.471	0.780263	0.362595	0.955882		UTS2	not identified	0.950086	0.158695	no
HCAR2								interactor	17		307	0.768803	0.350929	0.948529		HCAR2	not identified	0.949966	0.00220927	no
ARHGAP22								interactor	7		304.429	0.763837	0.346104	1		ARHGAP22	not identified	0.946968	0.782334	no
COL9A3								interactor	2		50	0.655093	0.26601	1		COL9A3	not identified	0.940434	0.124077	no
CENPO								interactor	2		301	0.730645	0.316973	1		CENPO	not identified	0.937216	3.23308	no
FCGR2B								interactor	4		302.25	0.774363	0.356494	1		FCGR2B	not identified	0.93638	0.358326	no
SDC2								interactor	16		164.688	0.763455	0.345738	0.658333		SDC2	not identified	0.929577	0.214569	no
MAPK11								interactor	3	3_Platelet_traits	216	0.734847	0.320387	1		MAPK11	not identified	0.925306	1.13301	no
GPR18								interactor	17		307	0.768803	0.350929	0.948529		GPR18	not identified	0.925097	0.0571678	no
HRH2								interactor	5		298.8	0.718336	0.307379	0.8		HRH2	not identified	0.921215	0.0778312	no
UBIAD1								interactor	8		62	0.701783	0.295357	0.321429		UBIAD1	not identified	0.919624	1.55526	no
DLGAP1								interactor	2		646	0.776486	0.358665	1		DLGAP1	not identified	0.917769	0.527882	no
NRG1								interactor	15		255.6	0.803014	0.388215	0.561905		NRG1	not identified	0.916477	0.130952	no
SEC16B								interactor	3		113.667	0.671689	0.275749	1		SEC16B	not identified	0.913545	0.12767	no
OXER1								interactor	17		307	0.768803	0.350929	0.948529		OXER1	not identified	0.898996	0.203323	no
IGHV3-30								interactor	21		239.571	0.808871	0.395408	0.519048		IGHV3-30	not identified	0.895458	0.00618079	no
CTSG	ENSG00000100448	P08311	1	both	-1	2.4	-2	core-node	12		10.5833	0.720756	0.309219	0		CTSG	not identified	0.891907	0.259918	no
GPR27								interactor	5		298.8	0.718336	0.307379	0.8		GPR27	not identified	0.883782	0.22942	no
ELN								interactor	2		11.5	0.609508	0.242487	0		ELN	not identified	0.877373	0.0920495	no
EFNA5								interactor	6		213.667	0.74584	0.329676	1		EFNA5	not identified	0.874775	0.0200544	no
FCN3								interactor	3		55.3333	0.632852	0.253989	0.333333		FCN3	not identified	0.872796	0.00340375	no
ARHGEF25								interactor	12		237.5	0.743591	0.327732	1		ARHGEF25	not identified	0.860424	0.320122	no
HCRT								interactor	17	5_CAD	294.471	0.780263	0.362595	0.955882		HCRT	not identified	0.854234	0.0332404	no
IGLV2-23								interactor	21		239.571	0.808871	0.395408	0.519048		IGLV2-23	not identified	0.853978	0.00501068	no
CHN1								interactor	7		304.429	0.763837	0.346104	1		CHN1	not identified	0.852966	0.21692	no
PTPN13								interactor	5		318	0.759465	0.341965	0.9		PTPN13	not identified	0.851561	1.35777	no
CALCRL								interactor	5	5_CAD	298.8	0.718336	0.307379	0.8		CALCRL	not identified	0.851501	0.37164	no
MAPK12								interactor	2	3_Platelet_traits	271	0.731706	0.317829	1		MAPK12	not identified	0.845565	3.88957	yes
GHR								interactor	10		225.6	0.792657	0.376117	0.555556		GHR	not identified	0.83413	0.0281837	no
TRIB3								interactor	9		289.111	0.788667	0.371656	0.805556		TRIB3	not identified	0.832133	3.17109	no
NCAM1								interactor	4		339.75	0.770543	0.352652	1		NCAM1	not identified	0.831752	0.0684171	no
GFRA2								interactor	11		244.909	0.789177	0.372219	0.363636		GFRA2	not identified	0.827019	0.0786002	no
NUF2								interactor	3		205.333	0.731664	0.317794	0.333333		NUF2	not identified	0.822508	4.20736	no
NMB								interactor	17		294.471	0.780263	0.362595	0.955882		NMB	not identified	0.80961	1.05711	no
PTH2R								interactor	5		298.8	0.718336	0.307379	0.8		PTH2R	not identified	0.809277	0.427973	no
CYSLTR1								interactor	17		294.471	0.780263	0.362595	0.955882		CYSLTR1	not identified	0.807444	1.99979	no
IL6								interactor	15		187.133	0.767275	0.34943	0.752381		IL6	not identified	0.805692	0.0340619	no
CDC25A								interactor	3	5_CAD	187.333	0.741384	0.325846	0		CDC25A	not identified	0.803656	2.9894	no
IGHV4-59								interactor	21		239.571	0.808871	0.395408	0.519048		IGHV4-59	not identified	0.799518	0.00205016	no
EFNA3								interactor	6		213.667	0.74584	0.329676	1		EFNA3	not identified	0.793631	0.732063	no
BIRC5								interactor	2		301	0.730645	0.316973	1		BIRC5	not identified	0.787946	4.37443	no
VIPR2								interactor	5		298.8	0.718336	0.307379	0.8		VIPR2	not identified	0.783236	0.0626508	no
MYO5C								interactor	5		120.6	0.740832	0.325378	0.6		MYO5C	not identified	0.781653	0.20668	yes
RAD51								interactor	3		197	0.746053	0.329861	0		RAD51	not identified	0.779543	2.60253	no
SLC18A3								interactor	6		264.167	0.775042	0.357186	1		SLC18A3	not identified	0.775036	0.0074074	no
ARHGEF5								interactor	9		312.556	0.795628	0.37951	0.638889		ARHGEF5	not identified	0.774696	0.0260864	no
EPHB6								interactor	8		220.75	0.758065	0.340659	0.857143		EPHB6	not identified	0.774341	0.0851672	no
PLK1								interactor	2		301	0.730645	0.316973	1		PLK1	not identified	0.766149	3.98322	no
TICAM2								interactor	2		81	0.666002	0.272332	1		TICAM2	not identified	0.765465	0.527696	no
NGEF								interactor	10		221.9	0.767954	0.350095	0.555556		NGEF	not identified	0.763424	0.0247145	no
TCTN2								interactor	6		61.6667	0.729032	0.315682	0.0666667		TCTN2	not identified	0.763262	0.273782	no
MASP1	ENSG00000127241	P48740	1	thrombosis	-2	1		core-node	84		17.5833	0.748769	0.332243	0.0197935		MASP1	not identified	0.762547	0.110896	no
SYDE1								interactor	7		304.429	0.763837	0.346104	1		SYDE1	not identified	0.761321	0.206861	no
SPC24								interactor	2		301	0.730645	0.316973	1		SPC24	not identified	0.753316	3.94197	no
KMT2B								interactor	2		435.5	0.764092	0.346348	1		KMT2B	not identified	0.753137	1.36849	no
CXCR3								interactor	17		307	0.768803	0.350929	0.948529		CXCR3	not identified	0.748066	0.0742259	no
FCGR1A								interactor	12		272.25	0.780051	0.362372	0.863636		FCGR1A	not identified	0.744514	0.0988405	no
TEK								interactor	9		283.333	0.783107	0.365611	0.583333		TEK	not identified	0.735783	1.6415	no
CDCA8								interactor	3		267.667	0.750509	0.333787	0.333333		CDCA8	not identified	0.734453	3.58861	no
DIXDC1								interactor	2		176.5	0.726528	0.313698	0		DIXDC1	not identified	0.73426	0.25364	no
KLRC2								interactor	11		310.182	0.792657	0.376117	0.836364		KLRC2	not identified	0.730258	0.00961854	no
GSTO2								interactor	2		12	0.62882	0.251925	0		GSTO2	not identified	0.724536	1.0484	no
CXCR5								interactor	18		300.278	0.769185	0.351306	0.888889		CXCR5	not identified	0.722976	0.0408041	no
CDK5R1								interactor	3		65.3333	0.686672	0.285175	0		CDK5R1	not identified	0.721616	0.182499	no
TGFA								interactor	3		113.667	0.671689	0.275749	1		TGFA	not identified	0.714713	0.0803719	no
SLC24A1								interactor	2		646	0.776486	0.358665	1		SLC24A1	not identified	0.712908	1.28399	no
ZNF512B								interactor	3		107.667	0.72916	0.315784	0		ZNF512B	not identified	0.707645	1.96758	no
NDC80								interactor	3		212	0.73264	0.318585	0.333333		NDC80	not identified	0.706958	4.23247	no
TNFRSF10D								interactor	2		22.5	0.668973	0.274106	0		TNFRSF10D	not identified	0.699026	0.397722	no
ECT2								interactor	10		330.1	0.802165	0.387194	0.644444		ECT2	not identified	0.696444	2.85722	no
GRPR								interactor	17		294.471	0.780263	0.362595	0.955882		GRPR	not identified	0.67842	0.0870504	no
P2RY14								interactor	17		307	0.768803	0.350929	0.948529		P2RY14	not identified	0.669975	0.117123	no
APLNR								interactor	17		307	0.768803	0.350929	0.948529		APLNR	not identified	0.665956	0.0400902	no
SPP1								interactor	17		170.353	0.767487	0.349638	0.632353		SPP1	not identified	0.664815	1.49026	no
GEM								interactor	3		80.3333	0.712224	0.302828	0		GEM	not identified	0.664082	0.0536319	no
SYT1								interactor	6		264.167	0.775042	0.357186	1		SYT1	not identified	0.659236	0.0328584	no
BIK								interactor	2		13	0.601995	0.239003	0		BIK	not identified	0.659225	0.276535	no
PLAU								interactor	4	1_Mendelian_disorders	48.25	0.69775	0.292569	0.333333		PLAU	not identified	0.65632	0.301401	no
TNFAIP6								interactor	3		80.3333	0.670331	0.274925	0		TNFAIP6	not identified	0.653702	0.0785512	no
TK1								interactor	2		253	0.740323	0.324948	0		TK1	not identified	0.64719	4.37319	no
NOS3								interactor	3		148	0.730136	0.316565	0.333333		NOS3	not identified	0.646059	0.0342449	no
IFNG								interactor	4		126.25	0.732513	0.318482	0.5		IFNG	not identified	0.642909	0.0024304	no
C3AR1								interactor	17		307	0.768803	0.350929	0.948529		C3AR1	not identified	0.640952	2.42676	no
PSPN								interactor	11		244.909	0.789177	0.372219	0.363636		PSPN	not identified	0.637913	0.991499	no
CENPM								interactor	2		301	0.730645	0.316973	1		CENPM	not identified	0.633805	3.17775	no
CCNB2								interactor	2		158.5	0.718209	0.307283	0		CCNB2	not identified	0.633249	5.15998	no
UCN								interactor	2		107.5	0.631324	0.253203	1		UCN	not identified	0.625871	0.470517	no
CDH1								interactor	6		93.8333	0.747326	0.330973	0.0666667		CDH1	not identified	0.624258	0.114583	no
DCC								interactor	3		287.333	0.739983	0.324661	1		DCC	not identified	0.618426	0.0837228	no
GFRA3								interactor	11		244.909	0.789177	0.372219	0.363636		GFRA3	not identified	0.613993	0.0186404	no
CCL28								interactor	17		307	0.768803	0.350929	0.948529		CCL28	not identified	0.613789	0.722256	no
RLN2								interactor	5		298.8	0.718336	0.307379	0.8		RLN2	not identified	0.60931	1.33388	no
MUC1								interactor	2		405	0.762733	0.34505	0		MUC1	not identified	0.60465	1.29955	no
ROBO1	ENSG00000169855	Q9Y6N7	1	both	-2	1.69	-2	core-node	21		47.2857	0.761503	0.343881	0.12381		ROBO1	not identified	0.600769	1.92251	no
AKAP6								interactor	2		646	0.776486	0.358665	1		AKAP6	not identified	0.598851	0.239573	no
MERTK	ENSG00000153208	Q12866	1	both	-1	2.82	-1	core-node	3		50	0.72275	0.310752	0		MERTK	not identified	0.597016	1.01139	yes
CACNA1A								interactor	2		23	0.702165	0.295623	0		CACNA1A	not identified	0.59332	0.0608222	no
TAS2R31								interactor	17		307	0.768803	0.350929	0.948529		TAS2R31	not identified	0.591411	1.97421	no
CDKN2A								interactor	2	2_Platelet_count	50.5	0.683234	0.282955	0		CDKN2A	not identified	0.590073	1.40241	no
PRLR								interactor	4		179.25	0.747963	0.331532	0.666667		PRLR	not identified	0.589904	0.0328952	no
USP49								interactor	2		19.5	0.640577	0.258039	0		USP49	not identified	0.589654	1.46053	no
CBX8								interactor	2		114	0.710357	0.301464	0		CBX8	not identified	0.589139	0.433237	no
CCR2								interactor	17		307	0.768803	0.350929	0.948529		CCR2	not identified	0.586951	0.0266492	no
ERBB3								interactor	20		218.9	0.80556	0.39131	0.4		ERBB3	not identified	0.584481	0.0795334	no
SGIP1								interactor	7		244.286	0.779626	0.361927	0.761905		SGIP1	not identified	0.582742	0.0437141	no
MAD2L1								interactor	2		301	0.730645	0.316973	1		MAD2L1	not identified	0.578611	4.53695	no
ITGB4								interactor	4		76.75	0.710187	0.30134	0.166667		ITGB4	not identified	0.575643	0.208054	no
RND1								interactor	5		190.6	0.734593	0.320178	1		RND1	not identified	0.574447	0.213537	no
TCTN3								interactor	7		60.5714	0.730221	0.316633	0.190476		TCTN3	not identified	0.573932	2.2753	no
GPR4								interactor	17		294.471	0.780263	0.362595	0.955882		GPR4	not identified	0.573684	0.00613887	no
SNAI1								interactor	2		126	0.71354	0.303796	1		SNAI1	not identified	0.573428	1.05114	no
AGRN								interactor	4		74	0.696307	0.291584	0.333333		AGRN	not identified	0.569298	0.519452	yes
VWA1								interactor	13		192.231	0.74983	0.333182	1		VWA1	not identified	0.566703	1.02589	no
DACT1								interactor	2		263.5	0.742657	0.326932	1		DACT1	not identified	0.5664	2.51731	no
CDON								interactor	2		271	0.731706	0.317829	1		CDON	not identified	0.56249	0.088559	no
GPR84								interactor	5	3_Platelet_traits	298.8	0.718336	0.307379	0.8		GPR84	not identified	0.556312	0.0573772	no
S1PR2								interactor	17		307	0.768803	0.350929	0.948529		S1PR2	not identified	0.551906	0.830608	no
MELTF								interactor	14		182.357	0.752716	0.335766	0.868132		MELTF	not identified	0.551741	0.772693	yes
NRG4								interactor	15		255.6	0.803014	0.388215	0.561905		NRG4	not identified	0.551599	0.104618	no
CORO2A								interactor	2		176.5	0.726528	0.313698	0		CORO2A	not identified	0.545101	0.054391	no
KIF2C								interactor	3		294.667	0.753438	0.336418	0.666667		KIF2C	not identified	0.54149	4.58229	no
TMEM132A								interactor	13		192.231	0.74983	0.333182	1		TMEM132A	not identified	0.536548	0.0683991	no
RHOJ								interactor	8		274.125	0.763964	0.346226	1		RHOJ	not identified	0.535422	0.0262594	no
IL2RA								interactor	13		234	0.786375	0.36914	0.474359		IL2RA	not identified	0.529389	0.0633976	no
NTRK1								interactor	9	3_Platelet_traits	295.556	0.79253	0.375973	0.472222		NTRK1	not identified	0.525959	0.594019	no
PTH1R								interactor	5		298.8	0.718336	0.307379	0.8		PTH1R	not identified	0.522578	0.201523	no
TGFB3								interactor	2		63	0.698217	0.292889	0		TGFB3	not identified	0.519185	0.0635162	no
NOXA1								interactor	2		396	0.764346	0.346593	0		NOXA1	not identified	0.516468	0.390682	no
CFTR								interactor	14	5_CAD	158.143	0.798981	0.383414	0.285714		CFTR	not identified	0.515741	0.0827072	no
ARHGEF19								interactor	8		251.125	0.758447	0.341014	0.75		ARHGEF19	not identified	0.510217	0.751534	no
FSTL3								interactor	13		192.231	0.74983	0.333182	1		FSTL3	not identified	0.5084	0.632305	no
ENAM								interactor	13		192.231	0.74983	0.333182	1		ENAM	not identified	0.507459	0.00531226	no
SRGAP3								interactor	8		366.875	0.79601	0.379951	0.892857		SRGAP3	not identified	0.499318	0.227638	no
FGF7								interactor	13		269.308	0.795798	0.379706	0.730769		FGF7	not identified	0.496599	0.0967565	no
ADCY5								interactor	14		234.571	0.743294	0.327477	0.615385		ADCY5	not identified	0.496595	0.0308058	no
GNG12								interactor	3		150	0.735314	0.320771	0.333333		GNG12	not identified	0.495552	0.0551823	no
C14orf1								interactor	4		157.25	0.751528	0.334697	0		C14orf1	not identified	0.493136	3.67025	no
CCR3								interactor	17		307	0.768803	0.350929	0.948529		CCR3	not identified	0.492625	0.0445836	no
FZD1								interactor	2		271.5	0.747326	0.330973	0		FZD1	not identified	0.489595	0.381402	no
HRC								interactor	13		192.231	0.74983	0.333182	1		HRC	not identified	0.487934	1.28031	yes
KDR								interactor	16		250.312	0.80208	0.387093	0.433333		KDR	not identified	0.487096	0.0760229	no
STAP2								interactor	3		89.6667	0.660399	0.269048	1		STAP2	not identified	0.484826	0.283046	no
IL5RA								interactor	12		268	0.797199	0.381329	0.545455		IL5RA	not identified	0.484384	0.0293194	no
GHSR								interactor	17		294.471	0.780263	0.362595	0.955882		GHSR	not identified	0.476675	0.00147014	no
PROC	ENSG00000115718	P04070	1	both	2	2.4	2	core-node	118	1_Mendelian_disorders	34.9661	0.781027	0.363401	0.176445		PROC	not identified	0.475583	0.027832	no
GTSE1								interactor	3		255	0.749406	0.332806	0.333333		GTSE1	not identified	0.472767	3.132	no
PLCZ1								interactor	6		91.6667	0.729881	0.316361	0.4		PLCZ1	not identified	0.472569	0.0577779	no
NEB								interactor	4		91.75	0.730815	0.31711	0		NEB	not identified	0.471194	0.179689	no
IGHE								interactor	14		261	0.79028	0.373447	0.78022		IGHE	not identified	0.46777	0.0111856	no
GAL								interactor	17		307	0.768803	0.350929	0.948529		GAL	not identified	0.464974	0.793747	no
FRS3								interactor	6		310	0.781834	0.364255	0.666667		FRS3	not identified	0.463696	0.690151	no
COL17A1								interactor	2		14.5	0.594525	0.235638	1		COL17A1	not identified	0.461405	0.0100305	no
NRG2								interactor	15		255.6	0.803014	0.388215	0.561905		NRG2	not identified	0.461287	0.0320726	no
PLA2G2A								interactor	2		23	0.622199	0.248607	1		PLA2G2A	not identified	0.450182	0.0100743	no
SHC2								interactor	4		339.75	0.770543	0.352652	1		SHC2	not identified	0.450182	0.0302129	no
PPP1R9A								interactor	2		98	0.667784	0.273394	0		PPP1R9A	not identified	0.447332	0.465713	yes
DLGAP3								interactor	2		646	0.776486	0.358665	1		DLGAP3	not identified	0.444907	0.0444071	no
F3	ENSG00000117525	P13726	1	thrombosis	-2	4		core-node	7		72.7143	0.70539	0.297896	0.809524		F3	not identified	0.441823	0.0812434	no
IQGAP3								interactor	2		420.5	0.739728	0.324446	1		IQGAP3	not identified	0.440842	2.70915	no
L1CAM								interactor	3		65.3333	0.709465	0.300817	0		L1CAM	not identified	0.438375	0.0788108	no
C2								interactor	3		160.333	0.693718	0.289834	0.333333		C2	not identified	0.437106	0.379549	no
PAK6								interactor	2		271	0.731706	0.317829	1		PAK6	not identified	0.436432	0.295607	no
ANTXR1								interactor	2		176.5	0.726528	0.313698	0		ANTXR1	not identified	0.436153	0.0458735	no
SLAMF1	ENSG00000117090	Q13291	1	thrombosis	-1	1	0	core-node	8		19.75	0.716044	0.305656	0.107143		SLAMF1	not identified	0.435713	0.0300109	no
CNIH2								interactor	3		113.667	0.671689	0.275749	1		CNIH2	not identified	0.432485	0.241374	no
PRKN								interactor	3		147.333	0.729669	0.316191	0		PRKN	not identified	0.432116	0.306234	no
GRIN2A								interactor	6		280	0.782301	0.364751	0.533333		GRIN2A	not identified	0.43206	0.1253	no
RPS6KA6								interactor	2		143	0.718803	0.307733	0		RPS6KA6	not identified	0.431295	0.012966	no
CEP126								interactor	2		255.5	0.735781	0.321156	1		CEP126	not identified	0.429546	0.155401	no
COL7A1								interactor	3		113.667	0.671689	0.275749	1		COL7A1	not identified	0.429412	0.3707	no
TLR9								interactor	3		101.333	0.725764	0.313098	1		TLR9	not identified	0.429379	0.046445	no
EFNA4								interactor	6		213.667	0.74584	0.329676	1		EFNA4	not identified	0.428915	0.418564	no
PPARGC1A								interactor	3		77.6667	0.705773	0.298167	0		PPARGC1A	not identified	0.427536	0.0453442	no
RASGEF1A								interactor	4		339.75	0.770543	0.352652	1		RASGEF1A	not identified	0.42414	0.0651234	no
ADRB1								interactor	5		298.8	0.718336	0.307379	0.8		ADRB1	not identified	0.423714	0.60593	no
PDE1A								interactor	2		198.5	0.730942	0.317212	0		PDE1A	not identified	0.416628	0.0184154	no
GPER1								interactor	17		307	0.768803	0.350929	0.948529		GPER1	not identified	0.415832	0.00572529	no
TLR3								interactor	4		181	0.756494	0.339208	0.166667		TLR3	not identified	0.413159	0.10616	no
NPFF								interactor	17		294.471	0.780263	0.362595	0.955882		NPFF	not identified	0.408014	0.115361	no
ITGA3								interactor	3		51	0.685144	0.284184	0.666667		ITGA3	not identified	0.407687	0.112516	no
UTS2B								interactor	17		294.471	0.780263	0.362595	0.955882		UTS2B	not identified	0.407311	0.0222488	no
FGFR4								interactor	13		269.308	0.795798	0.379706	0.730769		FGFR4	not identified	0.404181	0.396622	no
SPTBN2								interactor	6		285.333	0.780136	0.362462	0.533333		SPTBN2	not identified	0.39871	0.0636567	yes
GDI2								interactor	6		216.5	0.745586	0.329455	0.466667		GDI2	not identified	0.396417	0.00660409	no
ESR2								interactor	5		149.2	0.755518	0.338311	0.2		ESR2	not identified	0.395046	0.121627	no
KL	ENSG00000133116	Q9UEF7	1	thrombosis	-2	1		core-node	154		34.3636	0.811672	0.398943	0.0904847		KL	not identified	0.39427	0.0179432	no
ACKR3								interactor	18		334.611	0.804202	0.389653	0.849673		ACKR3	not identified	0.391545	0.0319792	no
CXCL11								interactor	17		307	0.768803	0.350929	0.948529		CXCL11	not identified	0.389581	0.0893345	no
COL16A1								interactor	3		38	0.656621	0.266878	0.333333		COL16A1	not identified	0.38951	0.0451611	no
ADRA2C								interactor	17		307	0.768803	0.350929	0.948529		ADRA2C	not identified	0.386543	0.000913394	no
GALR1								interactor	17		307	0.768803	0.350929	0.948529		GALR1	not identified	0.38367	0.0866626	no
CENPP								interactor	2		301	0.730645	0.316973	1		CENPP	not identified	0.379856	1.61906	no
GPC2								interactor	2		84	0.664771	0.271604	1		GPC2	not identified	0.377571	0.749252	no
DRD4								interactor	17		307	0.768803	0.350929	0.948529		DRD4	not identified	0.376596	0.0262201	no
MAPT								interactor	3		342	0.775679	0.357837	0.666667		MAPT	not identified	0.376291	0.0359921	no
HGF								interactor	17		210.706	0.803523	0.38883	0.397059		HGF	not identified	0.376	0.0262542	no
EDNRB								interactor	17		294.471	0.780263	0.362595	0.955882		EDNRB	not identified	0.369525	0.0236209	no
MFAP5								interactor	2		22.5	0.630221	0.252638	1		MFAP5	not identified	0.367512	0.0761126	no
MYBPC3								interactor	2		76	0.69775	0.292569	0		MYBPC3	not identified	0.366893	0.0175684	no
ARHGAP28								interactor	7		304.429	0.763837	0.346104	1		ARHGAP28	not identified	0.365932	0.0363895	no
LTK								interactor	2		300.5	0.754966	0.337807	0		LTK	not identified	0.364615	0.738541	yes
TRAT1								interactor	11		281.727	0.792912	0.376406	0.872727		TRAT1	not identified	0.364406	0.00621492	no
EREG								interactor	15		255.6	0.803014	0.388215	0.561905		EREG	not identified	0.360764	4.09626	no
CTNNA2								interactor	2		271	0.731706	0.317829	1		CTNNA2	not identified	0.358653	0.0428895	no
GPR25								interactor	5		298.8	0.718336	0.307379	0.8		GPR25	not identified	0.357625	0.00259216	no
ESR1								interactor	11		194.455	0.806579	0.392562	0.127273		ESR1	not identified	0.356149	0.0468932	no
IGKV2-30								interactor	21		239.571	0.808871	0.395408	0.519048		IGKV2-30	not identified	0.354574	0.0058399	no
EGFR								interactor	51		154.039	0.848472	0.452034	0.152157		EGFR	not identified	0.346646	0.0234758	no
PTPRO								interactor	4		170.75	0.758998	0.341528	0		PTPRO	not identified	0.345305	0.045162	no
FGFR2								interactor	14		277.786	0.804669	0.390221	0.703297		FGFR2	not identified	0.343699	0.0323507	no
F2RL1								interactor	18		281.722	0.783829	0.366385	0.849673		F2RL1	not identified	0.343186	1.11047	no
XCL1								interactor	17		294.471	0.780263	0.362595	0.955882		XCL1	not identified	0.342881	0.0199268	no
MMP14								interactor	2		35.5	0.67343	0.276812	0		MMP14	not identified	0.341257	4.20103	no
PTGDR2								interactor	17		307	0.768803	0.350929	0.948529		PTGDR2	not identified	0.338885	1.23045	no
PDGFRB								interactor	19		212.158	0.802929	0.388113	0.403509		PDGFRB	not identified	0.334155	0.270933	no
PLXNA1								interactor	7		123.857	0.765705	0.347903	0.142857		PLXNA1	not identified	0.332132	0.129858	no
CNR2								interactor	17		307	0.768803	0.350929	0.948529		CNR2	not identified	0.329861	0.0886613	no
IGKV1-12								interactor	21		239.571	0.808871	0.395408	0.519048		IGKV1-12	not identified	0.327521	0.00530939	no
GRIN2D								interactor	5		289.4	0.775594	0.35775	0.6		GRIN2D	not identified	0.324852	0.684107	no
PLEKHG5								interactor	8		251.125	0.758447	0.341014	0.75		PLEKHG5	not identified	0.320096	0.00995144	no
OPRL1								interactor	17		307	0.768803	0.350929	0.948529		OPRL1	not identified	0.320093	0.65838	no
GPR68								interactor	17		294.471	0.780263	0.362595	0.955882		GPR68	not identified	0.319775	0.0287853	no
CXCL9								interactor	17		307	0.768803	0.350929	0.948529		CXCL9	not identified	0.318932	0.00242468	no
IGHV4-39								interactor	21		239.571	0.808871	0.395408	0.519048		IGHV4-39	not identified	0.316963	0.00423816	no
MCF2								interactor	8		251.125	0.758447	0.341014	0.75		MCF2	not identified	0.314824	0.0368218	no
PLAT								interactor	4	1_Mendelian_disorders	13.75	0.631536	0.253312	0.5		PLAT	not identified	0.314248	0.0222342	no
SYDE2								interactor	7		304.429	0.763837	0.346104	1		SYDE2	not identified	0.313351	0.855334	no
LAMB3								interactor	7		33.5714	0.692784	0.289208	0.285714		LAMB3	not identified	0.310786	0.581735	no
GRM8			0	novel	0	1		interactor	25		260.72	0.771477	0.353584	0.736667		GRM8	not identified	0.307957	0.0354508	no
FPR3								interactor	17		307	0.768803	0.350929	0.948529		FPR3	not identified	0.307539	0.192344	no
BOC								interactor	2		271	0.731706	0.317829	1		BOC	not identified	0.306805	0.0626012	no
CHRD								interactor	3	3_Platelet_traits	280	0.76511	0.347329	0		CHRD	not identified	0.305936	0.0365075	no
EPHA1								interactor	6		213.667	0.74584	0.329676	1		EPHA1	not identified	0.305536	0.632129	no
NMUR1								interactor	27		273.889	0.787224	0.370068	0.712251		NMUR1	not identified	0.304184	0.00168857	no
GPR20								interactor	5		298.8	0.718336	0.307379	0.8		GPR20	not identified	0.303617	0.00982246	no
P2RX6								interactor	4		64	0.713582	0.303827	1		P2RX6	not identified	0.301306	0.610706	no
ARHGEF26								interactor	8		251.125	0.758447	0.341014	0.75		ARHGEF26	not identified	0.298094	0.0544904	no
FZD2								interactor	4		281.75	0.746222	0.330009	0.166667		FZD2	not identified	0.294417	0.154319	no
EFNA1								interactor	6		213.667	0.74584	0.329676	1		EFNA1	not identified	0.293531	0.553938	no
AMELX								interactor	13		192.231	0.74983	0.333182	1		AMELX	not identified	0.291097	0.00299481	no
ADORA3								interactor	17		307	0.768803	0.350929	0.948529		ADORA3	not identified	0.289881	0.3471	no
EPHB3								interactor	8	3_Platelet_traits	220.75	0.758065	0.340659	0.857143		EPHB3	not identified	0.287456	0.00292313	no
LUC7L2								interactor	4		293.5	0.779075	0.36135	0.5		LUC7L2	not identified	0.28291	3.69698	yes
GIPR								interactor	5		298.8	0.718336	0.307379	0.8		GIPR	not identified	0.282861	1.27022	no
FZD3								interactor	2		432	0.685144	0.284184	1		FZD3	not identified	0.281958	0.828756	no
FASLG								interactor	5		193	0.763285	0.345576	0.4		FASLG	not identified	0.281835	0.0164128	no
GRM7								interactor	25		260.72	0.771477	0.353584	0.736667		GRM7	not identified	0.281392	0.0352563	no
SKA1								interactor	4		164.5	0.734083	0.319761	0.166667		SKA1	not identified	0.277892	3.52207	no
PTX3	ENSG00000163661	P26022	1	thrombosis	1	1	0	core-node	8		7.125	0.714431	0.304456	0		PTX3	not identified	0.273291	0.0312083	no
ADORA1								interactor	17		307	0.768803	0.350929	0.948529		ADORA1	not identified	0.269309	0.00521344	no
XCR1								interactor	17		294.471	0.780263	0.362595	0.955882		XCR1	not identified	0.268995	0.0024255	no
FBN1								interactor	15		170.933	0.757725	0.340344	0.752381		FBN1	not identified	0.267832	0.439374	yes
APLN								interactor	17		307	0.768803	0.350929	0.948529		APLN	not identified	0.26697	0.0969673	no
DUSP4								interactor	2		105.5	0.693294	0.289549	1		DUSP4	not identified	0.266856	0.0746241	no
IGHV3-11								interactor	21		239.571	0.808871	0.395408	0.519048		IGHV3-11	not identified	0.257745	0.0347988	no
ERRFI1								interactor	4		326.5	0.778438	0.360686	0.333333		ERRFI1	not identified	0.255964	0.0489291	no
NPW								interactor	17		307	0.768803	0.350929	0.948529		NPW	not identified	0.254052	0.145427	no
NR5A1								interactor	2		646	0.776486	0.358665	1		NR5A1	not identified	0.254022	0.0723672	no
FGF1								interactor	13		269.308	0.795798	0.379706	0.730769		FGF1	not identified	0.253359	0.0283904	no
GRIA2								interactor	4		84.75	0.721095	0.309479	1		GRIA2	not identified	0.248967	0.0297577	no
COL23A1								interactor	2	3_Platelet_traits	50	0.655093	0.26601	1		COL23A1	not identified	0.247265	0.0532248	no
GNRH2								interactor	17		294.471	0.780263	0.362595	0.955882		GNRH2	not identified	0.246781	0.138042	no
FBLN2								interactor	2		22.5	0.630221	0.252638	1		FBLN2	not identified	0.245954	1.19226	no
APLP1								interactor	4		147.5	0.754032	0.336957	0.166667		APLP1	not identified	0.240635	2.29082	no
SEMA3A								interactor	6		135.5	0.760951	0.34336	0.2		SEMA3A	not identified	0.240343	0.0640415	no
SYNPO2								interactor	2		194	0.724066	0.311772	0		SYNPO2	not identified	0.238956	0.0304648	no
TAS2R19								interactor	17		307	0.768803	0.350929	0.948529		TAS2R19	not identified	0.238158	1.8507	no
OPRM1								interactor	19		282.789	0.777674	0.359892	0.754386		OPRM1	not identified	0.237616	0.0289393	no
GPC4								interactor	2		84	0.664771	0.271604	1		GPC4	not identified	0.237579	0.0142778	no
ARHGEF4								interactor	8		251.125	0.758447	0.341014	0.75		ARHGEF4	not identified	0.235817	0.0397144	no
TAS2R30								interactor	17		307	0.768803	0.350929	0.948529		TAS2R30	not identified	0.235348	2.18421	no
INCA1								interactor	2		417	0.762861	0.345171	1		INCA1	not identified	0.234738	0.0447301	no
GPR83								interactor	5		298.8	0.718336	0.307379	0.8		GPR83	not identified	0.2346	0.011946	no
GHRHR								interactor	5		298.8	0.718336	0.307379	0.8		GHRHR	not identified	0.234321	0.0263911	no
HOXA1								interactor	3		170.333	0.745925	0.32975	0		HOXA1	not identified	0.232223	0.572722	no
ARTN								interactor	11		244.909	0.789177	0.372219	0.363636		ARTN	not identified	0.230185	0.214599	no
TACR2								interactor	17		294.471	0.780263	0.362595	0.955882		TACR2	not identified	0.230006	0.00635832	no
MYH3								interactor	2		255.5	0.735781	0.321156	1		MYH3	not identified	0.227506	0.616798	yes
FZD5								interactor	4		252.5	0.732003	0.318069	0.166667		FZD5	not identified	0.227497	0.867436	no
CHRM2								interactor	23		295.826	0.812479	0.399973	0.577075		CHRM2	not identified	0.226598	0.224949	no
LAMA3								interactor	6		30.1667	0.672453	0.276215	0.2		LAMA3	not identified	0.226466	0.210787	no
TYRO3	ENSG00000092445	Q06418	1	both	-2	1.69	-1	core-node	11		79.6364	0.77534	0.35749	0.0181818		TYRO3	not identified	0.223711	0.819725	no
MLXIPL								interactor	2		449.5	0.770458	0.352568	0		MLXIPL	not identified	0.223682	0.0253169	no
AXL	ENSG00000167601	P30530	1	both	-2	1.69	-1	core-node	16		175.062	0.797538	0.381724	0.508333		AXL	not identified	0.221188	0.0123162	no
FGD1								interactor	8		251.125	0.758447	0.341014	0.75		FGD1	not identified	0.219864	0.0679821	no
OXT								interactor	17		294.471	0.780263	0.362595	0.955882		OXT	not identified	0.219085	0.0290306	no
HSF2BP								interactor	3		42	0.700637	0.294559	0		HSF2BP	not identified	0.218855	0.108712	no
DAGLA								interactor	4		303.5	0.732003	0.318069	0.5		DAGLA	not identified	0.217525	0.0101094	no
PARD6B								interactor	3		288.333	0.741214	0.325702	0.333333		PARD6B	not identified	0.216908	0.484892	no
ICOS								interactor	10		303.1	0.792105	0.375494	0.911111		ICOS	not identified	0.216216	0.0275299	no
P2RY6								interactor	17		294.471	0.780263	0.362595	0.955882		P2RY6	not identified	0.214793	0.0808902	no
RHOD								interactor	8		274.125	0.763964	0.346226	1		RHOD	not identified	0.214615	0.00336055	no
GRIA4								interactor	4		84.75	0.721095	0.309479	1		GRIA4	not identified	0.209732	0.0257083	no
KIF5A								interactor	4		313.5	0.743039	0.327259	1		KIF5A	not identified	0.208999	0.0815037	no
UCHL1								interactor	2		366	0.756961	0.339638	0		UCHL1	not identified	0.208888	0.249645	no
IGF1								interactor	8		270.375	0.78472	0.367344	0.285714		IGF1	not identified	0.20757	0.0311509	no
RASGRF1								interactor	4		339.75	0.770543	0.352652	1		RASGRF1	not identified	0.207278	0.0450159	no
FZD6								interactor	2		432	0.685144	0.284184	1		FZD6	not identified	0.205082	2.87987	yes
FZD4								interactor	8		306.125	0.796095	0.380049	0.571429		FZD4	not identified	0.205074	1.02353	no
MAST1								interactor	4		264.5	0.766851	0.349016	0.5		MAST1	not identified	0.201434	0.496078	no
CAMK2A								interactor	5		289.4	0.775594	0.35775	0.6		CAMK2A	not identified	0.201301	0.0324901	no
ITGAD								interactor	2		76.5	0.70416	0.297025	1		ITGAD	not identified	0.200933	0.015086	no
COL4A3								interactor	2		63	0.698217	0.292889	0		COL4A3	not identified	0.198711	0.00892382	no
PTHLH								interactor	5		298.8	0.718336	0.307379	0.8		PTHLH	not identified	0.19831	0.0151377	no
GRIA1	ENSG00000155511	P42261	1	both	-2	1.69	-2	core-node	88		10.5909	0.762861	0.345171	0.0384012		GRIA1	not identified	0.198297	0.0224477	no
EVC2								interactor	2		70.5	0.694652	0.290463	0		EVC2	not identified	0.196173	0.16424	no
DSG2								interactor	3		125.333	0.731112	0.317349	0		DSG2	not identified	0.194411	0.235333	no
CHRM3								interactor	18		279.389	0.782131	0.36457	0.849673		CHRM3	not identified	0.194109	0.789475	no
KIT			n.d.	n.d.			0	interactor	27		209.037	0.822666	0.413449	0.358974		KIT	not identified	0.188802	2.9107	no
ANGPTL4								interactor	2		239	0.740747	0.325307	0		ANGPTL4	not identified	0.18127	0.226267	no
SCIN								interactor	2		450.5	0.766214	0.348397	0		SCIN	not identified	0.17688	0.212663	no
MC1R								interactor	5		298.8	0.718336	0.307379	0.8		MC1R	not identified	0.163377	1.21905	no
TIAF1								interactor	2		450.5	0.766214	0.348397	0		TIAF1	not identified	0.152085	0.519516	no
PROCR	ENSG00000101000	Q9UNN8	1	thrombosis	1	1		core-node	7		50.4286	0.71719	0.306515	0.285714		PROCR	not identified	0.145536	0.318732	no
SPTBN4								interactor	5		299.6	0.777759	0.35998	0.6		SPTBN4	not identified	0.128332	0.211535	yes
ERCC6L								interactor	2		301	0.730645	0.316973	1		ERCC6L	not identified	0.120426	1.81223	yes
ITPKA								interactor	4		274	0.73489	0.320422	0.166667		ITPKA	not identified	0.115365	0.775085	yes
CYR61								interactor	13		192.231	0.74983	0.333182	1		CYR61	not identified	0.105552	0.847259	no
WNT5A								interactor	6		264.167	0.775042	0.357186	1		WNT5A	not identified	0.103584	0.545169	no
ADM2								interactor	5		298.8	0.718336	0.307379	0.8		ADM2	not identified	0.0979407	0.589234	no
GDF15	ENSG00000130513	Q99988	1	both	2	1.69	1	core-node	4		47.75	0.698599	0.293152	0		GDF15	not identified	0.0837692	2.48913	no
GRIK3								interactor	3		291.333	0.687012	0.285396	0.333333		GRIK3	not identified	0.0836163	0.201696	no
MFAP2	ENSG00000117122	P55001	1	both	-1	2.82	-1	core-node	10		5.9	0.664771	0.271604	0.133333		MFAP2	not identified	0.0813256	0.290157	no
BCAN								interactor	2		14	0.616638	0.245888	1		BCAN	not identified	0.0783237	0.541674	no
HTR1F								interactor	17		307	0.768803	0.350929	0.948529		HTR1F	not identified	0.075892	0.237509	no
TAS2R20								interactor	17		307	0.768803	0.350929	0.948529		TAS2R20	not identified	0.0748506	1.34903	no
GPR176								interactor	5		298.8	0.718336	0.307379	0.8		GPR176	not identified	0.0716165	1.05696	no
AGTR1	ENSG00000144891	P30556	1	thrombosis	1	1		core-node	305		38.7869	0.810696	0.397704	0.0949525		AGTR1	not identified	0.0655783	0.835947	no
IGF2BP1								interactor	3		356.333	0.776783	0.358971	0		IGF2BP1	not identified	0.0644165	2.5626	yes
KCNIP3	ENSG00000115041	Q9Y2W7	1	both	-2	3	-1	core-node	5		3.6	0.679202	0.280396	0		KCNIP3	not identified	0.0549667	0.0443756	no
KIRREL								interactor	7		435.571	0.794058	0.377709	0.904762		KIRREL	not identified	0.0512348	0.245667	no
ADAMTS13	ENSG00000160323	Q769J6	1	thrombosis	1	4	0	core-node	10		8.4	0.703523	0.296576	0.177778		ADAMTS13	not identified	0.049191	0.282863	no
FABP3								interactor	2		50	0.655093	0.26601	1		FABP3	not identified	0.0437895	0.377219	no
CCL23								interactor	27		273.889	0.787224	0.370068	0.712251		CCL23	not identified	0.0323785	0.837153	no
RAC3								interactor	8		274.125	0.763964	0.346226	1		RAC3	not identified	0.0304669	2.95041	yes
NOTUM								interactor	13		192.231	0.74983	0.333182	1		NOTUM	not identified	0.0219211	0.215198	no
FGF17								interactor	13		269.308	0.795798	0.379706	0.730769		FGF17	not identified	0.0177875	0.313771	no
DEPDC7								interactor	7		304.429	0.763837	0.346104	1		DEPDC7	not identified	0.0171059	0.753072	no
TREM2								interactor	11		310.182	0.792657	0.376117	0.836364		TREM2	not identified	0.0161036	0.428989	no
NTS								interactor	17		294.471	0.780263	0.362595	0.955882		NTS	not identified	0.0154925	0.547654	no
PMCH								interactor	27		273.889	0.787224	0.370068	0.712251		PMCH	not identified	0.00988788	0.396854	no
TAS2R50								interactor	17		307	0.768803	0.350929	0.948529		TAS2R50	not identified	0.00978173	1.17771	no
IFNB1								interactor	2		131	0.702377	0.295772	0		IFNB1	not identified	0.00873344	0.400207	no
TAS2R46								interactor	17		307	0.768803	0.350929	0.948529		TAS2R46	not identified	0.00808592	1.30049	no
TAS2R4								interactor	17		307	0.768803	0.350929	0.948529		TAS2R4	not identified	0.00808189	0.414512	no
TAS2R43								interactor	17		307	0.768803	0.350929	0.948529		TAS2R43	not identified	0.00720108	1.15663	no
TAS2R10								interactor	17		307	0.768803	0.350929	0.948529		TAS2R10	not identified	0.00713238	0.444004	no
TAS2R3								interactor	17		307	0.768803	0.350929	0.948529		TAS2R3	not identified	0.00696268	0.480294	no
TAS2R13								interactor	17		307	0.768803	0.350929	0.948529		TAS2R13	not identified	0.00638623	1.01079	no
TAS2R5								interactor	17		307	0.768803	0.350929	0.948529		TAS2R5	not identified	0.00628502	0.362831	no
LURAP1								interactor	2		28	0.628014	0.251516	0		LURAP1	not identified	0.00475188	0.722741	no
F2RL2	ENSG00000164220	O00254	1	thrombosis	-1	2.24	-1	core-node	163		57.8405	0.823132	0.414089	0.177384		F2RL2	not identified	0.00395135	5.15201	no
APOC2								interactor	3	3_Platelet_traits	94	0.70416	0.297025	0.666667		APOC2	no copy number	not relevant	not relevant	no
CFHR5								interactor	2		164.5	0.683616	0.2832	0		CFHR5	no copy number	not relevant	not relevant	no
COLEC10								interactor	2		79	0.625382	0.250191	1		COLEC10	no copy number	not relevant	not relevant	no
COLEC11								interactor	2		79	0.625382	0.250191	1		COLEC11	no copy number	not relevant	not relevant	no
CPN1								interactor	2		380	0.751273	0.334469	0		CPN1	no copy number	not relevant	not relevant	no
GNA14								interactor	22		243.045	0.787351	0.370207	0.649351		GNA14	no copy number	not relevant	not relevant	no
HLA-G								interactor	2		39	0.672453	0.276215	0		HLA-G	no copy number	not relevant	not relevant	no
HRNR								interactor	2		265	0.745586	0.329455	0		HRNR	no copy number	not relevant	not relevant	no
IGFBP1								interactor	13		192.231	0.74983	0.333182	1		IGFBP1	no copy number	not relevant	not relevant	no
IGLV7-43								interactor	21		239.571	0.808871	0.395408	0.519048		IGLV7-43	no copy number	not relevant	not relevant	no
IRS4								interactor	6		404.167	0.795119	0.378924	0.666667		IRS4	no copy number	not relevant	not relevant	no
LUM								interactor	3		95.3333	0.710144	0.30131	0.333333		LUM	no copy number	not relevant	not relevant	no
MYO5B								interactor	2		302.5	0.749363	0.332768	1		MYO5B	no copy number	not relevant	not relevant	no
PCSK9								interactor	15		175.8	0.757301	0.339952	0.761905		PCSK9	no copy number	not relevant	not relevant	no
SERPINC1	ENSG00000117601	P01008	1	thrombosis	1	1	0	core-node	109	1_Mendelian_disorders	37.0275	0.779966	0.362283	0.203534		SERPINC1	no copy number	not relevant	not relevant	no
SERPIND1	ENSG00000099937	P05546	1	thrombosis	1	2.4		core-node	108	1_Mendelian_disorders	36.8519	0.778226	0.360465	0.2063		SERPIND1	no copy number	not relevant	not relevant	no
SPP2								interactor	13		192.231	0.74983	0.333182	1		SPP2	no copy number	not relevant	not relevant	no
VCAM1								interactor	23		138.13	0.824576	0.416078	0.110672		VCAM1	no copy number	not relevant	not relevant	no
FTH1								interactor	2		543	0.770034	0.352146	1		FTH1	no copy number	16.2	9.44265	no
MAX								interactor	2		59.5	0.670628	0.275105	0		MAX	no copy number	13.9789	7.34422	no
TRAPPC1								interactor	4		106	0.707725	0.299563	0.5		TRAPPC1	no copy number	12.0255	4.13652	no
RPS20								interactor	2		596.5	0.774448	0.356581	1		RPS20	no copy number	10.8025	9.29576	no
UBA52								interactor	15		198.6	0.806621	0.392614	0.247619		UBA52	no copy number	10.7942	8.40358	no
RPS11								interactor	2		484.5	0.770628	0.352737	0		RPS11	no copy number	10.3608	9.41957	no
CST3								interactor	13		192.231	0.74983	0.333182	1		CST3	no copy number	10.2474	5.5031	no
YBX1								interactor	5		205.4	0.768209	0.350345	0.3		YBX1	no copy number	10.0202	7.74306	no
UBC								interactor	23		173.609	0.819779	0.40954	0.158103		UBC	no copy number	9.36544	9.12715	no
RPS27A								interactor	15		198.6	0.806621	0.392614	0.247619		RPS27A	no copy number	9.03305	8.98773	no
CDKN1A								interactor	5	3_Platelet_traits, 5_CAD	140.8	0.747114	0.330787	0.3		CDKN1A	no copy number	8.98991	5.9634	no
RPS3A								interactor	3		375.667	0.771392	0.353499	0.333333		RPS3A	no copy number	8.85623	9.5049	no
P2RY12	ENSG00000169313	Q9H244	1	both	-2	5	-2	core-node	205	1_Mendelian_disorders	42.0585	0.782258	0.364706	0.146724		P2RY12	no copy number	8.85087	0.876685	no
RPS9								interactor	3		360	0.774576	0.35671	0.333333		RPS9	no copy number	8.80901	7.99387	no
HIST1H1C								interactor	3		233	0.756367	0.33909	0.333333		HIST1H1C	no copy number	8.72253	9.73587	no
RAB1B								interactor	3		113.667	0.671689	0.275749	1		RAB1B	no copy number	8.63923	5.51642	no
HNRNPA1								interactor	4	3_Platelet_traits	392.75	0.784211	0.366795	0.5		HNRNPA1	no copy number	8.61076	8.77211	no
SMARCA5								interactor	2		409.5	0.763285	0.345576	0		SMARCA5	no copy number	8.3222	4.53591	no
F2R			0	none	0	1	0	interactor	23	2_Platelet_count/ 3_Platelet_traits	261.696	0.799448	0.383963	0.644269		F2R	no copy number	8.30851	7.9102	no
RPS7								interactor	2		255.5	0.735781	0.321156	1		RPS7	no copy number	8.29401	8.83465	no
RPS13								interactor	2		484.5	0.770628	0.352737	0		RPS13	no copy number	8.2874	8.42871	no
ABI1								interactor	12	3_Platelet_traits	288.083	0.798599	0.382965	0.727273		ABI1	no copy number	8.1347	5.88247	no
SSX2IP								interactor	2		412.5	0.760993	0.3434	0		SSX2IP	no copy number	8.02246	5.57987	no
ADAM10								interactor	14		182.357	0.752716	0.335766	0.868132		ADAM10	no copy number	7.74085	7.53759	no
DYNLL2								interactor	3		78	0.710908	0.301866	0.333333		DYNLL2	no copy number	7.72185	3.39914	no
NCOR1								interactor	2		27.5	0.629202	0.252119	0		NCOR1	no copy number	7.69573	6.22965	no
SSH2								interactor	2	5_CAD	176.5	0.726528	0.313698	0		SSH2	no copy number	7.3073	3.47516	no
ARHGEF12								interactor	24		245.375	0.786885	0.369696	0.452899		ARHGEF12	no copy number	7.28011	5.73117	no
TGOLN2								interactor	20		228.6	0.809211	0.395833	0.526316		TGOLN2	no copy number	7.1796	5.22799	no
CD44								interactor	2		19	0.625637	0.250319	0		CD44	no copy number	7.13547	1.42574	no
INF2								interactor	2		183	0.731155	0.317383	0		INF2	no copy number	7.10035	4.36365	no
HNRNPL								interactor	3		185	0.740747	0.325307	0		HNRNPL	no copy number	7.08784	6.91261	no
EVL								interactor	3		108	0.718209	0.307283	0		EVL	no copy number	7.06623	4.01471	no
SF3A1								interactor	2		132.5	0.698217	0.292889	0		SF3A1	no copy number	6.93424	4.02968	no
BECN1								interactor	7		75.5714	0.745925	0.32975	0.0952381		BECN1	no copy number	6.77868	4.90899	no
DGKD								interactor	4		303.5	0.732003	0.318069	0.5		DGKD	no copy number	6.72606	5.29671	no
ARHGAP32								interactor	9		357.444	0.801952	0.38694	0.75		ARHGAP32	no copy number	6.56829	3.2135	no
TBXA2R	ENSG00000006638	P21731	1	both	-1	1.3	-1	core-node	155	1_Mendelian_disorders	52.6645	0.794652	0.378389	0.193046		TBXA2R	no copy number	6.55489	3.15086	no
HIST1H4A								interactor	5		337	0.787861	0.370767	0.4		HIST1H4A	no copy number	6.53858	8.0393	no
HLA-F								interactor	2		39	0.672453	0.276215	0		HLA-F	no copy number	6.53598	2.3661	no
BIRC2								interactor	6		101.667	0.744992	0.32894	0.133333		BIRC2	no copy number	6.5201	4.12974	no
PSEN1								interactor	4		231.75	0.767997	0.350137	0.166667		PSEN1	no copy number	6.34251	3.95661	no
HNRNPD								interactor	3	5_CAD	37.6667	0.694312	0.290234	0		HNRNPD	no copy number	6.33229	6.33303	no
NCOA1								interactor	2		28.5	0.6368	0.256042	0		NCOA1	no copy number	6.24419	3.55107	no
CTNNA1								interactor	7		264.286	0.77275	0.354862	0.428571		CTNNA1	no copy number	6.2324	5.76817	no
BAD								interactor	7		259.143	0.790577	0.373778	0.333333		BAD	no copy number	6.21253	3.53904	no
NONO								interactor	2		450.5	0.766214	0.348397	0		NONO	no copy number	6.17297	7.19175	no
FCHO2								interactor	8		238.875	0.784295	0.366887	0.714286		FCHO2	no copy number	6.16789	2.25788	no
LPAR5								interactor	27		273.889	0.787224	0.370068	0.712251		LPAR5	no copy number	6.16089	3.1093	no
CEP162								interactor	4		112.5	0.728778	0.315479	0.333333		CEP162	no copy number	6.12607	2.25722	no
FOXO3								interactor	2		310.5	0.748684	0.332168	1		FOXO3	no copy number	6.0885	4.35531	no
STX1A								interactor	5	3_Platelet_traits	40.2	0.69393	0.289976	0		STX1A	no copy number	6.03462	3.37272	no
TNIP1								interactor	2		10	0.655603	0.266299	0		TNIP1	no copy number	6.02583	4.03939	no
BRD4								interactor	2		646	0.776486	0.358665	1		BRD4	no copy number	5.9792	3.12365	no
SRRM2								interactor	3		265.333	0.758489	0.341054	0.666667		SRRM2	no copy number	5.97321	5.98853	no
ARHGAP5								interactor	7		304.429	0.763837	0.346104	1		ARHGAP5	no copy number	5.9143	4.6053	no
S100A12								interactor	2		265	0.737182	0.322316	1		S100A12	no copy number	5.89258	0.00367295	no
PSIP1								interactor	2		81	0.711418	0.302237	0		PSIP1	no copy number	5.8241	5.36259	no
CHD3								interactor	3	3_Platelet_traits	94.6667	0.707937	0.299715	0.666667		CHD3	no copy number	5.79524	6.90458	no
AKAP2								interactor	5		345.6	0.786545	0.369325	0.6		AKAP2	no copy number	5.78771	2.3006	no
ADORA2A								interactor	5		298.8	0.718336	0.307379	0.8		ADORA2A	no copy number	5.76083	3.39208	no
GNA15								interactor	22		243.045	0.787351	0.370207	0.649351		GNA15	no copy number	5.72206	4.38071	no
NFATC3								interactor	3		21.6667	0.665238	0.27188	1		NFATC3	no copy number	5.69024	4.50503	no
PTGIR	ENSG00000160013	P43119	1	thrombosis	1	2.6		core-node	103		21.9417	0.745034	0.328977	0.0694841		PTGIR	no copy number	5.68781	4.29871	no
WIPF2								interactor	4		447.25	0.784805	0.367436	1		WIPF2	no copy number	5.61457	3.03222	no
CTNNB1								interactor	10		214.1	0.806536	0.39251	0.244444		CTNNB1	no copy number	5.57145	6.83977	no
FMNL1								interactor	2		420.5	0.739728	0.324446	1		FMNL1	no copy number	5.56892	2.25617	no
TBC1D1								interactor	2		241.5	0.737691	0.32274	1		TBC1D1	no copy number	5.56227	3.94609	no
OTUD5								interactor	3		322.667	0.769694	0.35181	0.333333		OTUD5	no copy number	5.43686	4.81355	no
MAFG								interactor	2		63	0.68871	0.286506	0		MAFG	no copy number	5.43182	5.25531	no
URI1								interactor	2		183	0.731155	0.317383	0		URI1	no copy number	5.41063	4.3981	no
SPECC1L								interactor	4		296.25	0.772623	0.354734	0.5		SPECC1L	no copy number	5.39277	3.98257	no
CASC3								interactor	4		302.75	0.779499	0.361794	0.333333		CASC3	no copy number	5.33416	3.82104	no
MNDA								interactor	2		144.5	0.68837	0.286284	0		MNDA	no copy number	5.33297	0.128455	no
GNAO1								interactor	5		363.4	0.745416	0.329308	1		GNAO1	no copy number	5.31952	0.0352643	no
ITGB2	ENSG00000160255	P05107	1	thrombosis	-1	1		core-node	22		45.2273	0.766469	0.348644	0.0865801		ITGAB2	no copy number	5.28312	1.21022	no
ADCY3								interactor	14		234.571	0.743294	0.327477	0.615385		ADCY3	no copy number	5.24512	3.04546	no
SHARPIN								interactor	2		50	0.655093	0.26601	1		SHARPIN	no copy number	5.23651	3.58009	no
XRCC6								interactor	4		386.75	0.790492	0.373684	0.333333		XRCC6	no copy number	5.19875	6.56729	no
ARHGEF3								interactor	8	2_Platelet_count/ 3_Platelet_traits	251.125	0.758447	0.341014	0.75		ARHGEF3	no copy number	5.16655	4.82214	no
VAMP2								interactor	7		229.571	0.775891	0.358055	0.761905		VAMP2	no copy number	5.132	3.06571	no
ANXA2								interactor	5		365.4	0.788922	0.371937	0.9		ANXA2	no copy number	5.11359	2.16137	no
SF3B2								interactor	2		161.5	0.72708	0.314133	0		SF3B2	no copy number	5.11014	5.5121	no
XRCC5								interactor	2		196	0.731452	0.317623	1		XRCC5	no copy number	5.10102	6.67162	no
VAMP4								interactor	7	3_Platelet_traits	229	0.775637	0.357794	0.761905		VAMP4	no copy number	5.09619	2.4923	no
RGS3								interactor	2		335	0.752929	0.335957	1		RGS3	no copy number	5.08945	3.52481	no
RAF1								interactor	11		115.545	0.776655	0.35884	0.254545		RAF1	no copy number	5.07152	5.04849	no
SF3B4								interactor	2		406	0.762649	0.344969	0		SF3B4	no copy number	5.0633	3.82037	no
CAVIN1								interactor	2		63.5	0.689219	0.286841	0		CAVIN1	no copy number	5.0546	4.79067	no
P2RY1	ENSG00000169860	P47900	1	both	-1	5	-2	core-node	150		50.1933	0.788879	0.37189	0.196331		P2RY1	no copy number	5.04993	5.46747	no
ATG13								interactor	2		64	0.674363	0.277385	1		ATG13	no copy number	5.0404	4.27005	no
PI4K2B								interactor	7		284.143	0.772199	0.354307	0.857143		PI4K2B	no copy number	5.02338	4.07461	no
SSH1								interactor	2	3_Platelet_traits	217.5	0.743336	0.327513	1		SSH1	no copy number	4.99584	4.18639	no
BICD1								interactor	3		122.667	0.713625	0.303859	0		BICD1	no copy number	4.97931	1.75142	no
ARHGAP9								interactor	9	3_Platelet_traits	337.778	0.799151	0.383613	0.722222		ARHGAP9	no copy number	4.97728	4.49601	no
ELMO2								interactor	10		308.3	0.792784	0.376262	0.777778		ELMO2	no copy number	4.97395	4.58751	no
CEP128								interactor	3		37.6667	0.68107	0.281576	0		CEP128	no copy number	4.951	2.622	no
RCC2								interactor	3		468.667	0.781154	0.363535	0.666667		RCC2	no copy number	4.92336	5.2648	no
BASP1								interactor	3		150	0.735314	0.320771	0.333333		BASP1	no copy number	4.91504	2.3571	no
SDF4								interactor	3		193.667	0.743251	0.327441	0.333333		SDF4	no copy number	4.89789	4.58966	no
GNA12	ENSG00000146535	Q03113	1	thrombosis	-1	1.3	0	core-node	251	3_Platelet_traits	39.6932	0.802165	0.387194	0.0938645		GNA12	no copy number	4.89602	4.86767	no
TNK2								interactor	4		331	0.778862	0.361128	0.333333		TNK2	no copy number	4.86592	3.70693	no
PTEN								interactor	15		294.6	0.80573	0.391518	0.542857		PTEN	no copy number	4.81419	5.12823	no
CTSZ								interactor	3	2_Platelet_count/ 3_Platelet_traits	113.667	0.671689	0.275749	1		CTSZ	no copy number	4.81061	3.91841	no
BCLAF1								interactor	3		381.667	0.775509	0.357663	0.333333		BCLAF1	no copy number	4.7672	6.36562	no
TMPO								interactor	2		543	0.770034	0.352146	1		TMPO	no copy number	4.76202	6.18378	no
AHNAK								interactor	2		294.5	0.746222	0.330009	1		AHNAK	no copy number	4.74082	0.649538	no
CSNK1D								interactor	3		113.667	0.671689	0.275749	1		CSNK1D	no copy number	4.73063	4.24014	no
XIAP								interactor	3		244.667	0.754754	0.337613	0		XIAP	no copy number	4.71134	3.24713	no
PCM1								interactor	3		183.333	0.744143	0.328207	0.333333		PCM1	no copy number	4.69332	5.74621	no
TAB3								interactor	2		85.5	0.691129	0.288104	0		TAB3	no copy number	4.67912	3.16579	no
MAP3K11								interactor	3	3_Platelet_traits	343.667	0.766723	0.348892	1		MAP3K11	no copy number	4.6779	3.98793	no
THRAP3								interactor	3		373	0.771604	0.353711	0.333333		THRAP3	no copy number	4.64657	5.24719	no
DEPDC1B								interactor	7	3_Platelet_traits	304.429	0.763837	0.346104	1		DEPDC1B	no copy number	4.61154	2.48953	no
CXCR4								interactor	19		287.316	0.778056	0.360289	0.777778		CXCR4	no copy number	4.58662	5.37906	no
SIPA1								interactor	4	3_Platelet_traits	170.25	0.75573	0.338506	0.5		SIPA1	no copy number	4.56961	3.05762	no
TGFBR2								interactor	5		117	0.740195	0.32484	0.1		TGFBR2	no copy number	4.49388	4.77627	no
ITSN1								interactor	16		236.812	0.80607	0.391935	0.391667		ITSN1	no copy number	4.44387	2.33489	no
LATS1								interactor	2		225.5	0.734805	0.320352	1		LATS1	no copy number	4.40706	3.45889	no
SOS2								interactor	12		277.917	0.802886	0.388062	0.469697		SOS2	no copy number	4.40193	3.98989	no
GAB2								interactor	9		339.444	0.799618	0.384164	0.833333		GAB2	no copy number	4.38948	1.20721	no
FUCA2								interactor	13		192.231	0.74983	0.333182	1		FUCA2	no copy number	4.35766	4.80897	no
IRS1								interactor	17		229.588	0.803268	0.388522	0.507353		IRS1	no copy number	4.35031	1.61824	no
RHOB								interactor	16		207.812	0.791553	0.374873	0.483333		RHOB	no copy number	4.33861	2.8378	no
TP53BP2								interactor	3		350.667	0.776273	0.358447	0.333333		TP53BP2	no copy number	4.2759	4.25264	no
WWP2								interactor	2		89	0.703268	0.296397	0		WWP2	no copy number	4.27181	3.53597	no
MARK4								interactor	3	3_Platelet_traits	276.333	0.761163	0.34356	0		MARK4	no copy number	4.27065	2.68458	no
APBB1IP								interactor	11		174.727	0.797071	0.38118	0.672727		APBB1IP	no copy number	4.25606	1.028	no
ULK1								interactor	2		64	0.674363	0.277385	1		ULK1	no copy number	4.21559	1.64687	no
PIK3AP1								interactor	9		303.778	0.78837	0.371328	0.888889		PIK3AP1	no copy number	4.1988	5.49184	no
RASGRP3								interactor	4		339.75	0.770543	0.352652	1		RASGRP3	no copy number	4.17319	6.3404	no
SLX4								interactor	4		80.25	0.728226	0.315041	0.166667		SLX4	no copy number	4.09525	2.44267	no
NR3C1								interactor	4		100.5	0.734465	0.320074	0		NR3C1	no copy number	4.08256	3.33914	no
PRKAG2								interactor	3		172	0.739219	0.324018	0.666667		PRKAG2	no copy number	4.04403	2.61073	no
MAP4K1								interactor	3		433.333	0.777419	0.359629	0.333333		MAP4K1	no copy number	3.98433	2.3301	no
CDKN1B								interactor	5		322.2	0.783404	0.365929	0.8		CDKN1B	no copy number	3.94954	4.64669	no
TUBB2A								interactor	3		265.333	0.758489	0.341054	0.666667		TUBB2A	no copy number	3.93934	0.714586	no
PABPC4								interactor	2		276.5	0.746138	0.329935	0		PABPC4	no copy number	3.93089	4.67106	no
PEAK1								interactor	2		484.5	0.770628	0.352737	0		PEAK1	no copy number	3.91638	3.09067	no
DICER1	ENSG00000100697	Q9UPY3	1	both	2	1	1	core-node	20		7.55	0.743081	0.327295	0		DICER1	no copy number	3.90605	4.48016	no
SNRNP200								interactor	2		409.5	0.763073	0.345374	0		SNRNP200	no copy number	3.86834	4.56478	no
PAK1								interactor	19		229.842	0.810017	0.396847	0.403509		PAK1	no copy number	3.86327	2.53151	no
HDAC7								interactor	2	3_Platelet_traits	204	0.732555	0.318516	0		HDAC7	no copy number	3.85916	3.26838	no
STX5								interactor	5		76.2	0.679542	0.28061	0.3		STX5	no copy number	3.83719	4.17019	no
GORASP1								interactor	4		90.25	0.681282	0.28171	0.5		GORASP1	no copy number	3.82867	4.22339	no
STARD8								interactor	7		304.429	0.763837	0.346104	1		STARD8	no copy number	3.81306	4.28548	no
STK11								interactor	3		238.667	0.75191	0.33504	0.666667		STK11	no copy number	3.71659	4.81348	no
SPEN								interactor	3		435.667	0.777122	0.359322	0.333333		SPEN	no copy number	3.71078	4.18339	no
EIF4A3								interactor	2		596	0.776146	0.358316	1		EIF4A3	no copy number	3.67275	4.36187	no
APC								interactor	4		279	0.774703	0.35684	0.333333		APC	no copy number	3.66563	4.01801	no
AAK1								interactor	7		244.286	0.779626	0.361927	0.761905		AAK1	no copy number	3.6608	2.0886	no
RB1CC1								interactor	2		64	0.674363	0.277385	1		RB1CC1	no copy number	3.64807	4.21733	no
CRTC3								interactor	2		68.5	0.685993	0.284734	0		CRTC3	no copy number	3.64705	2.73879	no
ADAM17								interactor	3		209	0.748048	0.331607	0.666667		ADAM17	no copy number	3.62762	3.42899	no
NOLC1								interactor	3		229	0.753608	0.336571	1		NOLC1	no copy number	3.61034	3.97089	no
IGF1R								interactor	9		313.667	0.802037	0.387042	0.388889		IGF1R	no copy number	3.60969	4.18534	no
SHANK2								interactor	2		646	0.776486	0.358665	1		SHANK2	no copy number	3.56122	0.117663	no
SH3PXD2A								interactor	2	4_Stroke, 5_CAD	449.5	0.770458	0.352568	0		SH3PXD2A	no copy number	3.50984	3.26871	no
PTAFR								interactor	17		294.471	0.780263	0.362595	0.955882		PTAFR	no copy number	3.49617	2.15797	no
PLEKHG3								interactor	2		176.5	0.726528	0.313698	0		PLEKHG3	no copy number	3.49547	4.47656	no
BIN1								interactor	6		264.167	0.775042	0.357186	1		BIN1	no copy number	3.46747	2.06167	no
LPL								interactor	2		125.5	0.703438	0.296516	1		LPL	no copy number	3.45275	0.215586	no
CEPT1								interactor	4		126	0.726868	0.313966	0.333333		CEPT1	no copy number	3.41686	4.02039	no
LAT2								interactor	7		354.714	0.788413	0.371375	0.952381		LAT2	no copy number	3.40895	5.78252	no
STIM2								interactor	2		61.5	0.674618	0.277542	1		STIM2	no copy number	3.38232	2.97591	no
REL								interactor	3		278.667	0.763667	0.345942	0		REL	no copy number	3.38	1.86659	no
TJP1								interactor	2		137.5	0.712182	0.302797	0		TJP1	no copy number	3.35643	0.575356	no
FOXO1								interactor	3		253.333	0.757852	0.340462	1		FOXO1	no copy number	3.35347	2.56417	no
CAMKK2								interactor	3		117.333	0.733531	0.31931	0.333333		CAMKK2	no copy number	3.34816	1.89102	no
A2M								interactor	16		259.438	0.814813	0.402983	0.275		A2M	no copy number	3.34292	0.523252	no
EIF4EBP1								interactor	2		186	0.731282	0.317486	1		EIF4EBP1	no copy number	3.33857	5.44987	no
ZFPM1								interactor	2	3_Platelet_traits	76	0.680645	0.281307	0		ZFPM1	no copy number	3.30525	4.11726	no
MAP2K7								interactor	4		173.75	0.757683	0.340305	0.166667		MAP2K7	no copy number	3.25183	2.40994	no
ARHGEF18								interactor	9		225.889	0.759211	0.341727	0.611111		ARHGEF18	no copy number	3.24016	2.45348	no
HRAS								interactor	15		218.867	0.804542	0.390066	0.32381		HRAS	no copy number	3.22088	2.4469	no
MAP3K1								interactor	14	5_CAD	226.571	0.800934	0.385724	0.428571		MAP3K1	no copy number	3.20072	2.54907	no
CFP								interactor	3		14.3333	0.622114	0.248565	0.333333		CFP	no copy number	3.18449	3.18722	no
ABRAXAS2								interactor	2		409.5	0.763285	0.345576	0		ABRAXAS2	no copy number	3.17322	4.23616	no
NECAP1								interactor	7		244.286	0.779626	0.361927	0.761905		NECAP1	no copy number	3.13094	3.19067	no
DHX36								interactor	2		132.5	0.698217	0.292889	0		DHX36	no copy number	3.12766	4.65058	no
UHRF1BP1L								interactor	2		201.5	0.731452	0.317623	0		UHRF1BP1L	no copy number	3.12066	2.37323	no
TRIO								interactor	20		242.95	0.783362	0.365884	0.531579		TRIO	no copy number	3.08122	2.79695	no
PLEKHG2								interactor	8		251.125	0.758447	0.341014	0.75		PLEKHG2	no copy number	3.06007	3.39226	no
KATNA1								interactor	2		20	0.635654	0.255443	0		KATNA1	no copy number	3.04707	3.6051	no
CXCL1								interactor	17		307	0.768803	0.350929	0.948529		CXCL1	no copy number	2.99007	4.74629	no
CASP7								interactor	2		64	0.688667	0.286479	0		CASP7	no copy number	2.94747	2.16604	no
RANBP2								interactor	2		301	0.730645	0.316973	1		RANBP2	no copy number	2.93148	4.76679	no
MAGED1								interactor	2		116	0.698345	0.292977	0		MAGED1	no copy number	2.90938	4.67957	no
NES								interactor	3		62	0.700085	0.294176	0		NES	no copy number	2.87882	1.39447	no
BCL10								interactor	2		217.5	0.72916	0.315784	1		BCL10	no copy number	2.87317	2.9619	no
CEP83								interactor	2		107.5	0.717317	0.306611	0		CEP83	no copy number	2.85391	1.68777	no
UVRAG								interactor	2		20.5	0.629542	0.252292	1		UVRAG	no copy number	2.85171	3.20641	no
RINT1								interactor	2		141	0.71371	0.303922	0		RINT1	no copy number	2.80501	2.84504	no
AR								interactor	11		272.636	0.796859	0.380934	0.672727		AR	no copy number	2.73874	0.181947	no
WDFY3								interactor	2		464	0.768463	0.350595	0		WDFY3	no copy number	2.66269	3.64484	no
AKT1S1								interactor	3		274.333	0.755772	0.338545	0.666667		AKT1S1	no copy number	2.6563	2.57259	no
ADCY6								interactor	14		234.571	0.743294	0.327477	0.615385		ADCY6	no copy number	2.65278	7.07311	no
SMN1								interactor	3		69.6667	0.709465	0.300817	0		SMN1	no copy number	2.64167	4.00871	no
PTGER4								interactor	5		298.8	0.718336	0.307379	0.8		PTGER4	no copy number	2.59454	0.399806	no
DGKI								interactor	4		303.5	0.732003	0.318069	0.5		DGKI	no copy number	2.56483	2.56811	yes
MYO9A								interactor	7		304.429	0.763837	0.346104	1		MYO9A	no copy number	2.54719	2.67006	no
ARHGAP12								interactor	8		366.875	0.79601	0.379951	0.892857		ARHGAP12	no copy number	2.50757	2.67296	no
MCM3								interactor	2	3_Platelet_traits	202.5	0.731282	0.317486	1		MCM3	no copy number	2.50055	4.68296	no
PRR5								interactor	4		153.75	0.741978	0.326352	0.666667		PRR5	no copy number	2.48107	2.57922	no
AFDN								interactor	2		229	0.744058	0.328134	0		AFDN	no copy number	2.46389	1.71795	no
TMEM17								interactor	14		84.7143	0.780093	0.362417	0.0769231		TMEM17	no copy number	2.46386	1.46103	no
DTNBP1								interactor	3	1_Mendelian_disorders	268	0.76371	0.345982	0.333333		DTNBP1	no copy number	2.45101	2.79217	no
SSSCA1								interactor	2		73.5	0.657683	0.267484	0		SSSCA1	no copy number	2.43264	3.39132	no
KIF3A								interactor	2		543	0.770034	0.352146	1		KIF3A	no copy number	2.41659	0.946331	no
DENND1A								interactor	2		217.5	0.72916	0.315784	1		DENND1A	no copy number	2.39728	1.90857	no
ENAH								interactor	3		68.6667	0.698981	0.293414	0.333333		ENAH	no copy number	2.39106	0.820878	no
MRPS27								interactor	2	3_Platelet_traits	201.5	0.731452	0.317623	0		MRPS27	no copy number	2.32518	4.08505	no
PRKCE	ENSG00000171132	Q02156	1	both	1	1.3	1	core-node	30	5_CAD	70.5667	0.789474	0.372549	0.156322		PRKCE	no copy number	2.2512	0.259526	no
PTGDR								interactor	5		298.8	0.718336	0.307379	0.8		PTGDR	no copy number	2.17211	1.19093	no
ABL2								interactor	4		362.75	0.778014	0.360245	0.333333		ABL2	no copy number	2.16312	2.18503	no
RET								interactor	12		234.833	0.792233	0.375638	0.318182		RET	no copy number	2.13628	0.146333	no
CEP250								interactor	2		294.5	0.746222	0.330009	1		CEP250	no copy number	2.11979	1.88458	no
IGHV1-69								interactor	21		239.571	0.808871	0.395408	0.519048		IGHV1-69	no copy number	2.10206	0.00467065	no
RALGAPA2								interactor	2		135.5	0.723345	0.311212	1		RALGAPA2	no copy number	2.09287	2.87578	no
STK11IP								interactor	2		85.5	0.691129	0.288104	0		STK11IP	no copy number	2.04265	2.69146	no
WASL								interactor	13	2_Platelet_count/ 3_Platelet_traits	208.154	0.797963	0.382219	0.358974		WASL	no copy number	1.99931	2.2396	no
SCRIB								interactor	2		83	0.659338	0.268435	0		SCRIB	no copy number	1.98658	2.1433	no
PAG1								interactor	5		261.8	0.782343	0.364796	0.4		PAG1	no copy number	1.95929	1.40438	no
CRACR2A								interactor	2		22	0.632513	0.253814	1		CRACR2A	no copy number	1.92141	2.0573	no
MMP1								interactor	7		14.1429	0.657598	0.267436	0.0476191		MMP1	no copy number	1.90327	1.45578	no
CYBRD1								interactor	2		176.5	0.726528	0.313698	0		CYBRD1	no copy number	1.89754	3.4392	no
SCARB2								interactor	6		264.167	0.775042	0.357186	1		SCARB2	no copy number	1.84223	1.56995	no
THEM4								interactor	9		289.111	0.788667	0.371656	0.805556		THEM4	no copy number	1.82066	3.3074	no
CCL14								interactor	3		279.667	0.765917	0.348109	0.333333		CCL14	no copy number	1.80832	0.00647574	no
CHM								interactor	3		9.33333	0.642487	0.259061	0		CHM	no copy number	1.78458	2.17199	no
INSR								interactor	7		307.286	0.78629	0.369048	0.380952		INSR	no copy number	1.78123	3.16882	no
PATJ								interactor	2		129	0.718676	0.307636	0		PATJ	no copy number	1.76283	0.0884697	no
HIP1								interactor	7		255.143	0.779796	0.362105	0.904762		HIP1	no copy number	1.62076	1.02432	no
GNA11								interactor	22		243.045	0.787351	0.370207	0.649351		GNA11	no copy number	1.57121	1.37378	no
LMO7								interactor	3		464.333	0.780857	0.363222	1		LMO7	no copy number	1.5308	1.67594	no
ARFIP2								interactor	3		178.667	0.739856	0.324554	0		ARFIP2	no copy number	1.46631	4.42457	no
INPP5F								interactor	2		117	0.689898	0.287289	1		INPP5F	no copy number	1.46022	3.03627	no
ICAM5								interactor	3		75.6667	0.686672	0.285175	0		ICAM5	no copy number	1.42056	4.35896	no
C1QB								interactor	2		79	0.625382	0.250191	1		C1QB	no copy number	1.41175	0.221407	no
CRELD2								interactor	5	3_Platelet_traits	146.2	0.761672	0.344042	0		CRELD2	no copy number	1.4116	2.82284	no
HTR2A								interactor	17		294.471	0.780263	0.362595	0.955882		HTR2A	no copy number	1.40285	2.43973	no
TBC1D4								interactor	2		206	0.731452	0.317623	1		TBC1D4	no copy number	1.40075	2.41764	no
PSEN2								interactor	4		185	0.75747	0.340109	0		PSEN2	no copy number	1.38204	2.00958	no
PI4K2A								interactor	6		292.667	0.760951	0.34336	0.933333		PI4K2A	no copy number	1.3366	2.31584	no
FLNB								interactor	5		390.8	0.793888	0.377516	0.7		FLNB	no copy number	1.32846	1.16927	no
RADIL								interactor	2		408.5	0.763115	0.345414	0		RADIL	no copy number	1.29271	1.35803	no
LTB4R								interactor	17		294.471	0.780263	0.362595	0.955882		LTB4R	no copy number	1.29252	1.50146	no
FSCN1								interactor	4		346.25	0.782173	0.364616	0.5		FSCN1	no copy number	1.28794	3.8832	no
ATG14								interactor	2		64	0.674363	0.277385	1		ATG14	no copy number	1.27865	2.15876	no
PLCB1								interactor	33		208.879	0.784508	0.367115	0.433712		PLCB1	no copy number	1.26801	0.403082	no
HSPG2								interactor	6		183.333	0.779499	0.361794	0.133333		HSPG2	no copy number	1.22029	0.665032	no
CENPF								interactor	2		301	0.730645	0.316973	1		CENPF	no copy number	1.21498	5.26457	no
IGLV3-19								interactor	21		239.571	0.808871	0.395408	0.519048		IGLV3-19	no copy number	1.19224	0.0408923	no
DSN1								interactor	3		267.667	0.750509	0.333787	0.333333		DSN1	no copy number	1.18849	3.50047	no
APOL1								interactor	13		192.231	0.74983	0.333182	1		APOL1	no copy number	1.18514	0.420453	no
EXTL3								interactor	2		646	0.776486	0.358665	1		EXTL3	no copy number	1.17692	1.38591	no
LTC4S								interactor	2		14	0.606282	0.240979	0		LTC4S	no copy number	1.14337	4.07305	no
SPRY2								interactor	4		216	0.764431	0.346675	0.166667		SPRY2	no copy number	1.14334	2.77592	no
AP4M1								interactor	2		284	0.744652	0.328646	0		AP4M1	no copy number	1.12142	1.52612	no
C1QC								interactor	2		79	0.625382	0.250191	1		C1QC	no copy number	1.10707	0.180357	no
C1S								interactor	2	5_CAD	79	0.625382	0.250191	1		C1S	no copy number	1.10633	1.68738	no
MFGE8								interactor	13		192.231	0.74983	0.333182	1		MFGE8	no copy number	1.10183	2.76423	no
IGLV1-51								interactor	21		239.571	0.808871	0.395408	0.519048		IGLV1-51	no copy number	1.09646	0.239944	no
KLC2								interactor	6		305	0.779499	0.361794	0.533333		KLC2	no copy number	1.01393	1.02873	no
PLXNA3								interactor	6		135.5	0.760951	0.34336	0.2		PLXNA3	no copy number	0.994444	1.50161	no
ADCY4								interactor	14		234.571	0.743294	0.327477	0.615385		ADCY4	no copy number	0.988872	0.551378	no
IGFBP3								interactor	18		175.889	0.770289	0.352399	0.581699		IGFBP3	no copy number	0.929632	0.0167487	no
SRGAP1								interactor	9		282.222	0.787351	0.370207	0.638889		SRGAP1	no copy number	0.888725	1.18424	no
CBR3								interactor	2		77.5	0.683998	0.283446	0		CBR3	no copy number	0.875457	0.0572429	no
FOLR1								interactor	3		113.667	0.671689	0.275749	1		FOLR1	no copy number	0.85563	0.0661429	no
IGLV3-21								interactor	21		239.571	0.808871	0.395408	0.519048		IGLV3-21	no copy number	0.847699	0.053664	no
STARD13								interactor	7		304.429	0.763837	0.346104	1		STARD13	no copy number	0.846911	2.89742	no
IGFBP5								interactor	13		192.231	0.74983	0.333182	1		IGFBP5	no copy number	0.811818	2.45358	no
SH2D4A								interactor	2		406	0.762649	0.344969	0		SH2D4A	no copy number	0.759356	0.163705	no
PCOLCE								interactor	3		27.3333	0.652589	0.2646	0		PCOLCE	no copy number	0.757022	0.454171	no
SFN								interactor	5		155.2	0.753523	0.336495	0.6		SFN	no copy number	0.727648	0.0230661	no
DSP								interactor	3		147	0.741214	0.325702	0.333333		DSP	no copy number	0.558983	0.0029958	no
CENPA								interactor	2		301	0.730645	0.316973	1		CENPA	no copy number	0.523563	3.6766	no
ARHGAP8								interactor	7		304.429	0.763837	0.346104	1		ARHGAP8	no copy number	0.510277	0.759662	no
HSPA1L								interactor	3	3_Platelet_traits	429.667	0.779117	0.361394	0.333333		HSPA1L	no copy number	0.509004	0.526354	no
RTKN								interactor	2		333	0.731494	0.317657	1		RTKN	no copy number	0.496239	1.07175	no
EFS								interactor	2		646	0.776486	0.358665	1		EFS	no copy number	0.486992	0.34811	no
FBLN1								interactor	2		22.5	0.630221	0.252638	1		FBLN1	no copy number	0.459487	0.162471	no
ARHGEF17								interactor	9		245.556	0.770076	0.352188	0.666667		ARHGEF17	no copy number	0.30914	0.776071	no
GNAT1								interactor	4		329.5	0.699448	0.293736	1		GNAT1	no copy number	0.23092	0.00978378	no
FGFR3								interactor	14		258.929	0.798387	0.382716	0.637363		FGFR3	no copy number	0.221411	0.535615	no
TNC								interactor	16		165.688	0.762139	0.344485	0.666667		TNC	no copy number	0.207056	0.0214228	no
ACTB								interactor	14		302.643	0.832937	0.42799	0.384615		ACTB	795000	14.4579	11.5382	no
ACTG1								interactor	12		267.25	0.806664	0.392667	0.363636		ACTG1	790700	12.3168	9.62743	no
ACTA2								interactor	2		230	0.737649	0.322704	1		ACTA2	600000	2.30444	0.623869	no
PF4	ENSG00000163737	P02776	1	thrombosis	-2	1	0	core-node	208		41.4856	0.783022	0.365521	0.142512		PF4	563000	16.7344	10.8876	no
PPBP								interactor	17		307	0.768803	0.350929	0.948529		PPBP	479000	16.3489	11.1096	no
CFL1								interactor	10		233.3	0.801358	0.38623	0.422222		CFL1	244200	10.8246	8.65676	no
MYL6								interactor	9		257.222	0.795331	0.379168	0.388889		MYL6	228600	13.3655	9.77128	no
ACTBL2								interactor	3		180.667	0.749915	0.333258	0.333333		ACTBL2	219000	not relevant	not relevant	no
TUBA4A								interactor	5		318.4	0.79062	0.373826	0.4		TUBA4A	185000	10.0161	7.16536	no
YWHAZ	ENSG00000164924	P63104	1	thrombosis	-2	2.24	0	core-node	388		17.0077	0.855518	0.463853	0.00985642		YWHAZ	177000	13.4049	8.13773	no
TUBA1C								interactor	4	3_Platelet_traits	202.5	0.757852	0.340462	0.666667		TUBA1C	174100	8.27379	7.43697	no
RAP1B	ENSG00000127314	P61224	1	both	-2	1	-2	core-node	67		42.9552	0.812818	0.400408	0.0886477		RAP1B	154000	12.7914	9.61524	no
RAP1A								interactor	12		192.5	0.805475	0.391206	0.636364		RAP1A	124800	8.95347	4.48186	no
YWHAB								interactor	18		168.889	0.812267	0.399701	0.189542		YWHAB	120800	5.79245	5.48397	no
YWHAE								interactor	11		193.455	0.800806	0.385572	0.254545		YWHAE	116100	11.9879	6.98903	no
TLN1	ENSG00000137076	Q9Y490	1	both	-2	4	-2	core-node	72		44.1944	0.815789	0.404255	0.079421		TLN1	116000	10.6656	8.19366	no
FERMT3	ENSG00000149781	Q86UX7	1	both	-2	3	-2	core-node	15	1_Mendelian_disorders	6.6	0.732895	0.318792	0		FERMT3	116000	10.4523	8.20963	no
TUBB								interactor	6		350.5	0.810187	0.397061	0.333333		TUBB	114600	7.78256	7.52156	no
YWHAQ								interactor	11		212.455	0.798812	0.383214	0.327273		YWHAQ	113100	8.6973	5.95476	no
YWHAH								interactor	11		202.455	0.798557	0.382915	0.290909		YWHAH	112500	10.0437	5.46617	no
YWHAG								interactor	11		229.909	0.805518	0.391258	0.381818		YWHAG	110000	5.93794	6.39723	no
TPM4								interactor	8	2_Platelet_count/ 3_Platelet_traits	163.875	0.777801	0.360024	0.214286		TPM4	107200	11.121	9.13693	no
TUBB4B								interactor	3		393	0.77466	0.356797	0.666667		TUBB4B	105900	8.84645	5.97533	no
GAPDH								interactor	6	3_Platelet_traits	122.833	0.760272	0.342721	0.133333		GAPDH	105600	10.732	10.4145	no
THBS1	ENSG00000137801	P07996	1	both	-1	2.15	-1	core-node	25		11.24	0.739431	0.324196	0.0566667		THBS1	101000	9.78951	11.0965	no
PPIA	ENSG00000196262	P62937	1	thrombosis	-2	2.42	0	core-node	39		65.5897	0.820034	0.409882	0.0701754		PPIA	98100	11.1213	9.95273	no
MYH9	ENSG00000100345	P35579	1	both	-1	2.4	-2	core-node	201	1_Mendelian_disorders	25.3632	0.840832	0.439881	0.0216915		MYH9	96900	10.6127	8.11074	no
TUBB4A								interactor	3		81.3333	0.692105	0.288754	0		TUBB4A	96000	1.47589	0.848204	no
CFL2								interactor	3		385.667	0.772666	0.354777	0.666667		CFL2	93200	2.22729	2.07445	no
ACTN1								interactor	5	1_Mendelian_disorders/ 3_Platelet_traits	268.6	0.778523	0.360774	0.5		ACTN1	92000	10.0153	7.63814	no
FGB								interactor	13	1_Mendelian_disorders	149.462	0.800806	0.385572	0.5		FGB	89000	not relevant	not relevant	no
MYL12A								interactor	8		264.875	0.798557	0.382915	0.357143		MYL12A	88100	12.8575	8.83724	no
MYL9								interactor	4		161.25	0.749321	0.332731	0.5		MYL9	88000	12.6	1.87915	no
ENO1								interactor	3		422	0.781876	0.3643	0.333333		ENO1	87800	7.6654	8.56762	no
FLNA	ENSG00000196924	P21333	1	both	-2	1	-2	core-node	152		26.4868	0.823812	0.415023	0.0221332		FLNA	87700	12.5997	9.37519	no
MYL12B								interactor	6		288.5	0.788582	0.371562	0.533333		MYL12B	86900	9.57477	7.14784	no
ITGA2B								interactor	12	1_Mendelian_disorders	163.083	0.79809	0.382368	0.575758		ITGA2B	83300	11.0683	10.0635	no
F13A1								interactor	3	1_Mendelian_disorders	131.333	0.703523	0.296576	1		F13A1	83000	13.513	7.86501	no
VCL								interactor	6		125.167	0.757598	0.340226	0.866667		VCL	81100	11.6466	8.09638	no
TUBB3								interactor	3		448	0.78107	0.363446	1		TUBB3	78800	not relevant	not relevant	no
PLEK								interactor	2	3_Platelet_traits	116.5	0.66927	0.274285	0		PLEK	76900	9.4794	9.87612	no
FGG	ENSG00000171557	P02679	1	both	-1	2.1	-2	core-node	131	1_Mendelian_disorders	42.7786	0.821944	0.412465	0.155725		FGG	74100	not relevant	not relevant	no
ZYX								interactor	4		94.5	0.735229	0.320701	0.166667		ZYX	72700	9.95854	7.23658	no
FGA								interactor	24	1_Mendelian_disorders/ 4_Stroke	172.25	0.812946	0.400571	0.445652		FGA	70000	not relevant	not relevant	no
PDLIM1	ENSG00000107438	O00151	1	thrombosis	1	2.24	0	core-node	9		18.8889	0.73056	0.316905	0.0555556		PDLIM1	66900	11.4648	7.16619	no
ITGB3	ENSG00000259207	P05106	1	both	-2	5	-2	core-node	52	1_Mendelian_disorders/ 3_Platelet_traits	57.6731	0.810229	0.397114	0.149321		ITGB3	64200	11.1522	9.52997	no
TPM2								interactor	5		286.6	0.784126	0.366704	0.6		TPM2	63000	3.97532	4.08248	no
ILK	ENSG00000166333	Q13418	1	both	-1	2.4	-1	core-node	126		7.84127	0.77517	0.357316	0.0024127		ILK	60000	9.35296	7.42358	no
NME2								interactor	2		260	0.740195	0.32484	0		NME2	57700	1.92504	2.808	no
PKM								interactor	4		385.25	0.78264	0.365113	0.833333		PKM	57100	11.7047	9.08062	no
GSN								interactor	2		543	0.770034	0.352146	1		GSN	52900	7.72199	8.01757	no
ALB								interactor	20		150.35	0.771986	0.354094	0.463158		ALB	52600	0.582096	0.148978	no
CAPNS1								interactor	2		73.5	0.658913	0.268191	1		CAPNS1	50800	10.6505	6.50966	no
GP1BB	ENSG00000203618	P13224	1	both	-1	3	-2	core-node	19	1_Mendelian_disorders/ 3_Platelet_traits	111.737	0.801655	0.386584	0.520468		GP1BB	49000	11.3601	4.97118	no
ACTN4								interactor	7		247.714	0.787606	0.370487	0.380952		ACTN4	45600	5.81162	6.52234	no
VASP								interactor	5		206.2	0.764686	0.34692	0.4		VASP	44600	7.53777	7.14231	no
RSU1								interactor	2		132.5	0.698217	0.292889	0		RSU1	42800	11.3922	7.03313	no
HSPA8								interactor	12		226.667	0.81528	0.403591	0.318182		HSPA8	39400	6.70776	8.70231	no
TXN								interactor	8		79.625	0.746986	0.330676	0.0714286		TXN	39000	6.23147	6.41647	no
SNCA								interactor	3		253.667	0.762818	0.345131	0.333333		SNCA	38099.9	10.4685	6.92314	no
MSN								interactor	3		165.333	0.747326	0.330973	0		MSN	34800	11.1602	7.77922	no
GPX1	ENSG00000233276	P07203	1	thrombosis	1	1		core-node	16		3.3125	0.70382	0.296785	0		GPX1	34100	11.9166	9.7543	no
RAC1	ENSG00000136238	P63000	1	both	-2	4	-2	core-node	404	5_CAD	26.1287	0.852759	0.459152	0.0334128		RAC1	32900	8.38895	6.15926	no
GP9								interactor	15	1_Mendelian_disorders	137.6	0.797368	0.381526	0.609524		GP9	32400	10.7066	8.14852	no
RHOA	ENSG00000067560	P61586	1	both	-2	2.4	-2	core-node	262		28.0802	0.828523	0.421618	0.0419409		RHOA	31300	11.0448	7.26503	no
PRDX1								interactor	6		295.833	0.792572	0.376021	0.2		PRDX1	30900	4.90156	5.71018	no
SLC25A5								interactor	2		450.5	0.766214	0.348397	0		SLC25A5	30700	6.76035	6.94363	no
ACTR3								interactor	18		247.833	0.81146	0.398673	0.418301		ACTR3	30600	9.36807	7.70423	no
ACTR2								interactor	17		257.529	0.810526	0.39749	0.455882		ACTR2	30200	8.38623	6.68271	no
GP5								interactor	15	3_Platelet_traits	137.6	0.797368	0.381526	0.609524		GP5	30200	5.38717	4.82932	no
CNN2	ENSG00000064666	Q99439	1	both	-2	1	-2	core-node	3		14	0.719228	0.308054	0		CNN2	29500	7.30078	6.03225	no
WDR1	ENSG00000071127	O75083	1	both	-1	1	-2	core-node	21		61.4286	0.777632	0.359848	0.1		WDR1	28300	10.3231	7.1474	no
CDC42	ENSG00000070831	P60953	1	both	1	1.3	-2	core-node	437		19.2723	0.846647	0.44907	0.0200386		CDC42	27900	10.097	6.88843	no
RAC2								interactor	16		252.688	0.790238	0.373399	0.658333		RAC2	27900	7.49701	6.88892	no
ATP5B								interactor	4	3_Platelet_traits	234.5	0.766596	0.348768	0.5		ATP5B	27900	5.75498	7.54561	no
HSPA5								interactor	8		259.5	0.801401	0.38628	0.392857		HSPA5	27900	2.54892	5.64021	no
ARPC3								interactor	18		247.833	0.81146	0.398673	0.418301		ARPC3	27500	9.21235	7.52146	no
GSTP1								interactor	4		262.75	0.773217	0.355333	0.166667		GSTP1	27300	6.34778	6.50655	no
CAPZB								interactor	2	3_Platelet_traits	450.5	0.766214	0.348397	0		CAPZB	26400	9.11167	6.41024	no
HSPB1								interactor	5		334.8	0.791766	0.375111	0.6		HSPB1	26400	9.03354	4.76915	no
ARPC4								interactor	18		247.833	0.81146	0.398673	0.418301		ARPC4	26000	9.76546	7.30708	no
TPM1								interactor	8	2_Platelet_count/ 3_Platelet_traits	240	0.790874	0.374111	0.464286		TPM1	26000	9.46141	6.93851	no
ACTN2								interactor	7		279.714	0.792233	0.375638	0.47619		ACTN2	25800	not relevant	not relevant	no
RHOC								interactor	14		216.429	0.783362	0.365884	0.571429		RHOC	25400	7.42404	6.42042	no
SLC25A6								interactor	2		463.5	0.769015	0.351139	1		SLC25A6	25200	6.19174	5.76841	no
RAB1A								interactor	4		155.75	0.742742	0.327004	0.5		RAB1A	24900	5.77033	5.59476	no
PDIA3	ENSG00000167004	P30101	1	both	-2	5	-1	core-node	54		20.6111	0.780857	0.363222	0.0279525		PDIA3	24300	7.73731	7.38675	no
RAB10								interactor	3		145	0.732725	0.318654	0.333333		RAB10	23400	8.00513	6.33896	no
[truncated: 947 more rows]
